# Supplementary material for: Integrated mRNA and microRNA analysis identifies genes and small miRNA molecules associated with transcriptional and post-transcriptional-level responses to both drought stress and re-watering treatment in tobacco
Source: BMC Genomics. 2017 Jan 10;18:62. doi: 10.1186/s12864-016-3372-0 (PMC5223433; doi:10.1186/s12864-016-3372-0)
Supplement: Additional file 1: — List of differentially expressed genes between DL and CL (DL vs. CL) in tobacco leaves. (XLSX 151 kb) [file 12864_2016_3372_MOESM1_ESM.xlsx]

## Sheet: DL_vs_CL_DEGs.final.txt
geneID	length	CL.raw_reads	CL.RPKM	DL.raw_reads	DL.RPKM	foldChange	log2FoldChange	pval	padj	Regulation	Homologous genes in A. thaliana	Homologous genes in tomato	Classification of transcription factor	GO_Item
gene_31648	1703	0	0	1171	72.95	Inf	Inf	2.81e-10	1.47e-05	Up	glutathione S-transferase TAU 19	Glutathione S-transferase	NotAvailable	NotAvailable
gene_64568	333	0	0	741	140.71	Inf	Inf	3.74e-10	1.47e-05	Up	NotAvailable	NotAvailable	NotAvailable	molecular_function:unfolded protein binding (GO:0051082);
gene_55892	278	0	0	614	139.66	Inf	Inf	5.83e-10	1.53e-05	Up	NotAvailable	NotAvailable	NotAvailable	molecular_function:unfolded protein binding (GO:0051082);
gene_10389	743	1594	75.72	0	0	0	-Inf	1.37e-09	1.53e-05	Down	NotAvailable	NotAvailable	NotAvailable	molecular_function:identical protein binding (GO:0042802);
gene_59625	1287	1532	42.01	0	0	0	-Inf	1.39e-09	1.53e-05	Down	NotAvailable	NotAvailable	NotAvailable	molecular_function:pectinesterase activity (GO:0030599);
gene_68537	730	1483	71.7	0	0	0	-Inf	1.42e-09	1.53e-05	Down	NotAvailable	NotAvailable	NotAvailable	molecular_function:identical protein binding (GO:0042802);
gene_36062	1180	1954	58.44	0	0	0	-Inf	1.45e-09	1.53e-05	Down	NotAvailable	NotAvailable	NotAvailable	molecular_function:chlorophyll binding (GO:0016168);
gene_7231	7318	0	0	461	11.93	Inf	Inf	1.6e-09	1.53e-05	Up	sulfate transporter 3	Sulfate transporter	NotAvailable	molecular_function:sulfate transmembrane transporter activity (GO:0015116);
gene_63329	775	0	0	451	36.8	Inf	Inf	1.75e-09	1.53e-05	Up	NotAvailable	NotAvailable	NotAvailable	molecular_function:protein binding (GO:0005515);
gene_24447	7203	1142	27.83	0	0	0	-Inf	2.02e-09	1.58e-05	Down	Peroxidase superfamily protein	Peroxidase	NotAvailable	molecular_function:peroxidase activity (GO:0004601);molecular_function:protein binding (GO:0005515);
gene_76970	2112	1	0.06	683	72.83	1033.757614	10.01368224	2.35e-09	1.68e-05	Up	NotAvailable	NotAvailable	NotAvailable	NotAvailable
gene_27994	807	910	39.8	0	0	0	-Inf	3.59e-09	2.05e-05	Down	NotAvailable	NotAvailable	NotAvailable	NotAvailable
gene_3321	3217	907	9.6	0	0	0	-Inf	3.63e-09	2.05e-05	Down	cryptochrome-interacting basic-helix-loop-helix 1	Transcription factor	bHLH:TF	molecular_function:sequence-specific DNA binding transcription factor activity (GO:0003700);
gene_68517	691	878	44.84	0	0	0	-Inf	4.02e-09	2.05e-05	Down	NotAvailable	NotAvailable	NotAvailable	cellular_component:nucleus (GO:0005634);molecular_function:DNA binding (GO:0003677);
gene_25368	691	871	44.49	0	0	0	-Inf	4.12e-09	2.05e-05	Down	NotAvailable	NotAvailable	NotAvailable	molecular_function:sequence-specific DNA binding (GO:0043565);
gene_17976	694	868	50.72	0	0	0	-Inf	4.17e-09	2.05e-05	Down	gamma histone variant H2AX	Histone H2A	CCAAT:TF	cellular_component:nucleus (GO:0005634);molecular_function:DNA binding (GO:0003677);
gene_10278	606	828	48.22	0	0	0	-Inf	4.89e-09	2.26e-05	Down	NotAvailable	NotAvailable	NotAvailable	molecular_function:sequence-specific DNA binding (GO:0043565);
gene_47842	762	2	0.09	1597	132.52	1208.57314	10.23908907	5.83e-09	2.5e-05	Up	NotAvailable	NotAvailable	NotAvailable	molecular_function:unfolded protein binding (GO:0051082);
gene_10277	578	771	47.08	0	0	0	-Inf	6.32e-09	2.5e-05	Down	NotAvailable	NotAvailable	NotAvailable	molecular_function:sequence-specific DNA binding (GO:0043565);
gene_67322	683	1898	98.08	1	0.09	0.000797447	-10.29232381	6.89e-09	2.5e-05	Down	NotAvailable	NotAvailable	NotAvailable	molecular_function:identical protein binding (GO:0042802);
gene_84959	902	1588	62.13	1	0.07	0.00095312	-10.03505473	6.9e-09	2.5e-05	Down	NotAvailable	NotAvailable	NotAvailable	molecular_function:identical protein binding (GO:0042802);
gene_29380	809	1499	65.39	1	0.08	0.001009709	-9.951844197	7.15e-09	2.5e-05	Down	NotAvailable	NotAvailable	NotAvailable	molecular_function:identical protein binding (GO:0042802);
gene_7859	4243	742	10.15	0	0	0	-Inf	7.33e-09	2.5e-05	Down	flavin-dependent monooxygenase 1	Dimethylaniline monooxygenase 5	NotAvailable	molecular_function:monooxygenase activity (GO:0004497);
gene_20833	1826	728	14.07	0	0	0	-Inf	7.9e-09	2.59e-05	Down	NotAvailable	NotAvailable	NotAvailable	NotAvailable
gene_49858	423	708	59.07	0	0	0	-Inf	8.84e-09	2.78e-05	Down	NotAvailable	NotAvailable	NotAvailable	molecular_function:identical protein binding (GO:0042802);
gene_33847	798	3	0.13	1085	85.97	547.4021527	9.096457298	9.47e-09	2.78e-05	Up	NotAvailable	NotAvailable	NotAvailable	molecular_function:unfolded protein binding (GO:0051082);
gene_17360	1531	3	0.14	1034	86.37	521.6717289	9.026998441	9.63e-09	2.78e-05	Up	Late embryogenesis abundant protein (LEA) family protein	Unknown Protein	NotAvailable	NotAvailable
gene_6361	3068	1179	12.25	1	0.02	0.001283761	-9.605407532	9.91e-09	2.78e-05	Down	basic helix-loop-helix (bHLH) DNA-binding superfamily protein	Transcription factor	bHLH:TF	molecular_function:sequence-specific DNA binding transcription factor activity (GO:0003700);
gene_59626	1096	1156	37.22	1	0.06	0.001309303	-9.576985211	1.03e-08	2.79e-05	Down	NotAvailable	NotAvailable	NotAvailable	molecular_function:pectinesterase activity (GO:0030599);
gene_49443	1142	4218	130.35	0	0	0	-Inf	1.13e-08	2.88e-05	Down	NotAvailable	NotAvailable	NotAvailable	molecular_function:chlorophyll binding (GO:0016168);
gene_49336	1577	1104	43.68	1	0.07	0.001370973	-9.510583985	1.14e-08	2.88e-05	Down	Gibberellin-regulated family protein	Gibberellin regulated protein	NotAvailable	NotAvailable
gene_56536	1851	1057	20.15	1	0.03	0.001431934	-9.44781919	1.26e-08	3.1e-05	Down	NotAvailable	NotAvailable	NotAvailable	biological_process:proteolysis (GO:0006508);
gene_37884	741	646	30.77	0	0	0	-Inf	1.3e-08	3.11e-05	Down	NotAvailable	NotAvailable	NotAvailable	molecular_function:identical protein binding (GO:0042802);
gene_81668	631	985	55.09	1	0.1	0.001536603	-9.346039443	1.52e-08	3.5e-05	Down	NotAvailable	NotAvailable	NotAvailable	molecular_function:identical protein binding (GO:0042802);
gene_2552	3781	611	9.36	0	0	0	-Inf	1.68e-08	3.77e-05	Down	RPA70-kDa subunit B	Single-stranded DNA-binding replication protein A large subunit	NotAvailable	molecular_function:protein binding (GO:0005515);molecular_function:single-stranded DNA binding (GO:0003697);
gene_14136	5073	588	12.35	0	0	0	-Inf	2.01e-08	4.4e-05	Down	hydroperoxide lyase 1	Cytochrome P450	NotAvailable	molecular_function:heme binding (GO:0020037);
gene_60299	1067	820	49.64	1	0.11	0.001845798	-9.081539628	2.71e-08	5.67e-05	Down	NotAvailable	NotAvailable	NotAvailable	NotAvailable
gene_63198	2486	4	0.06	1732	47.19	655.3690289	9.356163686	2.82e-08	5.67e-05	Up	NAD+ ADP-ribosyltransferases	Poly polymerase, catalytic region	NotAvailable	molecular_function:protein heterodimerization activity (GO:0046982);
gene_32184	718	811	45.58	1	0.1	0.001866282	-9.065617633	2.82e-08	5.67e-05	Down	gamma histone variant H2AX	Histone H2A	CCAAT:TF	cellular_component:nucleus (GO:0005634);molecular_function:DNA binding (GO:0003677);
gene_38444	1250	5	0.2	1188	86.74	359.620511	8.490331497	3.34e-08	5.92e-05	Up	NotAvailable	NotAvailable	NotAvailable	NotAvailable
gene_74785	8834	533	3.22	0	0	0	-Inf	3.35e-08	5.92e-05	Down	pleiotropic drug resistance 12	ATP-binding cassette transporter	NotAvailable	molecular_function:ATPase activity, coupled to transmembrane movement of substances (GO:0042626);
gene_54577	3884	3	0.14	553	46.5	278.9985165	8.124113641	3.38e-08	5.92e-05	Up	Mitochondrial import inner membrane translocase subunit Tim17/Tim22/Tim23 family protein	Pore protein homolog	NotAvailable	NotAvailable
gene_25369	708	532	26.52	0	0	0	-Inf	3.38e-08	5.92e-05	Down	NotAvailable	NotAvailable	NotAvailable	molecular_function:sequence-specific DNA binding (GO:0043565);
gene_22872	6418	4	0.06	710	19.73	268.6558952	8.069615686	3.39e-08	5.92e-05	Up	cellulose synthase-like B3	Cellulose synthase	NotAvailable	NotAvailable
gene_37175	1072	4	0.13	710	41.88	268.6558952	8.069615686	3.39e-08	5.92e-05	Up	NotAvailable	NotAvailable	NotAvailable	molecular_function:unfolded protein binding (GO:0051082);
gene_2907	4968	524	6.17	0	0	0	-Inf	3.68e-08	6.28e-05	Down	unknown protein	Unknown Protein	NotAvailable	NotAvailable
gene_71064	3060	0	0	261	6.58	Inf	Inf	3.89e-08	6.47e-05	Up	heat shock protein 90.1	Heat shock protein 90 (Fragment)	NotAvailable	molecular_function:ATPase activity, coupled (GO:0042623);molecular_function:ATP binding (GO:0005524);
gene_57226	4502	741	13.96	1	0.03	0.002042583	-8.935389261	3.95e-08	6.47e-05	Down	SPFH/Band 7/PHB domain-containing membrane-associated protein family	Flotillin domain protein	NotAvailable	NotAvailable
gene_1110	2341	3	0.03	510	10.26	257.3042377	8.007331408	4.53e-08	7.26e-05	Up	CONSTANS-like 2	Tomato CONSTANS-like 1	C2C2-CO-like:TF	molecular_function:sequence-specific DNA binding transcription factor activity (GO:0003700);molecular_function:identical protein binding (GO:0042802);
gene_10584	2407	1675	43.89	3	0.14	0.002710844	-8.527042408	4.7e-08	7.38e-05	Down	xyloglucan endotransglucosylase/hydrolase 32	Xyloglucan endotransglucosylase_hydrolase 12	NotAvailable	molecular_function:hydrolase activity, acting on glycosyl bonds (GO:0016798);molecular_function:xyloglucan:xyloglucosyl transferase activity (GO:0016762);
gene_30600	3113	689	13.49	1	0.04	0.002196741	-8.830419701	5.3e-08	8.05e-05	Down	NotAvailable	NotAvailable	NotAvailable	NotAvailable
gene_84573	2504	491	8.61	0	0	0	-Inf	5.33e-08	8.05e-05	Down	Nodulin MtN3 family protein	RAG1-activating protein 1 homolog	NotAvailable	cellular_component:integral to membrane (GO:0016021);
gene_2175	1647	3	0.06	484	18.58	244.1867667	7.931841208	5.54e-08	8.21e-05	Up	NotAvailable	NotAvailable	NotAvailable	NotAvailable
gene_64163	731	4	0.19	583	50.43	220.600545	7.785292545	5.91e-08	8.33e-05	Up	NotAvailable	NotAvailable	Orphans:TF	NotAvailable
gene_44262	1936	670	15.65	1	0.04	0.002259036	-8.790076814	5.97e-08	8.33e-05	Down	Leucine-rich repeat (LRR) family protein	LRR receptor-like serine_threonine-protein kinase, RLP	NotAvailable	molecular_function:transmembrane receptor protein serine/threonine kinase activity (GO:0004675);
gene_39986	3748	914	8.61	2	0.03	0.003311935	-8.238109884	5.97e-08	8.33e-05	Down	NotAvailable	NotAvailable	NotAvailable	NotAvailable
gene_56424	2488	3531	59.88	2	0.06	0.000857295	-10.18792063	6.04e-08	8.33e-05	Down	delta tonoplast integral protein	Aquaporin	NotAvailable	cellular_component:membrane (GO:0016020);cellular_component:integral to membrane (GO:0016021);
gene_16280	711	887	44.03	2	0.18	0.003412749	-8.194849823	6.57e-08	8.74e-05	Down	NotAvailable	NotAvailable	NotAvailable	cellular_component:nucleus (GO:0005634);molecular_function:DNA binding (GO:0003677);
gene_41191	3477	4	0.11	563	28.34	213.0327733	7.734931583	6.64e-08	8.74e-05	Up	senescence-associated gene 29	RAG1-activating protein 1 homolog	NotAvailable	cellular_component:integral to membrane (GO:0016021);
gene_33900	2042	472	19.53	0	0	0	-Inf	6.73e-08	8.74e-05	Down	high-mobility group box 6	HMG transcription factor (Fragment)	HMG:Other	molecular_function:sequence-specific DNA binding transcription factor activity (GO:0003700);
gene_11240	11199	1232	5.1	3	0.02	0.003685603	-8.083883569	6.79e-08	8.74e-05	Down	Transducin/WD40 repeat-like superfamily protein	Transducin family protein (Fragment)	NotAvailable	NotAvailable
gene_24848	3067	1	0.01	306	7.64	463.1476278	8.855328314	7.11e-08	9.01e-05	Up	heat shock protein 90.1	Heat shock protein 90 (Fragment)	NotAvailable	molecular_function:ATPase activity, coupled (GO:0042623);
gene_37217	1031	853	29.2	2	0.12	0.003548779	-8.13846146	7.48e-08	9.24e-05	Down	NotAvailable	NotAvailable	NotAvailable	NotAvailable
gene_28612	940	3	0.11	449	30.2	226.5286328	7.823549605	7.53e-08	9.24e-05	Up	NotAvailable	NotAvailable	NotAvailable	NotAvailable
gene_21094	754	0	0	235	19.71	Inf	Inf	8.06e-08	9.74e-05	Up	NotAvailable	NotAvailable	NotAvailable	molecular_function:cysteine-type endopeptidase inhibitor activity (GO:0004869);
gene_60097	770	5	0.23	635	52.15	192.2214011	7.586625158	8.47e-08	0.000100847	Up	NotAvailable	NotAvailable	NotAvailable	NotAvailable
gene_68379	870	451	26.35	0	0	0	-Inf	8.86e-08	0.000103936	Down	GDSL-like Lipase/Acylhydrolase superfamily protein	GDSL esterase_lipase At1g29670	NotAvailable	NotAvailable
gene_82008	786	1015	45.58	3	0.24	0.00447356	-7.80436104	1.07e-07	0.000123302	Down	NotAvailable	NotAvailable	NotAvailable	molecular_function:identical protein binding (GO:0042802);
gene_76981	1029	3	0.1	409	25.13	206.3479083	7.688935004	1.13e-07	0.000129062	Up	NotAvailable	NotAvailable	NotAvailable	NotAvailable
gene_73725	1528	578	13.35	1	0.04	0.002618606	-8.576985211	1.17e-07	0.000130542	Down	NotAvailable	NotAvailable	AP2-EREBP:TF	NotAvailable
gene_12527	971	7	0.25	849	55.29	183.5725192	7.520206293	1.18e-07	0.000130542	Up	NotAvailable	NotAvailable	Orphans:TF	NotAvailable
gene_7843	7070	725	6.75	2	0.03	0.004175322	-7.903896713	1.37e-07	0.000149167	Down	minichromosome maintenance (MCM2/3/5) family protein	DNA replication licensing factor	NotAvailable	molecular_function:protein binding (GO:0005515);
gene_38348	4782	419	8.15	0	0	0	-Inf	1.4e-07	0.000151061	Down	terpene synthase 21	Alpha-humulene_(-)-(E)-beta-caryophyllene synthase	NotAvailable	molecular_function:alpha-humulene synthase activity (GO:0080017);molecular_function:(-)-E-beta-caryophyllene synthase activity (GO:0080016);
gene_60313	6964	891	6.79	3	0.04	0.005096143	-7.616378649	1.58e-07	0.000167693	Down	topoisomerase II	DNA topoisomerase 2	NotAvailable	molecular_function:DNA topoisomerase type II (ATP-hydrolyzing) activity (GO:0003918);
gene_29836	2643	2328	62.01	5	0.24	0.003250761	-8.265006777	1.72e-07	0.000180706	Down	xyloglucan endotransglycosylase 6	Xyloglucan endotransglucosylase_hydrolase 2	NotAvailable	molecular_function:hydrolase activity, acting on glycosyl bonds (GO:0016798);
gene_5027	1274	1559	76.1	5	0.44	0.004854247	-7.686536646	1.78e-07	0.000180996	Down	formin 3	Cysteine-rich extensin-like protein-4	NotAvailable	NotAvailable
gene_61138	416	9	0.76	1249	189.85	210.0477078	7.714573232	1.81e-07	0.000180996	Up	NotAvailable	NotAvailable	NotAvailable	NotAvailable
gene_29058	1496	9	0.38	1382	103.17	232.4146774	7.86055737	1.84e-07	0.000180996	Up	unknown protein	Late embryogenesis abundant protein	NotAvailable	NotAvailable
gene_74991	1507	4039	115.33	3	0.15	0.001124205	-9.796879459	1.84e-07	0.000180996	Down	NotAvailable	NotAvailable	NotAvailable	NotAvailable
gene_26898	2046	9	0.1	1389	28.16	233.5918864	7.867846354	1.84e-07	0.000180996	Up	NotAvailable	NotAvailable	NotAvailable	NotAvailable
gene_76883	2152	3338	91.68	4	0.2	0.001813726	-9.106827768	1.9e-07	0.000184548	Down	alpha-crystallin domain 32.1	Heat shock protein Hsp20	NotAvailable	NotAvailable
gene_73109	2703	1417	35.98	5	0.23	0.0053407	-7.548755477	2e-07	0.000191331	Down	xyloglucan endotransglucosylase/hydrolase 5	Xyloglucan endotransglucosylase_hydrolase 5	NotAvailable	molecular_function:hydrolase activity, acting on glycosyl bonds (GO:0016798);
gene_7565	4861	10	0.12	1460	32.01	220.9789335	7.78776503	2.59e-07	0.000244185	Up	unknown protein	F16G16.9 protein (Fragment)	NotAvailable	NotAvailable
gene_33848	741	0	0	199	16.98	Inf	Inf	2.61e-07	0.000244185	Up	NotAvailable	NotAvailable	NotAvailable	molecular_function:unfolded protein binding (GO:0051082);
gene_15053	1070	6	0.2	525	31.03	132.4360047	7.049151583	2.73e-07	0.000252619	Up	NotAvailable	NotAvailable	NotAvailable	NotAvailable
gene_83411	3569	486	11.72	1	0.04	0.003114309	-8.326872032	2.96e-07	0.000266537	Down	Serine/threonine-protein kinase WNK (With No Lysine)-related	Uncharacterized basic helix-loop-helix protein At1g06150	NotAvailable	NotAvailable
gene_36774	12511	1552	31.43	6	0.22	0.00585137	-7.41700987	2.98e-07	0.000266537	Down	hydroperoxide lyase 1	Cytochrome P450	NotAvailable	molecular_function:heme binding (GO:0020037);
gene_10461	623	372	21.07	0	0	0	-Inf	3.03e-07	0.000266537	Down	NotAvailable	NotAvailable	NotAvailable	molecular_function:lipid binding (GO:0008289);
gene_34269	6626	372	1.76	0	0	0	-Inf	3.03e-07	0.000266537	Down	Pectin lyase-like superfamily protein	Pectate lyase family protein	NotAvailable	NotAvailable
gene_6023	438	10	0.81	957	138.16	144.8471503	7.178387491	3.05e-07	0.000266537	Up	NotAvailable	NotAvailable	Orphans:TF	NotAvailable
gene_81521	378	0	0	193	65.97	Inf	Inf	3.24e-07	0.000277458	Up	NotAvailable	NotAvailable	NotAvailable	NotAvailable
gene_57389	5264	368	3.31	0	0	0	-Inf	3.25e-07	0.000277458	Down	RPA70-kDa subunit B	Single-stranded DNA-binding replication protein A large subunit	NotAvailable	molecular_function:protein binding (GO:0005515);molecular_function:single-stranded DNA binding (GO:0003697);
gene_4698	2158	472	21.01	1	0.08	0.003206683	-8.284702578	3.5e-07	0.000295749	Down	unknown protein	Unknown Protein	NotAvailable	NotAvailable
gene_70653	5568	861	9.21	4	0.08	0.007031611	-7.151928956	3.68e-07	0.000307373	Down	Cyclin-dependent kinase inhibitor family protein	Cyclin-dependent kinase inhibitor 7	NotAvailable	NotAvailable
gene_80878	1854	1	0.06	236	24.03	357.1988241	8.480583521	3.91e-07	0.000322065	Up	PEBP (phosphatidylethanolamine-binding protein) family protein	Phosphatidylethanolamine-binding protein PEBP	NotAvailable	molecular_function:phosphatidylethanolamine binding (GO:0008429);
gene_33849	918	3	0.12	322	22.18	162.4548324	7.343894849	3.94e-07	0.000322065	Up	NotAvailable	NotAvailable	NotAvailable	molecular_function:unfolded protein binding (GO:0051082);
gene_51808	6613	8	0.02	614	3.23	116.1652955	6.860035317	3.99e-07	0.000323311	Up	NotAvailable	NotAvailable	NotAvailable	molecular_function:protein tyrosine kinase activity (GO:0004713);molecular_function:phosphoprotein binding (GO:0051219);
gene_39840	487	11	0.8	974	126.47	134.018357	7.066286815	4.08e-07	0.000327221	Up	NotAvailable	NotAvailable	NotAvailable	NotAvailable
gene_52997	10234	354	6.82	0	0	0	-Inf	4.19e-07	0.000332652	Down	MATE efflux family protein	Multidrug resistance protein mdtK	NotAvailable	cellular_component:membrane (GO:0016020);
gene_72411	6069	457	6.22	1	0.02	0.003311935	-8.238109884	4.23e-07	0.000332652	Down	Minichromosome maintenance (MCM2/3/5) family protein	DNA replication licensing factor	NotAvailable	molecular_function:ATP-dependent 3'-5' DNA helicase activity (GO:0043140);
gene_42884	2385	1	0.03	232	12.55	351.1446067	8.455921467	4.39e-07	0.000341351	Up	LOB domain-containing protein 1	LOB domain protein 1	LOB:TF	molecular_function:protein binding (GO:0005515);
gene_13984	89511	348	6.11	0	0	0	-Inf	4.7e-07	0.000361669	Down	NotAvailable	NotAvailable	NotAvailable	molecular_function:alpha-humulene synthase activity (GO:0080017);molecular_function:(-)-E-beta-caryophyllene synthase activity (GO:0080016);
gene_23349	1196	345	15.55	0	0	0	-Inf	4.97e-07	0.000379264	Down	early nodulin-like protein 15	Early nodulin-55-1 (Fragment)	NotAvailable	molecular_function:electron carrier activity (GO:0009055);
gene_72561	1597	10	0.22	725	28.71	109.7326896	6.777849561	5.24e-07	0.000396014	Up	NotAvailable	NotAvailable	NotAvailable	NotAvailable
gene_55947	485	0	0	180	23.47	Inf	Inf	5.3e-07	0.000396442	Up	NotAvailable	NotAvailable	Orphans:TF	NotAvailable
gene_26396	3010	12	0.14	971	20.4	122.471772	6.936305456	5.48e-07	0.000406178	Up	NotAvailable	NotAvailable	NotAvailable	NotAvailable
gene_35047	1808	9	0.18	622	21.75	104.6034221	6.70878624	5.66e-07	0.00041552	Up	NotAvailable	NotAvailable	NotAvailable	NotAvailable
gene_74164	655	905	48.76	5	0.48	0.008362179	-6.901905416	5.79e-07	0.000421245	Down	NotAvailable	NotAvailable	NotAvailable	NotAvailable
gene_24614	1814	634	15.22	3	0.13	0.007161929	-7.125436058	5.86e-07	0.000421838	Down	Cyclin-dependent kinase inhibitor family protein	Cyclin-dependent kinase inhibitor 7	NotAvailable	NotAvailable
gene_8742	618	336	19.19	0	0	0	-Inf	5.92e-07	0.000421838	Down	NotAvailable	NotAvailable	NotAvailable	molecular_function:lipid binding (GO:0008289);
gene_22227	1186	0	0	177	9.44	Inf	Inf	5.96e-07	0.000421838	Up	NotAvailable	NotAvailable	NotAvailable	molecular_function:isocitrate dehydrogenase (NAD+) activity (GO:0004449);molecular_function:zinc ion binding (GO:0008270);
gene_66644	3182	332	3.8	0	0	0	-Inf	6.41e-07	0.000448761	Down	inflorescence meristem receptor-like kinase 2	Receptor like kinase, RLK	NotAvailable	NotAvailable
gene_57283	832	3217	136.46	7	0.53	0.003293404	-8.246204827	6.45e-07	0.000448761	Down	NotAvailable	NotAvailable	NotAvailable	NotAvailable
gene_23317	831	613	26.03	3	0.23	0.007407281	-7.076840292	6.81e-07	0.000465189	Down	NotAvailable	NotAvailable	NotAvailable	molecular_function:ornithine decarboxylase activity (GO:0004586);
gene_42697	1186	4	0.12	332	17.7	125.6250102	6.972979903	6.81e-07	0.000465189	Up	NotAvailable	NotAvailable	NotAvailable	NotAvailable
gene_79490	1349	512	13.4	2	0.09	0.005912322	-7.402059529	6.88e-07	0.000465765	Down	NotAvailable	NotAvailable	NotAvailable	NotAvailable
gene_81929	4131	508	2.24	2	0.02	0.005958875	-7.390744215	7.18e-07	0.000481904	Down	TCP family transcription factor	Teosinte-branched-like protein (Fragment)	TCP:TF	NotAvailable
gene_55048	2539	417	2.98	1	0.01	0.003629627	-8.105963102	7.38e-07	0.000491093	Down	NotAvailable	NotAvailable	NotAvailable	NotAvailable
gene_34254	6188	324	1.27	0	0	0	-Inf	7.54e-07	0.000497715	Down	Pectin lyase-like superfamily protein	Pectate lyase family protein	NotAvailable	NotAvailable
gene_23660	745	323	17.38	0	0	0	-Inf	7.69e-07	0.000497952	Down	NotAvailable	NotAvailable	NotAvailable	NotAvailable
gene_40215	6539	981	18.34	6	0.2	0.009257213	-6.755206354	7.71e-07	0.000497952	Down	serine carboxypeptidase-like 51	Serine carboxypeptidase family protein expressed	NotAvailable	NotAvailable
gene_7422	923	980	37.47	6	0.41	0.009266659	-6.753734967	7.73e-07	0.000497952	Down	NotAvailable	NotAvailable	NotAvailable	molecular_function:oxalate oxidase activity (GO:0050162);
gene_27654	1050	1161	39.02	7	0.42	0.009125651	-6.775856863	7.86e-07	0.000502373	Down	NotAvailable	NotAvailable	NotAvailable	molecular_function:oxalate oxidase activity (GO:0050162);
gene_62579	5698	700	12.18	4	0.12	0.008648882	-6.85327064	8e-07	0.000507152	Down	Protein kinase superfamily protein	Receptor-like kinase	NotAvailable	biological_process:protein phosphorylation (GO:0006468);
gene_10296	3064	409	3.36	1	0.01	0.003700622	-8.078016562	8.31e-07	0.000517584	Down	tubulin beta 8	Tubulin beta-1 chain	NotAvailable	molecular_function:structural constituent of cytoskeleton (GO:0005200);
gene_46963	795	956	42.44	6	0.48	0.009499295	-6.717963836	8.34e-07	0.000517584	Down	NotAvailable	NotAvailable	NotAvailable	molecular_function:sequence-specific DNA binding (GO:0043565);
gene_25017	7272	2039	28.88	9	0.23	0.00668072	-7.225780587	8.37e-07	0.000517584	Down	chromomethylase 3	Cytosine-specific methyltransferase	NotAvailable	NotAvailable
gene_57042	4871	1948	30.97	9	0.26	0.006992808	-7.159912489	8.45e-07	0.000518732	Down	Pectin lyase-like superfamily protein	Pectate lyase 1-27	NotAvailable	molecular_function:lyase activity (GO:0016829);
gene_51595	1498	9	0.53	3036	318.36	510.5723305	8.995971545	8.73e-07	0.000531477	Up	Late Embryogenesis Abundant 4-5	Pentatricopeptide repeat-containing protein	NotAvailable	NotAvailable
gene_26176	625	1792	101.19	9	0.91	0.007601556	-7.039489449	8.81e-07	0.000532415	Down	NotAvailable	NotAvailable	NotAvailable	NotAvailable
gene_71879	4730	7	0.07	437	8.23	94.48903518	6.562075019	9.17e-07	0.000550239	Up	heat shock protein 101	ClpB chaperone	NotAvailable	biological_process:protein metabolic process (GO:0019538);molecular_function:ATP binding (GO:0005524);molecular_function:nucleoside-triphosphatase activity (GO:0017111);
gene_46491	1326	313	8.33	0	0	0	-Inf	9.48e-07	0.000564204	Down	NotAvailable	NotAvailable	NotAvailable	molecular_function:pectinesterase activity (GO:0030599);
gene_58878	6884	784	4.86	5	0.06	0.00965277	-6.694841278	9.56e-07	0.00056495	Down	topoisomerase II	DNA topoisomerase 2	NotAvailable	molecular_function:DNA topoisomerase type II (ATP-hydrolyzing) activity (GO:0003918);
gene_42181	980	1055	46.02	7	0.55	0.010042541	-6.63773189	1.01e-06	0.00058928	Down	phloem protein 2-B11	F-box protein PP2-B1	NotAvailable	NotAvailable
gene_51064	2669	15	0.17	1787	35.83	180.3147736	7.494373795	1.04e-06	0.000607875	Up	NotAvailable	NotAvailable	NotAvailable	NotAvailable
gene_76494	4491	9	0.16	516	16.14	86.77711545	6.439242725	1.07e-06	0.000619967	Up	glutamate dehydrogenase 1	Glutamate dehydrogenase	NotAvailable	molecular_function:glutamate dehydrogenase [NAD(P)+] activity (GO:0004353);
gene_70767	1279	4597	126.85	6	0.3	0.00197549	-8.983573979	1.1e-06	0.000630341	Down	NotAvailable	NotAvailable	NotAvailable	molecular_function:protein binding (GO:0005515);
gene_3207	2983	305	6.05	0	0	0	-Inf	1.13e-06	0.000640663	Down	Sec14p-like phosphatidylinositol transfer family protein	Phosphatidylinositol transfer protein SFH5	NotAvailable	NotAvailable
gene_7674	3581	386	4.54	1	0.02	0.003921125	-7.994516566	1.19e-06	0.000670051	Down	high-mobility group box 6	HMG transcription factor (Fragment)	HMG:Other	molecular_function:protein phosphatase binding (GO:0019903);molecular_function:transmembrane receptor protein serine/threonine kinase activity (GO:0004675);
gene_34747	1123	386	16.86	1	0.08	0.003921125	-7.994516566	1.19e-06	0.000670051	Down	DUTP-PYROPHOSPHATASE-LIKE 1	Deoxyuridine 5_apos-triphosphate nucleotidohydrolase	NotAvailable	biological_process:dUTP metabolic process (GO:0046080);
gene_64639	2402	1744	46.7	10	0.48	0.008678637	-6.848315758	1.25e-06	0.000694053	Down	expansin A8	Expansin	NotAvailable	cellular_component:extracellular region (GO:0005576);biological_process:plant-type cell wall organization (GO:0009664);
gene_47817	6255	460	6.08	2	0.05	0.006580671	-7.24754958	1.25e-06	0.000694053	Down	Minichromosome maintenance (MCM2/3/5) family protein	DNA replication licensing factor	NotAvailable	molecular_function:ATP-dependent 3'-5' DNA helicase activity (GO:0043140);
gene_19630	2677	12	0.21	658	20.59	82.9932296	6.374921744	1.28e-06	0.000703328	Up	cytochrome P450, family 72, subfamily A, polypeptide 15	Cytochrome P450	NotAvailable	molecular_function:oxygen binding (GO:0019825);
gene_28359	4903	297	4.91	0	0	0	-Inf	1.34e-06	0.000731974	Down	Haem oxygenase-like, multi-helical	Transcriptional activator TenA family	NotAvailable	NotAvailable
gene_51217	2326	376	2.99	1	0.01	0.00402541	-7.95664838	1.41e-06	0.000763489	Down	Malectin/receptor-like protein kinase family protein	Pto-like, Serine_threonine kinase protein, resistance protein	NotAvailable	NotAvailable
gene_29395	2561	17	0.25	1805	46.91	160.7038578	7.328260752	1.54e-06	0.000829639	Up	heat shock protein 70B	heat shock protein	NotAvailable	molecular_function:unfolded protein binding (GO:0051082);molecular_function:ATP binding (GO:0005524);
gene_25628	518	8	0.55	427	52.12	80.78596286	6.336032731	1.56e-06	0.000832744	Up	NotAvailable	NotAvailable	NotAvailable	NotAvailable
gene_68378	1182	289	19.88	0	0	0	-Inf	1.61e-06	0.000851756	Down	GDSL-like Lipase/Acylhydrolase superfamily protein	GDSL esterase_lipase At1g29670	NotAvailable	NotAvailable
gene_24678	970	2561	103.41	11	0.8	0.006501014	-7.265119448	1.62e-06	0.000851756	Down	NotAvailable	NotAvailable	NotAvailable	NotAvailable
gene_27901	3377	18	0.54	1427	77.25	119.9912246	6.906785089	1.63e-06	0.000851756	Up	alcohol dehydrogenase 1	Alcohol dehydrogenase 2	NotAvailable	molecular_function:alcohol dehydrogenase activity, zinc-dependent (GO:0004024);
gene_46118	1563	8	0.32	3878	278.97	733.695466	9.51903756	1.64e-06	0.000851756	Up	heat shock protein 21	Heat shock protein	NotAvailable	NotAvailable
gene_13110	1224	592	25.86	4	0.31	0.010226719	-6.611512894	1.65e-06	0.000853894	Down	Stress responsive A/B Barrel Domain	Stress responsive A_B barrel domain family protein	NotAvailable	NotAvailable
gene_22357	5525	1748	35.13	11	0.4	0.009524655	-6.714117379	1.69e-06	0.000865551	Down	GDSL-like Lipase/Acylhydrolase superfamily protein	GDSL esterase_lipase At5g33370	NotAvailable	NotAvailable
gene_50472	1147	13	0.4	656	36.16	76.37628051	6.255052758	1.71e-06	0.000865551	Up	NotAvailable	NotAvailable	NotAvailable	NotAvailable
gene_63743	3295	436	8.77	2	0.07	0.00694291	-7.170243853	1.72e-06	0.000865551	Down	MATE efflux family protein	Multidrug resistance protein mdtK	NotAvailable	cellular_component:membrane (GO:0016020);
gene_81903	1422	1	0.02	190	5.45	287.5753245	8.16779608	1.72e-06	0.000865551	Up	HSP20-like chaperones superfamily protein	class I heat shock protein 1	NotAvailable	molecular_function:protein homodimerization activity (GO:0042803);
gene_16797	983	285	10.23	0	0	0	-Inf	1.76e-06	0.000881129	Down	NotAvailable	NotAvailable	CCAAT:TF	molecular_function:damaged DNA binding (GO:0003684);
gene_82767	10704	667	16.75	5	0.23	0.011345985	-6.461674385	1.82e-06	0.000901453	Down	alpha/beta-Hydrolases superfamily protein	Epoxide hydrolase 1	NotAvailable	NotAvailable
gene_75352	1271	361	10.02	1	0.05	0.004192671	-7.897914555	1.82e-06	0.000901453	Down	NotAvailable	NotAvailable	NotAvailable	NotAvailable
gene_64894	1421	283	8.03	0	0	0	-Inf	1.84e-06	0.00090557	Down	syntaxin of plants 111	Syntaxin	ABI3VP1:TF	molecular_function:protein transporter activity (GO:0008565);
gene_33166	1541	0	0	150	8.51	Inf	Inf	1.86e-06	0.000905665	Up	PEBP (phosphatidylethanolamine-binding protein) family protein	Terminal flower 1 (Fragment)	NotAvailable	NotAvailable
gene_5249	1882	14	0.45	691	39.79	74.70471775	6.22312745	1.92e-06	0.000930848	Up	unknown protein	Potassium transporter	NotAvailable	NotAvailable
gene_84564	5750	281	3.97	0	0	0	-Inf	1.93e-06	0.000931276	Down	E2F target gene 1	UPF0557 protein C10orf119 homolog	NotAvailable	NotAvailable
gene_9297	1565	1247	28.12	10	0.4	0.012137565	-6.364377184	2.1e-06	0.000994725	Down	NotAvailable	NotAvailable	NotAvailable	molecular_function:transmembrane receptor protein serine/threonine kinase activity (GO:0004675);
gene_28571	3053	15	0.54	730	47.05	73.65964451	6.20280253	2.12e-06	0.000994725	Up	Nodulin MtN3 family protein	RAG1-activating protein 1 homolog	NotAvailable	cellular_component:integral to membrane (GO:0016021);
gene_1418	1004	277	9.74	0	0	0	-Inf	2.12e-06	0.000994725	Down	NotAvailable	NotAvailable	NotAvailable	NotAvailable
gene_29503	752	4181	225.97	9	0.87	0.00325807	-8.261766855	2.12e-06	0.000994725	Down	histone H2A 7	Histone H2A	CCAAT:TF	cellular_component:nucleus (GO:0005634);molecular_function:DNA binding (GO:0003677);
gene_39576	7069	945	10.34	8	0.16	0.012813158	-6.286230048	2.13e-06	0.000994725	Down	minichromosome maintenance (MCM2/3/5) family protein	DNA replication licensing factor	NotAvailable	molecular_function:protein binding (GO:0005515);
gene_21115	2744	15	0.31	725	27.06	73.1551264	6.192887061	2.16e-06	0.00100237	Up	cycling DOF factor 2	Dof zinc finger protein	C2C2-Dof:TF	NotAvailable
gene_33778	1365	276	8.86	0	0	0	-Inf	2.17e-06	0.00100441	Down	HAD superfamily, subfamily IIIB acid phosphatase	Acid phosphatase	NotAvailable	molecular_function:acid phosphatase activity (GO:0003993);
gene_7504	5327	16	0.13	786	11.34	74.35335692	6.216325974	2.22e-06	0.00102031	Up	NotAvailable	NotAvailable	NotAvailable	NotAvailable
gene_33065	1679	12	0.25	551	20.75	69.49737008	6.118886479	2.28e-06	0.00104037	Up	NotAvailable	NotAvailable	NotAvailable	molecular_function:AMP-activated protein kinase activity (GO:0004679);
gene_69760	1789	1193	38.66	10	0.58	0.01268696	-6.300509761	2.32e-06	0.00105479	Down	Chaperonin-like RbcX protein	Unknown Protein	NotAvailable	NotAvailable
gene_20463	991	12	0.43	543	34.65	68.48833385	6.097786358	2.4e-06	0.0010724	Up	NotAvailable	NotAvailable	NotAvailable	molecular_function:ATPase activity, coupled (GO:0042623);
gene_24675	1218	625	31.88	5	0.46	0.012108435	-6.367843813	2.4e-06	0.0010724	Down	Pollen Ole e 1 allergen and extensin family protein	Phylloplanin	NotAvailable	NotAvailable
gene_45490	922	625	23.92	5	0.34	0.012108435	-6.367843813	2.4e-06	0.0010724	Down	NotAvailable	NotAvailable	NotAvailable	NotAvailable
gene_52678	1369	624	26.6	5	0.38	0.012127839	-6.365533653	2.42e-06	0.00107383	Down	NotAvailable	NotAvailable	NotAvailable	NotAvailable
gene_37666	1991	270	9.11	0	0	0	-Inf	2.51e-06	0.00110732	Down	delta tonoplast integral protein	Aquaporin	NotAvailable	cellular_component:membrane (GO:0016020);cellular_component:integral to membrane (GO:0016021);
gene_30005	5305	2515	30.55	13	0.28	0.007823541	-6.997962495	2.63e-06	0.00115555	Down	pseudo-response regulator 5	Pseudo response regulator	Pseudo ARR-B:Other	biological_process:regulation of transcription, DNA-dependent (GO:0006355);
gene_29450	2860	1271	38.67	11	0.6	0.013099211	-6.254376225	2.76e-06	0.00120228	Down	plasma membrane intrinsic protein 3	Aquaporin	NotAvailable	molecular_function:water channel activity (GO:0015250);
gene_9411	3370	1270	12.15	11	0.19	0.013109526	-6.253240692	2.77e-06	0.00120228	Down	alpha/beta-Hydrolases superfamily protein	Carboxymethylenebutenolidase homolog	NotAvailable	NotAvailable
gene_73440	1078	530	22.4	4	0.3	0.011423052	-6.451908078	2.83e-06	0.00122285	Down	Gibberellin-regulated family protein	Gibberellin-regulated protein	NotAvailable	NotAvailable
gene_33610	753	4	0.19	261	21.92	98.75942064	6.625846468	2.85e-06	0.00122285	Up	NotAvailable	NotAvailable	NotAvailable	molecular_function:ferric-chelate reductase activity (GO:0000293);
gene_30435	2772	1767	46.78	13	0.62	0.011135374	-6.488706135	2.87e-06	0.00122521	Down	xyloglucan endotransglucosylase/hydrolase 15	Xyloglucan endotransglucosylase_hydrolase 8	NotAvailable	molecular_function:hydrolase activity, acting on glycosyl bonds (GO:0016798);
gene_25026	979	399	14.38	2	0.13	0.007586739	-7.042304465	2.92e-06	0.00123887	Down	NotAvailable	NotAvailable	NotAvailable	NotAvailable
gene_65533	521	0	0	140	16.99	Inf	Inf	2.93e-06	0.00123887	Up	NotAvailable	NotAvailable	NotAvailable	NotAvailable
gene_56302	2054	457	6.71	3	0.08	0.009935805	-6.653147383	3.1e-06	0.00130092	Down	terpene synthase 21	Germacrene-D synthase	NotAvailable	molecular_function:lyase activity (GO:0016829);biological_process:metabolic process (GO:0008152);
gene_54630	1568	261	6.61	0	0	0	-Inf	3.13e-06	0.00130663	Down	Chalcone-flavanone isomerase family protein	Unknown Protein	NotAvailable	NotAvailable
gene_7947	1294	1188	17.71	11	0.29	0.014014392	-6.156947031	3.23e-06	0.0013425	Down	unknown protein	Mutator-like transposase-like protein	NotAvailable	NotAvailable
gene_80913	2131	22	0.4	1300	42.31	89.43730187	6.482804761	3.28e-06	0.00135503	Up	cytochrome P450, family 706, subfamily A, polypeptide 6	Cytochrome P450	NotAvailable	molecular_function:oxygen binding (GO:0019825);
gene_75920	2181	329	9.27	1	0.05	0.004600469	-7.764003302	3.3e-06	0.0013569	Down	expansin A1	Expansin	NotAvailable	molecular_function:structural constituent of cell wall (GO:0005199);
gene_79776	2697	258	8.48	0	0	0	-Inf	3.37e-06	0.00137866	Down	BR enhanced expression 3	Transcription factor	bHLH:TF	cellular_component:nucleus (GO:0005634);
gene_8498	1262	7455	208.48	4	0.2	0.000812102	-10.26605217	3.43e-06	0.00139437	Down	NotAvailable	NotAvailable	NotAvailable	molecular_function:chlorophyll binding (GO:0016168);
gene_76373	39864	257	8.16	0	0	0	-Inf	3.45e-06	0.00139753	Down	NotAvailable	NotAvailable	NotAvailable	molecular_function:ent-copalyl diphosphate synthase activity (GO:0009905);molecular_function:magnesium ion binding (GO:0000287);
gene_34177	2090	2745	83.37	14	0.76	0.007719403	-7.01729504	3.47e-06	0.00139753	Down	xyloglucan endotransglucosylase/hydrolase 9	Xyloglucan endotransglucosylase_hydrolase 5	NotAvailable	molecular_function:hydrolase activity, acting on glycosyl bonds (GO:0016798);
gene_66554	2572	20	0.67	2356	141.21	178.2967012	7.4781362	3.63e-06	0.00144888	Up	senescence-associated gene 29	RAG1-activating protein 1 homolog	NotAvailable	cellular_component:integral to membrane (GO:0016021);
gene_84097	1945	385	12.11	2	0.11	0.00786262	-6.990774164	3.63e-06	0.00144888	Down	NAD(P)-binding Rossmann-fold superfamily protein	2,5-dichloro-2,5-cyclohexadiene-1,4-diol dehydrogenase	FAR1:TF	molecular_function:xanthoxin dehydrogenase activity (GO:0010301);
gene_22326	2798	444	8.62	3	0.1	0.010226719	-6.611512894	3.65e-06	0.00144888	Down	Pectin lyase-like superfamily protein	Pectate lyase 1-27	NotAvailable	molecular_function:lyase activity (GO:0016829);
gene_45227	1111	383	19.26	2	0.18	0.007903678	-6.983260111	3.75e-06	0.00148143	Down	Stress responsive A/B Barrel Domain	Stress responsive A_B barrel domain family protein	NotAvailable	NotAvailable
gene_34516	3794	562	14.21	5	0.23	0.013465786	-6.214557754	3.91e-06	0.0015291	Down	S-adenosyl-L-methionine-dependent methyltransferases superfamily protein	S-adenosyl-L-methionine carboxyl methyltransferase family protein	NotAvailable	molecular_function:jasmonate O-methyltransferase activity (GO:0030795);
gene_59484	1886	320	5.99	1	0.03	0.004729857	-7.723987623	3.94e-06	0.0015291	Down	NotAvailable	NotAvailable	NotAvailable	molecular_function:transmembrane receptor protein serine/threonine kinase activity (GO:0004675);
gene_79748	1556	320	7.26	1	0.04	0.004729857	-7.723987623	3.94e-06	0.0015291	Down	NotAvailable	NotAvailable	NotAvailable	NotAvailable
gene_21828	2653	497	6.61	4	0.1	0.012181524	-6.35916157	3.97e-06	0.0015291	Down	NotAvailable	NotAvailable	NotAvailable	biological_process:proteolysis (GO:0006508);biological_process:negative regulation of catalytic activity (GO:0043086);
gene_52444	993	7107	252.59	5	0.32	0.001064834	-9.875156418	3.97e-06	0.0015291	Down	NotAvailable	NotAvailable	NotAvailable	molecular_function:chlorophyll binding (GO:0016168);
gene_22652	1879	627	12.99	6	0.22	0.014483774	-6.109418661	4.05e-06	0.00155267	Down	O-methyltransferase family protein	O-methyltransferase	NotAvailable	molecular_function:O-methyltransferase activity (GO:0008171);molecular_function:protein dimerization activity (GO:0046983);
gene_45960	3906	318	4.51	1	0.03	0.004759605	-7.714942484	4.1e-06	0.00156337	Down	unknown protein	Unknown Protein	NotAvailable	NotAvailable
gene_85157	5882	778	20.4	8	0.38	0.015563541	-6.005685874	4.17e-06	0.00158233	Down	non-specific phospholipase C2	Phosphoesterase family protein	NotAvailable	molecular_function:hydrolase activity, acting on ester bonds (GO:0016788);
gene_72859	16639	15	0.71	581	49.12	58.62500474	5.873444229	4.21e-06	0.00159114	Up	NotAvailable	NotAvailable	NotAvailable	NotAvailable
gene_74520	4758	22	0.34	1004	28.17	69.07311621	6.110052407	4.31e-06	0.0016205	Up	AMP-dependent synthetase and ligase family protein	Long-chain-fatty-acid--CoA ligase	NotAvailable	molecular_function:long-chain fatty acid-CoA ligase activity (GO:0004467);
gene_64416	1021	1	0.03	165	10.22	249.736466	7.964262686	4.44e-06	0.00166054	Up	NotAvailable	NotAvailable	NotAvailable	NotAvailable
gene_22362	6753	682	11.29	7	0.21	0.015535015	-6.008332536	4.57e-06	0.00170056	Down	Pectin lyase-like superfamily protein	Pectate lyase 1-27	NotAvailable	NotAvailable
gene_20524	3071	424	7.97	3	0.1	0.010709111	-6.545017482	4.77e-06	0.00176741	Down	HMG (high mobility group) box protein	TOX high mobility group box family member 4	HMG:Other	cellular_component:nucleus (GO:0005634);
gene_11384	2160	244	8.08	0	0	0	-Inf	4.82e-06	0.00177691	Down	delta tonoplast integral protein	Aquaporin	NotAvailable	cellular_component:membrane (GO:0016020);cellular_component:integral to membrane (GO:0016021);
gene_51594	1428	5	0.28	262	26.42	79.31024738	6.309435378	5.02e-06	0.0018425	Up	Late Embryogenesis Abundant 4-5	Unknown Protein	NotAvailable	NotAvailable
gene_5251	7435	242	3.17	0	0	0	-Inf	5.08e-06	0.0018549	Down	E2F target gene 1	UPF0557 protein C10orf119 homolog	NotAvailable	NotAvailable
gene_74698	2879	662	12.29	7	0.23	0.016004351	-5.965392013	5.17e-06	0.00187082	Down	heavy metal atpase 2	Unknown Protein	NotAvailable	NotAvailable
gene_17409	2461	1607	20.41	15	0.34	0.014127763	-6.145323147	5.18e-06	0.00187082	Down	alpha/beta-Hydrolases superfamily protein	Carboxymethylenebutenolidase homolog	NotAvailable	NotAvailable
gene_69007	2721	12	0.28	445	18.37	56.12764008	5.810639497	5.19e-06	0.00187082	Up	highly ABA-induced PP2C gene 3	Protein phosphatase 2C	NotAvailable	NotAvailable
gene_71611	675	19	0.99	711	66.6	56.63879659	5.823718708	5.37e-06	0.00192058	Up	NotAvailable	NotAvailable	NotAvailable	biological_process:response to biotic stimulus (GO:0009607);
gene_55796	1046	2896	97.71	16	0.97	0.008362179	-6.901905416	5.38e-06	0.00192058	Down	NotAvailable	NotAvailable	NotAvailable	molecular_function:oxalate oxidase activity (GO:0050162);
gene_28800	1534	304	7.98	1	0.05	0.004978797	-7.649987042	5.46e-06	0.00194181	Down	Chalcone-flavanone isomerase family protein	Unknown Protein	NotAvailable	NotAvailable
gene_83025	5740	238	1.42	0	0	0	-Inf	5.64e-06	0.00199634	Down	NotAvailable	NotAvailable	NotAvailable	NotAvailable
gene_44351	11106	9	0.06	350	4.18	58.86044653	5.879226582	5.8e-06	0.00203694	Up	NotAvailable	NotAvailable	NotAvailable	molecular_function:oxidoreductase activity (GO:0016491);
gene_63442	2393	13	0.33	464	20.91	54.02224719	5.755481748	5.81e-06	0.00203694	Up	NotAvailable	NotAvailable	NotAvailable	NotAvailable
gene_10426	1077	463	15.17	4	0.23	0.013076063	-6.256927912	5.84e-06	0.0020379	Down	NotAvailable	NotAvailable	NotAvailable	molecular_function:calmodulin binding (GO:0005516);
gene_55300	1016	577	20.04	6	0.37	0.015738867	-5.989524537	5.87e-06	0.00204196	Down	NotAvailable	NotAvailable	NotAvailable	molecular_function:heat shock protein binding (GO:0031072);
gene_33295	2166	516	12.04	5	0.21	0.014666224	-6.091358689	5.98e-06	0.00206859	Down	Pathogenesis-related thaumatin superfamily protein	Thaumatin-like protein	NotAvailable	molecular_function:protein binding (GO:0005515);
gene_50121	1056	1693	73.31	16	1.24	0.014304117	-6.127425786	6.01e-06	0.00207085	Down	Histone superfamily protein	Histone H4	NotAvailable	molecular_function:sequence-specific DNA binding (GO:0043565);
gene_9098	1537	10	0.23	370	15.22	56.00151055	5.807393837	6.27e-06	0.00214976	Up	NotAvailable	NotAvailable	NotAvailable	NotAvailable
gene_78620	4706	4	0.08	229	8.6	86.65098592	6.43714426	6.48e-06	0.00221326	Up	glucose-6-phosphate/phosphate translocator 2	Glucose-6-phosphate_phosphate translocator 2	NotAvailable	molecular_function:glucose 6-phosphate:phosphate antiporter activity (GO:0008524);
gene_77352	4085	19	0.28	655	17.31	52.17779433	5.705364054	6.82e-06	0.00231818	Up	MATE efflux family protein	Mate efflux family protein	NotAvailable	cellular_component:membrane (GO:0016020);
gene_58257	4927	4	0.05	227	5.25	85.89420875	6.424488959	6.85e-06	0.0023194	Up	ACT domain-containing protein	Amino acid binding protein	NotAvailable	NotAvailable
gene_40929	1719	502	25.94	5	0.46	0.015075242	-6.051674988	6.89e-06	0.00232413	Down	unknown protein	Organ-specific protein S2	NotAvailable	NotAvailable
gene_39551	4788	22	0.17	792	11.15	54.48795621	5.767865473	6.96e-06	0.00233584	Up	NotAvailable	NotAvailable	NotAvailable	NotAvailable
gene_57286	1877	11	0.23	386	14.6	53.11199772	5.73096589	7.11e-06	0.00237581	Up	NAC domain containing protein 100	NAC domain protein	NAC:TF	molecular_function:sequence-specific DNA binding transcription factor activity (GO:0003700);
gene_26816	2431	23	0.26	838	17.12	55.14602332	5.785184949	7.17e-06	0.00238859	Up	SOS3-interacting protein 4	CBL-interacting protein kinase 16	NotAvailable	molecular_function:AMP-activated protein kinase activity (GO:0004679);
gene_24038	849	395	16.42	3	0.22	0.011495349	-6.442805871	7.24e-06	0.00240007	Down	NotAvailable	NotAvailable	NotAvailable	NotAvailable
gene_90	753	7	0.33	289	24.27	62.48817201	5.965511232	7.41e-06	0.00244703	Up	NotAvailable	NotAvailable	NotAvailable	NotAvailable
gene_84738	2634	8	0.32	310	22.25	58.65023065	5.874064877	7.55e-06	0.00248259	Up	glyoxalase II 3	Hydroxyacylglutathione hydrolase	NotAvailable	molecular_function:hydroxyacylglutathione hydrolase activity (GO:0004416);molecular_function:glutathione thiolesterase activity (GO:0047951);
gene_6647	1882	735	28.44	9	0.62	0.018533318	-5.753734967	7.63e-06	0.00249677	Down	tetraspanin10	Unknown Protein	NotAvailable	NotAvailable
gene_14713	3231	8	0.13	309	8.72	58.46103635	5.869403499	7.69e-06	0.00249907	Up	heat shock protein 101	ClpB chaperone	NotAvailable	biological_process:protein metabolic process (GO:0019538);molecular_function:ATP binding (GO:0005524);molecular_function:nucleoside-triphosphatase activity (GO:0017111);
gene_63234	12208	288	2.31	1	0.01	0.005255397	-7.57198453	7.7e-06	0.00249907	Down	structural maintenance of chromosomes 2	Structural maintenance of chromosomes 2	NotAvailable	cellular_component:chromosome (GO:0005694);
gene_85028	6457	226	2.03	0	0	0	-Inf	7.8e-06	0.00251315	Down	Kinesin motor family protein	Kinesin motor family protein	NotAvailable	molecular_function:plus-end-directed microtubule motor activity (GO:0008574);
gene_26042	3143	26	0.49	1009	33.86	58.73755109	5.876211212	7.8e-06	0.00251315	Up	3-ketoacyl-CoA synthase 2	Fatty acid elongase 3-ketoacyl-CoA synthase	NotAvailable	NotAvailable
gene_49651	14838	29	0.87	1496	80.03	78.0785273	6.286853936	7.91e-06	0.00253163	Up	nuclear factor Y, subunit A1	Nuclear transcription factor Y subunit A-1	CCAAT:TF	NotAvailable
gene_16450	2566	1	0.01	151	3.52	228.5467052	7.836345211	7.93e-06	0.00253163	Up	cytochrome P450, family 71, subfamily B, polypeptide 24	Cytochrome P450	NotAvailable	NotAvailable
gene_83649	1831	27	0.52	1081	37.33	60.59823114	5.921203777	8.05e-06	0.00255928	Up	NotAvailable	NotAvailable	NotAvailable	biological_process:proteolysis (GO:0006508);
gene_68737	2047	28	0.65	1195	49.42	64.59633698	6.013380452	8.09e-06	0.00256313	Up	NotAvailable	NotAvailable	NotAvailable	NotAvailable
gene_37411	5190	2	0.02	175	3.46	132.4360047	7.049151583	8.42e-06	0.00265724	Up	NAD(P)-binding Rossmann-fold superfamily protein	Cinnamoyl-CoA reductase-like protein-binding domain	NotAvailable	NotAvailable
gene_39716	8356	2607	18.68	19	0.24	0.011030891	-6.502306883	8.53e-06	0.00266664	Down	Glycosyl transferase, family 35	Phosphorylase	NotAvailable	molecular_function:glycogen phosphorylase activity (GO:0008184);
gene_75786	341	7	0.72	282	52.29	60.97461767	5.930136902	8.54e-06	0.00266664	Up	NotAvailable	NotAvailable	NotAvailable	NotAvailable
gene_16909	3277	11	0.45	371	27.47	51.04805999	5.673784229	8.55e-06	0.00266664	Up	Mitochondrial import inner membrane translocase subunit Tim17/Tim22/Tim23 family protein	Pore protein homolog	NotAvailable	NotAvailable
gene_30739	3027	1230	30.29	15	0.66	0.01845798	-5.759611533	8.66e-06	0.00268877	Down	GDSL-like Lipase/Acylhydrolase superfamily protein	GDSL esterase_lipase At5g33370	NotAvailable	biological_process:lipid metabolic process (GO:0006629);
gene_60649	3098	2	0.03	174	5.24	131.6792275	7.040883967	8.74e-06	0.00270365	Up	cycling DOF factor 2	Dof zinc finger protein	C2C2-Dof:TF	molecular_function:protein binding (GO:0005515);molecular_function:sequence-specific DNA binding transcription factor activity (GO:0003700);
gene_8499	1063	7985	265.11	6	0.36	0.001137298	-9.78017372	9.03e-06	0.00278306	Down	NotAvailable	NotAvailable	NotAvailable	NotAvailable
gene_16348	897	380	14.95	3	0.21	0.011949113	-6.386952636	9.12e-06	0.00279846	Down	NotAvailable	NotAvailable	NotAvailable	NotAvailable
gene_24296	4911	636	8.95	8	0.2	0.019038419	-5.714942484	9.36e-06	0.00286061	Down	NotAvailable	Unknown Protein	NotAvailable	NotAvailable
gene_35110	906	1445	56.29	17	1.19	0.017806522	-5.811450465	9.5e-06	0.00289438	Down	NotAvailable	NotAvailable	NotAvailable	molecular_function:protein binding (GO:0005515);molecular_function:DNA binding (GO:0003677);
gene_72233	822	3	0.13	193	14.85	97.37199583	6.605435008	9.92e-06	0.00300893	Up	NotAvailable	NotAvailable	NotAvailable	NotAvailable
gene_40313	2528	517	14.83	6	0.31	0.017565428	-5.831117498	1e-05	0.00302818	Down	Homeobox-leucine zipper protein family	Homeobox-leucine zipper-like protein	HB:TF	molecular_function:sequence-specific DNA binding (GO:0043565);
gene_54614	870	0	0	115	8.36	Inf	Inf	1.01e-05	0.00304324	Up	NotAvailable	NotAvailable	NotAvailable	NotAvailable
gene_37291	1021	6	0.25	252	18.57	63.56928225	5.990257894	1.06e-05	0.00317042	Up	NotAvailable	NotAvailable	NotAvailable	NotAvailable
gene_27018	3215	0	0	114	3.97	Inf	Inf	1.07e-05	0.00318244	Up	Aluminium activated malate transporter family protein	Aluminum-activated malate transporter (Fragment)	NotAvailable	NotAvailable
gene_82384	3621	561	6.22	7	0.14	0.018885705	-5.726561567	1.07e-05	0.00319101	Down	phosphoenolpyruvate (pep)/phosphate translocator 2	Glucose-6-phosphate_phosphate translocator 2	NotAvailable	NotAvailable
gene_81200	2738	272	4.73	1	0.03	0.005564538	-7.48952237	1.1e-05	0.00326994	Down	terpene synthase 21	Alpha-humulene_(-)-(E)-beta-caryophyllene synthase	NotAvailable	NotAvailable
gene_69490	1666	0	0	113	3.94	Inf	Inf	1.12e-05	0.00331187	Up	heat shock protein 21	Heat shock protein	NotAvailable	NotAvailable
gene_66473	4032	19	0.19	562	9.94	44.76934414	5.484439278	1.13e-05	0.00331187	Up	FTSH protease 6	ATP-dependent Zn protease cell division protein FtsH homolog	NotAvailable	NotAvailable
gene_43712	1171	663	13.46	9	0.33	0.020545987	-5.604999587	1.15e-05	0.00338423	Down	NotAvailable	NotAvailable	NotAvailable	NotAvailable
gene_38448	2028	1446	30.63	18	0.68	0.018840925	-5.729986364	1.16e-05	0.00338672	Down	Tubulin/FtsZ family protein	Tubulin alpha-7 chain	NotAvailable	molecular_function:protein heterodimerization activity (GO:0046982);
gene_51266	1131	454	12.87	5	0.25	0.016669101	-5.906679921	1.18e-05	0.00342705	Down	NotAvailable	NotAvailable	NotAvailable	NotAvailable
gene_65122	4432	269	2.77	1	0.02	0.005626596	-7.473521891	1.18e-05	0.00342705	Down	slufate transporter 2	Sulfate transporter	NotAvailable	cellular_component:membrane (GO:0016020);cellular_component:integral to membrane (GO:0016021);
gene_3374	800	363	16.01	3	0.24	0.012508714	-6.320922766	1.2e-05	0.00346477	Down	NotAvailable	NotAvailable	NotAvailable	NotAvailable
gene_75526	2918	210	3.36	0	0	0	-Inf	1.22e-05	0.0035212	Down	FIZZY-related 3	WD-repeat cell cycle regulatory protein	NotAvailable	molecular_function:receptor activity (GO:0004872);
gene_37587	3403	496	8.97	6	0.19	0.018309125	-5.771293338	1.24e-05	0.00355372	Down	Minichromosome maintenance (MCM2/3/5) family protein	DNA replication licensing factor MCM3	NotAvailable	molecular_function:ATP-dependent 3'-5' DNA helicase activity (GO:0043140);
gene_42425	6790	650	21.42	9	0.53	0.020956906	-5.576430435	1.25e-05	0.00358136	Down	Heavy metal transport/detoxification superfamily protein	Metal ion binding protein	NotAvailable	NotAvailable
gene_39309	789	4	0.2	206	18.48	77.94804847	6.284440999	1.27e-05	0.00358975	Up	Stress induced protein	Late embryogenesis abundant protein	NotAvailable	NotAvailable
gene_80129	1299	905	59.7	13	1.54	0.021741665	-5.523393792	1.27e-05	0.00358975	Down	Serine protease inhibitor, potato inhibitor I-type family protein	Proteinase inhibitor I	NotAvailable	biological_process:response to wounding (GO:0009611);
gene_45904	419	447	37.65	5	0.75	0.016930138	-5.884262455	1.29e-05	0.00363726	Down	NotAvailable	NotAvailable	NotAvailable	NotAvailable
gene_51544	4699	208	1.85	0	0	0	-Inf	1.3e-05	0.00364996	Down	cellulose synthase-like D5	Cellulose synthase-like D6	NotAvailable	molecular_function:cellulose synthase activity (GO:0016759);
gene_75169	1457	3	0.16	185	17.3	93.33585092	6.544359431	1.3e-05	0.00364996	Up	Expressed protein	Unknown Protein	NotAvailable	NotAvailable
gene_1392	2165	207	6.19	0	0	0	-Inf	1.33e-05	0.00373099	Down	xyloglucan endotransglucosylase/hydrolase 32	Xyloglucan endotransglucosylase_hydrolase 12	NotAvailable	molecular_function:hydrolase activity, acting on glycosyl bonds (GO:0016798);molecular_function:xyloglucan:xyloglucosyl transferase activity (GO:0016762);
gene_36822	5170	2419	13.47	22	0.22	0.013765273	-6.182822964	1.35e-05	0.00375724	Down	Pectin lyase-like superfamily protein	Pectate lyase 1-27	NotAvailable	molecular_function:lyase activity (GO:0016829);
gene_29113	832	25	1.06	729	55.4	44.13524453	5.463859286	1.39e-05	0.0038572	Up	NotAvailable	NotAvailable	NotAvailable	NotAvailable
gene_79451	1006	1193	41.85	17	1.07	0.021567832	-5.534975015	1.45e-05	0.00401166	Down	NotAvailable	NotAvailable	NotAvailable	molecular_function:identical protein binding (GO:0042802);
gene_37530	914	204	7.88	0	0	0	-Inf	1.46e-05	0.00401166	Down	NotAvailable	NotAvailable	NotAvailable	NotAvailable
gene_11828	4817	35	0.61	1602	50.37	69.27754433	6.114315887	1.46e-05	0.00401166	Up	unknown protein	F16G16.9 protein (Fragment)	NotAvailable	NotAvailable
gene_43979	788	0	0	108	8.67	Inf	Inf	1.47e-05	0.00401166	Up	NotAvailable	NotAvailable	NotAvailable	NotAvailable
gene_68439	7240	203	2.28	0	0	0	-Inf	1.5e-05	0.00406329	Down	ARM repeat superfamily protein	Microtubule-associated protein TORTIFOLIA1	NotAvailable	molecular_function:binding (GO:0005488);
gene_69509	1283	203	8.22	0	0	0	-Inf	1.5e-05	0.00406329	Down	early nodulin-like protein 15	Early nodulin-55-1 (Fragment)	NotAvailable	molecular_function:electron carrier activity (GO:0009055);
gene_82522	2662	203	6.69	0	0	0	-Inf	1.5e-05	0.00406329	Down	BR enhanced expression 1	Transcription factor	bHLH:TF	cellular_component:nucleus (GO:0005634);
gene_79187	1524	349	9.23	3	0.14	0.013010496	-6.264180254	1.52e-05	0.00410205	Down	Pectin lyase-like superfamily protein	Pectate lyase-like protein	NotAvailable	molecular_function:lyase activity (GO:0016829);
gene_27773	3851	258	5.89	1	0.04	0.00586649	-7.413286784	1.53e-05	0.00412239	Down	unknown protein	LuxR family transcriptional regulator (Fragment)	NotAvailable	NotAvailable
gene_221	2811	565	10.11	8	0.26	0.021430858	-5.544166586	1.58e-05	0.0042333	Down	methylesterase PCR A	Pectinesterase	NotAvailable	cellular_component:cell wall (GO:0005618);molecular_function:pectinesterase activity (GO:0030599);
gene_2732	761	1056	48.97	16	1.33	0.022932642	-5.446453648	1.63e-05	0.00436363	Down	NotAvailable	NotAvailable	NotAvailable	molecular_function:nucleic acid binding (GO:0003676);
gene_50222	2670	200	4.61	0	0	0	-Inf	1.64e-05	0.00436363	Down	Cyclin family protein	Cyclin B-like protein	NotAvailable	cellular_component:nucleus (GO:0005634);
gene_31975	2685	560	10.93	8	0.28	0.021622205	-5.531342546	1.65e-05	0.00436363	Down	Pectin lyase-like superfamily protein	Pectate lyase	NotAvailable	NotAvailable
gene_50814	3489	36	0.53	1894	49.59	79.62977552	6.315236085	1.65e-05	0.00436363	Up	FTSH protease 6	ATP-dependent Zn protease cell division protein FtsH homolog	NotAvailable	NotAvailable
gene_4627	1756	31	0.91	948	49.75	46.28546818	5.53248741	1.66e-05	0.00438066	Up	mitochondrion-localized small heat shock protein 23.6	Heat shock protein 22	NotAvailable	NotAvailable
gene_80846	2884	1782	23.54	22	0.52	0.018685856	-5.741909531	1.67e-05	0.00439816	Down	receptor like protein 13	LRR receptor-like serine_threonine-protein kinase, RLP	NotAvailable	molecular_function:protein binding (GO:0005515);
gene_69883	3782	199	3.7	0	0	0	-Inf	1.69e-05	0.00442065	Down	Cyclin B2	Cyclin B2	NotAvailable	molecular_function:phosphoprotein phosphatase activity (GO:0004721);molecular_function:cyclin-dependent protein serine/threonine kinase regulator activity (GO:0016538);
gene_49046	3165	767	15.61	12	0.44	0.02368012	-5.400179795	1.72e-05	0.00449427	Down	tubulin beta-1 chain	Tubulin beta-1 chain	NotAvailable	molecular_function:structural constituent of cytoskeleton (GO:0005200);
gene_65325	5932	1309	4.58	19	0.12	0.021969085	-5.508381397	1.73e-05	0.00449427	Down	Concanavalin A-like lectin protein kinase family protein	Receptor-like kinase	NotAvailable	biological_process:protein phosphorylation (GO:0006468);molecular_function:binding (GO:0005488);
gene_59378	1415	29	0.88	830	45.09	43.31896902	5.436927003	1.73e-05	0.00449427	Up	Uncharacterised protein family (UPF0497)	UPF0497 membrane protein 16	NotAvailable	NotAvailable
gene_75296	2806	198	7.49	0	0	0	-Inf	1.74e-05	0.00449427	Down	Heavy metal transport/detoxification superfamily protein	Metal ion binding protein	NotAvailable	NotAvailable
gene_23999	3982	341	13.51	3	0.21	0.013315727	-6.230724957	1.75e-05	0.00449951	Down	plant-specific transcription factor YABBY family protein	YABBY-like transcription factor CRABS CLAW-like protein	C2C2-YABBY:TF	molecular_function:protein binding (GO:0005515);molecular_function:sequence-specific DNA binding transcription factor activity (GO:0003700);
gene_53772	307	9	1.03	285	58.7	47.92922074	5.582833579	1.75e-05	0.00449956	Up	NotAvailable	NotAvailable	NotAvailable	biological_process:response to biotic stimulus (GO:0009607);
gene_33119	3790	297	2.86	2	0.03	0.010192285	-6.616378649	1.8e-05	0.00460947	Down	inflorescence meristem receptor-like kinase 2	Receptor like kinase, RLK	NotAvailable	NotAvailable
gene_35269	782	21	0.95	545	44.07	39.28033881	5.295735468	1.82e-05	0.00464809	Up	NotAvailable	NotAvailable	NotAvailable	molecular_function:acetyl CoA:(Z)-3-hexen-1-ol acetyltransferase activity (GO:0010327);
gene_21279	2896	296	5.84	2	0.07	0.010226719	-6.611512894	1.84e-05	0.00467234	Down	Sec14p-like phosphatidylinositol transfer family protein	Phosphatidylinositol transfer protein SFH5	NotAvailable	NotAvailable
gene_56642	1793	460	9.05	6	0.21	0.019742013	-5.662587079	1.84e-05	0.00467234	Down	NotAvailable	NotAvailable	NotAvailable	molecular_function:electron carrier activity (GO:0009055);
gene_31628	1234	16	0.46	420	21.52	39.73080141	5.312185989	1.85e-05	0.00467234	Up	NotAvailable	NotAvailable	NotAvailable	NotAvailable
gene_11806	3817	873	8.07	14	0.23	0.024272349	-5.36454245	1.86e-05	0.00467611	Down	NotAvailable	NotAvailable	NotAvailable	NotAvailable
gene_62798	2173	336	6.98	3	0.11	0.013513878	-6.209414451	1.91e-05	0.0047918	Down	root hair specific 19	Peroxidase	NotAvailable	molecular_function:peroxidase activity (GO:0004601);molecular_function:protein binding (GO:0005515);
gene_68742	499	0	0	103	13.05	Inf	Inf	1.92e-05	0.00481247	Up	NotAvailable	NotAvailable	NotAvailable	NotAvailable
gene_18765	1097	1784	57.39	23	1.33	0.019513313	-5.679397472	1.95e-05	0.00486028	Down	NotAvailable	NotAvailable	NotAvailable	molecular_function:identical protein binding (GO:0042802);
gene_51809	3078	3	0.01	173	1.36	87.28163357	6.447606198	1.99e-05	0.00494675	Up	GAG/POL/ENV polyprotein	Pol polyprotein	NotAvailable	NotAvailable
gene_12897	235	7	1.05	244	65.65	52.75817983	5.721322887	2e-05	0.00496155	Up	NotAvailable	NotAvailable	NotAvailable	NotAvailable
gene_3086	6793	852	9.49	14	0.28	0.024870611	-5.329414227	2.02e-05	0.00498951	Down	Minichromosome maintenance (MCM2/3/5) family protein	DNA replication licensing factor MCM3	NotAvailable	molecular_function:ATP-dependent 3'-5' DNA helicase activity (GO:0043140);
gene_70027	6095	681	10.97	11	0.32	0.024448014	-5.354138898	2.03e-05	0.00498951	Down	Integrin-linked protein kinase family	Kinase family protein	NotAvailable	NotAvailable
gene_63143	2936	0	0	102	1.93	Inf	Inf	2.03e-05	0.00498951	Up	NotAvailable	NotAvailable	NotAvailable	NotAvailable
gene_62805	9261	246	1.98	1	0.01	0.00615266	-7.344574034	2.05e-05	0.00502393	Down	binding	Condensin complex subunit 1	NotAvailable	cellular_component:nucleus (GO:0005634);molecular_function:binding (GO:0005488);
gene_64202	4854	22	0.24	553	10.63	38.04525226	5.249644523	2.06e-05	0.00502481	Up	Homeodomain-like superfamily protein	MYB transcription factor (Fragment)	MYB-related:TF	molecular_function:sequence-specific DNA binding transcription factor activity (GO:0003700);
gene_22325	4051	1692	48.12	23	1.17	0.02057432	-5.603011426	2.1e-05	0.00510199	Down	GDSL-like Lipase/Acylhydrolase superfamily protein	GDSL esterase_lipase At5g33370	NotAvailable	NotAvailable
gene_46113	5344	1533	19.28	22	0.5	0.021720936	-5.524769892	2.11e-05	0.00511449	Down	pseudo-response regulator 5	Pseudo response regulator	Pseudo ARR-B:Other	biological_process:regulation of transcription, DNA-dependent (GO:0006355);
gene_51364	492	1	0.07	129	16.58	195.2485098	7.609167727	2.13e-05	0.00511449	Up	NotAvailable	NotAvailable	NotAvailable	NotAvailable
gene_56732	2311	1	0.02	129	4.4	195.2485098	7.609167727	2.13e-05	0.00511449	Up	unknown protein	Genomic DNA chromosome 3 TAC clone K7P8	NotAvailable	NotAvailable
gene_14488	2912	289	13.42	2	0.17	0.010474424	-6.576985211	2.13e-05	0.00511449	Down	histone H2A 11	Histone H2A	CCAAT:TF	NotAvailable
gene_72422	1303	0	0	101	4.9	Inf	Inf	2.15e-05	0.00514449	Up	NotAvailable	NotAvailable	NotAvailable	NotAvailable
gene_2521	2279	723	13.17	12	0.39	0.025121234	-5.314948865	2.16e-05	0.00515908	Down	UDP-glucosyl transferase 85A2	UDP-glucuronosyltransferase	NotAvailable	biological_process:metabolic process (GO:0008152);
gene_9797	1553	1106	25.13	18	0.73	0.024632892	-5.343270197	2.19e-05	0.00520236	Down	NotAvailable	NotAvailable	NotAvailable	NotAvailable
gene_8497	1351	190	5.7	0	0	0	-Inf	2.21e-05	0.00525343	Down	unknown protein	C2 domain-containing protein	NotAvailable	molecular_function:chlorophyll binding (GO:0016168);
gene_81612	6648	1181	32.79	19	0.95	0.024350154	-5.359925265	2.22e-05	0.00526361	Down	Heavy metal transport/detoxification superfamily protein	Metal ion binding protein	NotAvailable	NotAvailable
gene_39267	6479	616	6.51	10	0.19	0.024570687	-5.346917974	2.23e-05	0.00526821	Down	minichromosome maintenance (MCM2/3/5) family protein	DNA replication licensing factor	NotAvailable	NotAvailable
gene_60654	3571	285	6.32	2	0.08	0.010621434	-6.556877638	2.32e-05	0.00545151	Down	NotAvailable	NotAvailable	NotAvailable	molecular_function:4-alpha-methyl-delta7-sterol-4alpha-methyl oxidase activity (GO:0080065);
gene_57836	3386	18	0.46	440	20.21	36.99799496	5.209375183	2.34e-05	0.00548026	Up	2-oxoglutarate (2OG) and Fe(II)-dependent oxygenase superfamily protein	1-AMINOCYCLOPROPANE-1-CARBOXYLATE OXIDASE-like protein	NotAvailable	molecular_function:oxidoreductase activity (GO:0016491);
gene_33980	2546	6	0.1	221	6.66	55.7492515	5.80088053	2.34e-05	0.00548026	Up	NotAvailable	NotAvailable	NotAvailable	NotAvailable
gene_50009	7303	188	2.34	0	0	0	-Inf	2.35e-05	0.00548529	Down	chromomethylase 3	Cytosine-specific methyltransferase	NotAvailable	molecular_function:microtubule binding (GO:0008017);molecular_function:syndecan binding (GO:0045545);
gene_65701	13053	754	1.97	13	0.06	0.026095764	-5.260040524	2.43e-05	0.00564812	Down	carboxyesterase 13	Gibberellin receptor GID1L2	NotAvailable	NotAvailable
gene_65346	3517	651	5.71	11	0.17	0.025574651	-5.289141643	2.44e-05	0.00566047	Down	serine carboxypeptidase-like 48	Serine carboxypeptidase	NotAvailable	molecular_function:identical protein binding (GO:0042802);molecular_function:serine-type carboxypeptidase activity (GO:0004185);
gene_78609	1564	28	1.06	693	46.87	37.4604699	5.227297091	2.46e-05	0.00566559	Up	unknown protein	Potassium transporter	NotAvailable	NotAvailable
gene_28505	1849	475	5.52	7	0.15	0.022305011	-5.48648831	2.46e-05	0.00566559	Down	cytochrome P450, family 71, subfamily B, polypeptide 37	Cytochrome P450	NotAvailable	molecular_function:oxygen binding (GO:0019825);
gene_63296	1206	398	11.65	5	0.26	0.019014502	-5.716756054	2.47e-05	0.00566782	Down	NotAvailable	NotAvailable	NotAvailable	NotAvailable
gene_38423	1393	15	0.51	372	22.88	37.53614761	5.230208687	2.5e-05	0.00570963	Up	Oleosin family protein	Unknown Protein	NotAvailable	NotAvailable
gene_71512	1306	2097	56.67	26	1.26	0.018766053	-5.735730957	2.5e-05	0.00570963	Down	NotAvailable	NotAvailable	NotAvailable	molecular_function:protein binding (GO:0005515);
gene_24564	2880	13	0.1	334	4.44	38.88670379	5.281205046	2.55e-05	0.00579946	Up	Integrase-type DNA-binding superfamily protein	Ethylene responsive transcription factor 2a	AP2-EREBP:TF	molecular_function:DNA binding (GO:0003677);biological_process:regulation of transcription, DNA-dependent (GO:0006355);
gene_49663	3305	1627	19.48	24	0.51	0.022326554	-5.485095564	2.59e-05	0.0058795	Down	Leucine-rich repeat (LRR) family protein	LRR receptor-like serine_threonine-protein kinase, RLP	NotAvailable	molecular_function:transmembrane receptor protein serine/threonine kinase activity (GO:0004675);
gene_48596	2615	2407	49.85	27	1	0.016977967	-5.880192453	2.62e-05	0.00592979	Down	B-box type zinc finger protein with CCT domain	Zinc finger protein CONSTANS-LIKE 16	C2C2-CO-like:TF	molecular_function:sequence-specific DNA binding transcription factor activity (GO:0003700);
gene_13276	1994	2301	73.43	27	1.54	0.01776009	-5.815217295	2.67e-05	0.00602494	Down	xyloglucan endotransglucosylase/hydrolase 9	Xyloglucan endotransglucosylase_hydrolase 5	NotAvailable	molecular_function:hydrolase activity, acting on glycosyl bonds (GO:0016798);
gene_10733	2255	183	3.64	0	0	0	-Inf	2.75e-05	0.0061505	Down	Tetratricopeptide repeat (TPR)-like superfamily protein	Male sterility 5 family protein (Fragment)	NotAvailable	NotAvailable
gene_61631	617	183	10.47	0	0	0	-Inf	2.75e-05	0.0061505	Down	NotAvailable	NotAvailable	NotAvailable	NotAvailable
gene_14983	2050	17	0.45	403	19.1	35.8801411	5.165113659	2.75e-05	0.0061505	Up	unknown protein	At1g31940_F5M6.6	NotAvailable	NotAvailable
gene_57913	3070	24	0.66	557	27.37	35.12707362	5.134511488	2.78e-05	0.00621578	Up	expansin-like B1	Expansin-like protein	NotAvailable	cellular_component:extracellular region (GO:0005576);
gene_60103	1223	26	0.71	608	29.94	35.39388609	5.145428267	2.79e-05	0.00622053	Up	NotAvailable	NotAvailable	NotAvailable	biological_process:carbohydrate metabolic process (GO:0005975);
gene_71586	3901	20	0.1	461	4.01	34.88742752	5.124635317	2.86e-05	0.00635361	Up	ferric reduction oxidase 7	Ferric reductase oxidase	NotAvailable	NotAvailable
gene_73714	1682	581	12.19	10	0.38	0.026050849	-5.262525787	2.88e-05	0.00637165	Down	NotAvailable	NotAvailable	AP2-EREBP:TF	molecular_function:DNA binding (GO:0003677);molecular_function:transcription repressor activity (GO:0016564);
gene_5193	2743	313	10.6	3	0.18	0.014506911	-6.107115875	2.92e-05	0.00640673	Down	ubiquitin-conjugating enzyme19	Ubiquitin-conjugating enzyme E2-like protein	NotAvailable	biological_process:protein ubiquitination (GO:0016567);biological_process:post-translational protein modification (GO:0043687);
gene_34671	5720	313	2.62	3	0.05	0.014506911	-6.107115875	2.92e-05	0.00640673	Down	glycosyl hydrolase 9B1	Endoglucanase 1	NotAvailable	molecular_function:hydrolase activity, hydrolyzing O-glycosyl compounds (GO:0004553);
gene_10756	5863	232	2.93	1	0.02	0.006523941	-7.260040524	2.92e-05	0.00640673	Down	targeting protein for XKLP2	Os07g0507200 protein (Fragment)	NotAvailable	NotAvailable
gene_55584	5983	14	0.09	342	3.73	36.97397029	5.208438064	2.93e-05	0.00640673	Up	NotAvailable	NotAvailable	NotAvailable	NotAvailable
gene_22222	1421	6721	349.34	16	1.49	0.003603165	-8.116519717	2.96e-05	0.00645867	Down	glycine-rich protein 3	Glycine rich protein	NotAvailable	NotAvailable
gene_65820	437	10	0.81	275	39.79	41.62274433	5.379300185	3e-05	0.00652359	Up	NotAvailable	NotAvailable	NotAvailable	NotAvailable
gene_57681	2108	180	5.83	0	0	0	-Inf	3.02e-05	0.00653014	Down	unknown protein	Unknown Protein	NotAvailable	NotAvailable
gene_5721	975	1058	47.03	19	1.51	0.027181033	-5.201255927	3.02e-05	0.00653014	Down	formin 3	Cysteine-rich extensin-like protein-4	NotAvailable	NotAvailable
gene_21368	274	10	1.29	274	63.23	41.4713889	5.374044459	3.06e-05	0.0066031	Up	NotAvailable	NotAvailable	NotAvailable	molecular_function:acetyl CoA:(Z)-3-hexen-1-ol acetyltransferase activity (GO:0010327);
gene_9103	5422	32	0.39	765	16.69	36.18340842	5.177256409	3.08e-05	0.00663921	Up	G-box binding factor 3	G-box binding factor 3	bZIP:TF	molecular_function:sequence-specific DNA binding (GO:0043565);
gene_49617	1853	417	4.48	6	0.12	0.02177776	-5.521000601	3.15e-05	0.00676039	Down	Protein of unknown function, DUF617	Plant-specific domain TIGR01570 family protein	NotAvailable	NotAvailable
gene_25771	4104	853	7.85	16	0.26	0.028390234	-5.13846146	3.24e-05	0.00693847	Down	Leucine-rich repeat protein kinase family protein	Receptor like kinase, RLK	NotAvailable	molecular_function:protein binding (GO:0005515);molecular_function:transmembrane receptor protein kinase activity (GO:0019199);
gene_68812	6308	21	0.31	467	12.22	33.65856555	5.072901788	3.26e-05	0.00696122	Up	alpha/beta-Hydrolases superfamily protein	Hydrolase alpha_beta fold family protein	NotAvailable	NotAvailable
gene_50346	5409	449	6.14	7	0.17	0.023596616	-5.405276241	3.31e-05	0.0069995	Down	Concanavalin A-like lectin protein kinase family protein	Receptor-like kinase	NotAvailable	biological_process:protein phosphorylation (GO:0006468);molecular_function:binding (GO:0005488);
gene_4052	6885	378	3.98	5	0.09	0.02002056	-5.642373858	3.31e-05	0.0069995	Down	Minichromosome maintenance (MCM2/3/5) family protein	DNA replication licensing factor	NotAvailable	molecular_function:protein binding (GO:0005515);
gene_47526	1400	177	4.46	0	0	0	-Inf	3.31e-05	0.0069995	Down	NotAvailable	NotAvailable	NotAvailable	biological_process:lipid transport (GO:0006869);
gene_64067	2687	177	3.77	0	0	0	-Inf	3.31e-05	0.0069995	Down	Ubiquitin carboxyl-terminal hydrolase family protein	Unknown Protein	NotAvailable	NotAvailable
gene_1913	4578	36	0.3	886	13.19	37.25025402	5.219178359	3.34e-05	0.00701484	Up	Homeodomain-like superfamily protein	MYB transcription factor (Fragment)	MYB-related:TF	molecular_function:sequence-specific DNA binding transcription factor activity (GO:0003700);
gene_41866	791	32	1.57	743	65.34	35.14283982	5.135158872	3.34e-05	0.00701484	Up	unknown protein	Unknown Protein	NotAvailable	NotAvailable
gene_14337	4336	305	2.21	3	0.04	0.01488742	-6.06976246	3.41e-05	0.00711005	Down	NotAvailable	NotAvailable	NotAvailable	molecular_function:calcium ion binding (GO:0005509);
gene_47944	1241	305	5.64	3	0.1	0.01488742	-6.06976246	3.41e-05	0.00711005	Down	NotAvailable	NotAvailable	NotAvailable	NotAvailable
gene_2371	3608	176	4.05	0	0	0	-Inf	3.42e-05	0.00711005	Down	serine carboxypeptidase-like 31	Serine carboxypeptidase K10B2.2	NotAvailable	molecular_function:identical protein binding (GO:0042802);molecular_function:serine-type carboxypeptidase activity (GO:0004185);
gene_27081	3344	176	3.22	0	0	0	-Inf	3.42e-05	0.00711005	Down	Cyclin B1	Cyclin B-like protein	NotAvailable	cellular_component:nucleus (GO:0005634);
gene_43958	572	1	0.06	119	13.16	180.1129664	7.492758235	3.44e-05	0.0071288	Up	NotAvailable	NotAvailable	NotAvailable	NotAvailable
gene_85199	2736	410	7.74	6	0.2	0.022149576	-5.496577127	3.46e-05	0.00715028	Down	cytochrome P450, family 71, subfamily B, polypeptide 34	Cytochrome P450	NotAvailable	molecular_function:oxygen binding (GO:0019825);
gene_81940	4311	225	5.89	1	0.05	0.006726908	-7.21584072	3.51e-05	0.00722348	Down	cyclin-dependent kinase B1	Cell division protein kinase 2	MADS:TF	biological_process:protein phosphorylation (GO:0006468);
gene_44974	4173	444	11.39	7	0.32	0.023862343	-5.389120473	3.51e-05	0.00722348	Down	Pectate lyase family protein	Pectate lyase	NotAvailable	molecular_function:lyase activity (GO:0016829);
gene_46957	830	175	7.44	0	0	0	-Inf	3.53e-05	0.00724366	Down	NotAvailable	NotAvailable	NotAvailable	NotAvailable
gene_6940	2449	4	0.1	174	7.43	65.83961376	6.040883967	3.63e-05	0.00741978	Up	unknown protein	Genomic DNA chromosome 3 TAC clone K7P8	NotAvailable	NotAvailable
gene_1776	1293	1262	34.45	23	1.12	0.027584588	-5.179993768	3.75e-05	0.00764308	Down	NotAvailable	NotAvailable	NotAvailable	molecular_function:transferase activity, transferring acyl groups other than amino-acyl groups (GO:0016747);
gene_28507	4225	173	1.45	0	0	0	-Inf	3.76e-05	0.00764308	Down	NotAvailable	NotAvailable	NotAvailable	NotAvailable
gene_31965	1464	263	6.11	2	0.08	0.011509919	-6.440978518	3.76e-05	0.00764308	Down	BTB and TAZ domain protein 1	Speckle-type POZ protein	TRAF:Other	molecular_function:transcription regulator activity (GO:0030528);molecular_function:protein binding (GO:0005515);
gene_16451	2247	35	0.79	805	32.69	34.8117498	5.121502427	3.78e-05	0.00766306	Up	highly ABA-induced PP2C gene 3	Protein phosphatase 2C	NotAvailable	molecular_function:protein serine/threonine phosphatase activity (GO:0004722);molecular_function:protein C-terminus binding (GO:0008022);
gene_66840	4629	1315	17.05	24	0.56	0.027623805	-5.177944112	3.97e-05	0.00801259	Down	serine carboxypeptidase-like 40	Serine carboxypeptidase 1	NotAvailable	molecular_function:identical protein binding (GO:0042802);molecular_function:serine-type carboxypeptidase activity (GO:0004185);
gene_83607	6290	220	3.37	1	0.03	0.006879792	-7.183419242	4.01e-05	0.00807335	Down	Auxin efflux carrier family protein	Auxin efflux carrier family protein	NotAvailable	NotAvailable
gene_35295	886	6	0.24	202	14.42	50.95632942	5.671189453	4.04e-05	0.00811717	Up	NotAvailable	NotAvailable	NotAvailable	NotAvailable
gene_14953	3255	170	4.45	0	0	0	-Inf	4.14e-05	0.00830637	Down	Protein of unknown function, DUF642	Os01g0611000 protein (Fragment)	NotAvailable	NotAvailable
gene_2646	2645	15	0.09	334	3.67	33.70180995	5.074754168	4.19e-05	0.00837383	Up	Integrase-type DNA-binding superfamily protein	Ethylene responsive transcription factor 2a	AP2-EREBP:TF	molecular_function:DNA binding (GO:0003677);biological_process:regulation of transcription, DNA-dependent (GO:0006355);
gene_20506	1671	1459	49.94	26	1.59	0.026972182	-5.212383978	4.21e-05	0.00839291	Down	unknown protein	Os02g0448600 protein (Fragment)	NotAvailable	NotAvailable
gene_5884	873	1068	43.18	21	1.52	0.0297609	-5.070438038	4.22e-05	0.00839291	Down	NotAvailable	NotAvailable	NotAvailable	molecular_function:protein binding (GO:0005515);molecular_function:DNA binding (GO:0003677);
gene_39590	1601	45	0.41	1226	19.79	41.23594711	5.365830639	4.23e-05	0.00839291	Up	TRICHOME BIREFRINGENCE-LIKE 37	Os06g0207500 protein (Fragment)	NotAvailable	NotAvailable
gene_46161	692	40	2.04	947	86.53	35.83339898	5.163232992	4.27e-05	0.00846031	Up	NotAvailable	NotAvailable	NotAvailable	NotAvailable
gene_26659	3716	17	0.4	364	15.16	32.40786938	5.01827227	4.32e-05	0.0085333	Up	lysine-ketoglutarate reductase/saccharopine dehydrogenase bifunctional enzyme	Saccharopine dehydrogenase (NAD(+) L-glutamate-forming)	NotAvailable	molecular_function:saccharopine dehydrogenase (NAD+, L-glutamate-forming) activity (GO:0047131);
gene_62465	2159	33	1.43	705	54.9	32.33502452	5.015025799	4.36e-05	0.00857707	Up	Chlorophyll A-B binding family protein	Early light-induced protein 7	NotAvailable	molecular_function:chlorophyll binding (GO:0016168);
gene_16580	1782	49	0.7	1822	46.91	56.27951033	5.814537871	4.37e-05	0.00858761	Up	Late embryogenesis abundant protein	Late embryogenesis abundant protein (Fragment)	NotAvailable	biological_process:response to desiccation (GO:0009269);
gene_80945	6449	530	5.16	10	0.17	0.028557629	-5.129979983	4.4e-05	0.00861315	Down	ATP binding microtubule motor family protein	Kinesin like protein	NotAvailable	NotAvailable
gene_72860	540	5	0.33	184	21.55	55.69879969	5.799574333	4.42e-05	0.00863447	Up	NotAvailable	NotAvailable	NotAvailable	NotAvailable
gene_83238	7008	326	5.18	4	0.11	0.018571219	-5.750787683	4.43e-05	0.00863447	Down	cytokinin oxidase 5	Cytokinin oxidase_dehydrogenase	NotAvailable	molecular_function:cytokinin dehydrogenase activity (GO:0019139);
gene_63746	5876	931	16.12	19	0.59	0.030888864	-5.016769373	4.49e-05	0.00873091	Down	Protein kinase superfamily protein	Receptor-like kinase	NotAvailable	biological_process:protein phosphorylation (GO:0006468);
gene_10314	3097	391	9.78	6	0.27	0.023225898	-5.428121825	4.5e-05	0.00873404	Down	Actin binding Calponin homology (CH) domain-containing protein	Fimbrin-like potential actin filament bundling protein	NotAvailable	NotAvailable
gene_78758	8397	24	0.2	488	7.13	30.7756049	4.943715308	4.53e-05	0.00876469	Up	aconitase 3	3-isopropylmalate dehydratase large subunit	NotAvailable	NotAvailable
gene_37233	5618	27	0.15	548	5.51	30.71954733	4.941085052	4.6e-05	0.00888715	Up	IQ calmodulin-binding motif family protein	Calmodulin binding protein	FAR1:TF	NotAvailable
gene_40561	4913	16	0.13	342	4.91	32.352224	5.015792986	4.68e-05	0.00901417	Up	NotAvailable	NotAvailable	NotAvailable	NotAvailable
gene_20972	2232	1030	28.25	21	1.03	0.030858875	-5.018170728	4.71e-05	0.00903921	Down	expansin A8	Expansin	NotAvailable	cellular_component:extracellular region (GO:0005576);biological_process:plant-type cell wall organization (GO:0009664);
gene_49677	1855	166	3.16	0	0	0	-Inf	4.72e-05	0.0090415	Down	NotAvailable	NotAvailable	NotAvailable	NotAvailable
gene_83766	2739	355	7.55	5	0.19	0.021317667	-5.551806648	4.74e-05	0.00905935	Down	Basic-leucine zipper (bZIP) transcription factor family protein	BZIP transcription factor family protein	bZIP:TF	molecular_function:transcription activator activity (GO:0016563);molecular_function:DNA binding (GO:0003677);
gene_38849	2054	252	3.26	2	0.05	0.012012336	-6.379339452	4.85e-05	0.00925632	Down	glycosyl transferase family 1 protein	Auxin responsive protein	NotAvailable	molecular_function:sequence-specific DNA binding transcription factor activity (GO:0003700);
gene_14717	1935	49	0.76	1393	38.77	43.02818765	5.42721017	4.95e-05	0.0094152	Up	NotAvailable	NotAvailable	NotAvailable	NotAvailable
gene_29296	999	449	20.8	8	0.66	0.026967561	-5.212631163	4.96e-05	0.00941537	Down	Gibberellin-regulated family protein	Gibberellin-regulated protein	NotAvailable	NotAvailable
gene_67020	606	212	12.35	1	0.1	0.007139407	-7.129979983	4.97e-05	0.00941571	Down	NotAvailable	NotAvailable	NotAvailable	NotAvailable
gene_22458	44306	1745	12.66	30	0.39	0.026020992	-5.264180254	5.08e-05	0.00959748	Down	purple acid phosphatase 27	Purple acid phosphatase	NotAvailable	molecular_function:protein serine/threonine phosphatase activity (GO:0004722);molecular_function:protein binding (GO:0005515);
gene_19190	1307	5	0.1	179	6.64	54.18524535	5.759828154	5.22e-05	0.00983949	Up	unknown protein	Unknown Protein	NotAvailable	NotAvailable
gene_19815	9397	444	3.8	8	0.12	0.027271249	-5.196475395	5.26e-05	0.00988995	Down	P-loop containing nucleoside triphosphate hydrolases superfamily protein	Cell division protease ftsH	NotAvailable	NotAvailable
gene_5652	1805	1047	20.47	22	0.77	0.031803434	-4.974673637	5.31e-05	0.00995921	Down	NotAvailable	NotAvailable	NotAvailable	NotAvailable
gene_45276	3023	379	6.74	6	0.19	0.023961282	-5.383151066	5.36e-05	0.010024	Down	Pectin lyase-like superfamily protein	Pectate lyase	NotAvailable	NotAvailable
gene_10225	3262	315	5.91	4	0.13	0.019219738	-5.701267547	5.41e-05	0.0100987	Down	CYCLIN B2	B-like cyclin	NotAvailable	molecular_function:phosphoprotein phosphatase activity (GO:0004721);molecular_function:cyclin-dependent protein serine/threonine kinase regulator activity (GO:0016538);
gene_69240	2899	2435	45.14	34	1.13	0.021133818	-5.564302744	5.54e-05	0.0103097	Down	BURP domain-containing protein	BURP domain-containing protein	NotAvailable	molecular_function:nutrient reservoir activity (GO:0045735);
gene_65	1114	208	6.59	1	0.06	0.007276704	-7.102499247	5.55e-05	0.0103097	Down	NotAvailable	NotAvailable	NotAvailable	biological_process:lipid transport (GO:0006869);
gene_74651	4232	280	2.26	3	0.04	0.016216654	-5.946380045	5.66e-05	0.0104892	Down	unknown protein	CENP-E like kinetochore protein	NotAvailable	NotAvailable
gene_78162	3735	0	0	84	1.2	Inf	Inf	5.68e-05	0.0105095	Up	NotAvailable	NotAvailable	NotAvailable	NotAvailable
gene_22721	6017	904	10.65	20	0.42	0.033485715	-4.900310396	5.97e-05	0.0110059	Down	phosphoenolpyruvate (pep)/phosphate translocator 2	Glucose-6-phosphate_phosphate translocator 2	NotAvailable	NotAvailable
gene_7392	2815	32	0.4	613	13.77	28.99402531	4.857683735	5.98e-05	0.0110073	Up	NotAvailable	NotAvailable	NotAvailable	biological_process:protein folding (GO:0006457);
gene_83761	1936	277	7.14	3	0.14	0.016392285	-5.930839194	6.03e-05	0.0110694	Down	CYCLIN D3	Cyclin D3-1	NotAvailable	molecular_function:calcium-dependent protein serine/threonine phosphatase activity (GO:0004723);
gene_17506	1243	21	0.6	399	20.3	28.75753245	4.845867985	6.21e-05	0.0113752	Up	NotAvailable	NotAvailable	NotAvailable	NotAvailable
gene_11584	1583	157	1.96	0	0	0	-Inf	6.35e-05	0.0116027	Down	HXXXD-type acyl-transferase family protein	Hydroxycinnamoyl CoA quinate transferase	NotAvailable	molecular_function:transferase activity, transferring acyl groups other than amino-acyl groups (GO:0016747);
gene_1017	2904	46	0.56	1003	21.84	33.00206527	5.044484406	6.38e-05	0.0116234	Up	NotAvailable	NotAvailable	NotAvailable	cellular_component:nucleus (GO:0005634);molecular_function:DNA binding (GO:0003677);
gene_51365	551	0	0	82	9.41	Inf	Inf	6.4e-05	0.0116405	Up	NotAvailable	NotAvailable	NotAvailable	NotAvailable
gene_7797	882	274	10.96	3	0.22	0.016571763	-5.915129111	6.43e-05	0.011662	Down	NotAvailable	NotAvailable	NotAvailable	NotAvailable
gene_17058	1727	3677	75.14	35	1.28	0.014406963	-6.117089973	6.46e-05	0.0116724	Down	NotAvailable	NotAvailable	NotAvailable	molecular_function:transmembrane receptor protein serine/threonine kinase activity (GO:0004675);
gene_12200	2924	240	5.96	2	0.09	0.012612953	-6.308950124	6.46e-05	0.0116724	Down	NotAvailable	NotAvailable	NotAvailable	molecular_function:transforming growth factor beta receptor binding (GO:0005160);
gene_61725	5384	4395	19.96	33	0.27	0.011364572	-6.459312859	6.51e-05	0.0117398	Down	NotAvailable	NotAvailable	CCAAT:TF	cellular_component:nucleus (GO:0005634);molecular_function:DNA binding (GO:0003677);
gene_33836	3405	156	0.95	0	0	0	-Inf	6.57e-05	0.0118053	Down	NotAvailable	NotAvailable	NotAvailable	NotAvailable
gene_82864	2472	520	25.04	11	0.95	0.032017496	-4.964995723	6.59e-05	0.0118276	Down	DNAJ-like 20	Chaperone protein dnaJ 20	NotAvailable	molecular_function:heat shock protein binding (GO:0031072);
gene_1075	2681	51	0.41	2906	41.48	86.2429198	6.430334117	6.68e-05	0.0119516	Up	HXXXD-type acyl-transferase family protein	N-hydroxycinnamoyl_benzoyltransferase 4	NotAvailable	molecular_function:transferase activity (GO:0016740);
gene_57393	5134	39	0.42	755	14.46	29.30085965	4.872871087	6.75e-05	0.0120595	Up	heat shock protein 101	ClpB chaperone	NotAvailable	biological_process:protein metabolic process (GO:0019538);molecular_function:ATP binding (GO:0005524);molecular_function:nucleoside-triphosphatase activity (GO:0017111);
gene_38537	5417	155	0.74	0	0	0	-Inf	6.79e-05	0.0120972	Down	Plant invertase/pectin methylesterase inhibitor superfamily	Pectinesterase	NotAvailable	cellular_component:cell wall (GO:0005618);molecular_function:pectinesterase activity (GO:0030599);
gene_17601	1151	271	8.31	3	0.16	0.016755214	-5.899246069	6.85e-05	0.0121832	Down	NotAvailable	NotAvailable	NotAvailable	NotAvailable
gene_879	6036	7	0.08	198	4.01	42.8119656	5.419942169	6.93e-05	0.0122993	Up	nitrate transporter 1.5	Peptide transporter-like protein	NotAvailable	molecular_function:dipeptide transporter activity (GO:0042936);
gene_74372	6450	154	1.7	0	0	0	-Inf	7.02e-05	0.0124186	Down	breast cancer susceptibility1	Tripartite motif-containing 22 (Predicted)	NotAvailable	molecular_function:ubiquitin-protein ligase activity (GO:0004842);
gene_84653	5974	513	9.39	11	0.36	0.032454382	-4.945442926	7.03e-05	0.0124186	Down	Exostosin family protein	Exostosin-like	NotAvailable	NotAvailable
gene_61622	3012	389	20.07	7	0.65	0.027236196	-5.198330952	7.19e-05	0.0126706	Down	histone H2A 11	Histone H2A	CCAAT:TF	NotAvailable
gene_49678	485	153	11.13	0	0	0	-Inf	7.26e-05	0.0127664	Down	NotAvailable	NotAvailable	NotAvailable	NotAvailable
gene_58234	2241	268	4.22	3	0.08	0.016942772	-5.883186218	7.31e-05	0.0127807	Down	NotAvailable	NotAvailable	NotAvailable	NotAvailable
gene_81777	483	329	24.04	5	0.65	0.023002346	-5.442075207	7.32e-05	0.0127807	Down	NotAvailable	NotAvailable	NotAvailable	molecular_function:protein binding (GO:0005515);molecular_function:linoleate 13S-lipoxygenase activity (GO:0016165);
gene_60331	571	299	18.48	4	0.44	0.020248219	-5.626061203	7.32e-05	0.0127807	Down	NotAvailable	NotAvailable	NotAvailable	NotAvailable
gene_57232	5187	417	3.1	8	0.11	0.029037014	-5.105963102	7.34e-05	0.0127807	Down	Eukaryotic aspartyl protease family protein	Aspartic proteinase nepenthesin-1	NotAvailable	NotAvailable
gene_28877	880	2360	123.21	37	3.46	0.023729454	-5.397177307	7.45e-05	0.012957	Down	histone H2A 12	Histone H2A	CCAAT:TF	molecular_function:damaged DNA binding (GO:0003684);
gene_53560	1082	445	14.52	9	0.53	0.030611211	-5.029796053	7.49e-05	0.0129917	Down	NotAvailable	NotAvailable	NotAvailable	molecular_function:high affinity copper ion transmembrane transporter activity (GO:0015089);
gene_76660	1734	3051	62.1	38	1.39	0.018851218	-5.72919848	7.61e-05	0.0131217	Down	NotAvailable	NotAvailable	NotAvailable	NotAvailable
gene_46104	3003	1033	20.16	24	0.84	0.035164864	-4.829721567	7.61e-05	0.0131217	Down	O-Glycosyl hydrolases family 17 protein	Glucan endo-1 3-beta-glucosidase A6	NotAvailable	biological_process:carbohydrate metabolic process (GO:0005975);
gene_24988	6183	799	8.22	19	0.35	0.035991905	-4.796183708	7.62e-05	0.0131217	Down	TCP-1/cpn60 chaperonin family protein	chaperonin	NotAvailable	NotAvailable
gene_83690	15870	603	4.63	14	0.19	0.035140565	-4.830718798	7.73e-05	0.0132747	Down	Armadillo/beta-catenin repeat family protein / kinesin motor family protein	Kinesin-like protein	NotAvailable	molecular_function:microtubule binding (GO:0008017);molecular_function:actin binding (GO:0003779);
gene_14	8566	58	0.51	2207	34.76	57.59335219	5.847830391	7.74e-05	0.0132747	Up	P-loop containing nucleoside triphosphate hydrolases superfamily protein	Katanin p60 ATPase-containing subunit	NotAvailable	molecular_function:ATPase activity, coupled (GO:0042623);
gene_64575	2517	11	0.45	245	18.14	33.71098301	5.075146792	7.76e-05	0.0132747	Up	Adenine nucleotide alpha hydrolases-like superfamily protein	Universal stress protein family protein	NotAvailable	NotAvailable
gene_77175	30897	151	2.19	0	0	0	-Inf	7.77e-05	0.0132747	Down	terpene synthase 21	Alpha-humulene_(-)-(E)-beta-caryophyllene synthase	NotAvailable	NotAvailable
gene_13951	258	265	36.25	3	0.74	0.017134577	-5.866945577	7.81e-05	0.0133052	Down	NotAvailable	NotAvailable	NotAvailable	NotAvailable
gene_16105	995	13653	484.27	4	0.25	0.000443435	-11.1389899	7.88e-05	0.0134	Down	NotAvailable	NotAvailable	NotAvailable	molecular_function:chlorophyll binding (GO:0016168);
gene_43473	6750	53	0.45	1188	18	33.9264633	5.084339138	7.94e-05	0.0134725	Up	ABI five binding protein	Ninja-family protein Os03g0214200	NotAvailable	molecular_function:protein binding (GO:0005515);
gene_42293	2580	150	3.74	0	0	0	-Inf	8.04e-05	0.0136015	Down	2-oxoglutarate (2OG) and Fe(II)-dependent oxygenase superfamily protein	1-aminocyclopropane-1-carboxylate oxidase	NotAvailable	molecular_function:gibberellin 20-oxidase activity (GO:0045544);molecular_function:gibberellin 2-beta-dioxygenase activity (GO:0045543);
gene_55580	6514	29	0.22	506	7.01	26.40891364	4.722953051	8.07e-05	0.0136015	Up	Protein of unknown function (DUF1218)	Unknown Protein	NotAvailable	NotAvailable
gene_51724	3155	2145	109.87	37	3.4	0.02610793	-5.259368095	8.08e-05	0.0136015	Down	NotAvailable	Unknown Protein	NotAvailable	NotAvailable
gene_68160	910	27	1.05	471	32.73	26.40311459	4.722636219	8.08e-05	0.0136015	Up	NotAvailable	NotAvailable	NotAvailable	biological_process:lipid transport (GO:0006869);
gene_34028	1235	18	0.51	332	17	27.91666892	4.803054901	8.2e-05	0.0137448	Up	NotAvailable	NotAvailable	NotAvailable	NotAvailable
gene_62256	4801	18	0.57	332	18.76	27.91666892	4.803054901	8.2e-05	0.0137448	Up	ARABIDOPSIS THALIANA PEROXYGENASE 2	Calcium binding protein Caleosin	NotAvailable	molecular_function:calcium ion binding (GO:0005509);
gene_69706	1785	6	0.12	179	6.34	45.15437112	5.496793748	8.31e-05	0.0138915	Up	NotAvailable	NotAvailable	NotAvailable	molecular_function:zinc ion binding (GO:0008270);
gene_72854	2604	60	0.81	2031	49.32	51.23381438	5.6790244	8.4e-05	0.0140089	Up	NotAvailable	NotAvailable	NotAvailable	NotAvailable
gene_10018	1516	55	3.77	2974	365.15	81.842011	6.35476969	8.42e-05	0.0140221	Up	NotAvailable	NotAvailable	NotAvailable	NotAvailable
gene_34569	819	1101	47.44	26	2.01	0.035742428	-4.806218564	8.47e-05	0.0140626	Down	NotAvailable	NotAvailable	NotAvailable	NotAvailable
gene_16260	4597	697	10.96	17	0.48	0.036915959	-4.759611533	8.53e-05	0.0141376	Down	chaperonin-60alpha	chaperonin	NotAvailable	molecular_function:ATPase activity, coupled (GO:0042623);
gene_73900	2703	148	2.59	0	0	0	-Inf	8.61e-05	0.0142393	Down	terpene synthase 21	Alpha-humulene_(-)-(E)-beta-caryophyllene synthase	NotAvailable	molecular_function:alpha-humulene synthase activity (GO:0080017);molecular_function:(-)-E-beta-caryophyllene synthase activity (GO:0080016);
gene_71392	2180	0	0	77	3.8	Inf	Inf	8.64e-05	0.014266	Up	Uncharacterised protein family (UPF0114)	Os07g0656700 protein (Fragment)	NotAvailable	NotAvailable
gene_35296	1532	17	0.39	315	13	28.04527158	4.809685649	8.69e-05	0.0143129	Up	NotAvailable	NotAvailable	NotAvailable	NotAvailable
gene_25621	8723	347	6.27	6	0.19	0.026170968	-5.25588888	8.78e-05	0.0144355	Down	Pectin lyase-like superfamily protein	Pectate lyase-like protein	NotAvailable	molecular_function:lyase activity (GO:0016829);
gene_54457	6745	44	0.75	808	24.83	27.7943615	4.796720336	8.88e-05	0.0145652	Up	alpha/beta-Hydrolases superfamily protein	Hydrolase alpha_beta fold family protein	NotAvailable	NotAvailable
gene_83418	4227	61	1.27	1663	61.89	41.26296502	5.366775587	9.17e-05	0.0149915	Up	NotAvailable	NotAvailable	NotAvailable	NotAvailable
gene_58313	2096	6	0.06	176	2.9	44.39759395	5.472409589	9.18e-05	0.0149915	Up	unknown protein	Retroelement pol polyprotein-like	NotAvailable	NotAvailable
gene_6225	3873	55	0.65	1176	24.87	32.36254369	5.016253103	9.21e-05	0.0150159	Up	NotAvailable	NotAvailable	NotAvailable	biological_process:response to osmotic stress (GO:0006970);biological_process:protein phosphorylation (GO:0006468);
gene_58883	3027	1068	9.76	26	0.43	0.036846828	-4.762315742	9.25e-05	0.0150492	Down	Protein of unknown function, DUF584	Arabidopsis thaliana genomic DNA chromosome 5 P1 clone MOK16	NotAvailable	NotAvailable
gene_77933	10678	681	1.84	17	0.08	0.037783295	-4.726107675	9.34e-05	0.0151682	Down	unknown protein	Unknown Protein	NotAvailable	NotAvailable
gene_66093	3565	398	7.22	8	0.26	0.030423203	-5.038684149	9.42e-05	0.0152536	Down	related to AP2.7	AP2-like ethylene-responsive transcription factor At1g79700	AP2-EREBP:TF	molecular_function:DNA binding (GO:0003677);
gene_79368	3072	313	3.39	5	0.1	0.024178184	-5.370150281	9.72e-05	0.015722	Down	glycerol-3-phosphate acyltransferase 6	Glycerol-3-phosphate acyltransferase 6	NotAvailable	molecular_function:1-acylglycerol-3-phosphate O-acyltransferase activity (GO:0003841);
gene_70981	1355	0	0	75	6.77	Inf	Inf	9.76e-05	0.0157529	Up	AWPM-19-like family protein	Plasma membrane associated protein	NotAvailable	NotAvailable
gene_59501	4873	340	6.44	6	0.2	0.026709782	-5.226487964	9.84e-05	0.0158462	Down	O-methyltransferase 1	O-methyltransferase-like protein	NotAvailable	molecular_function:quercetin 3-O-methyltransferase activity (GO:0030755);molecular_function:myricetin 3'-O-methyltransferase activity (GO:0033799);
gene_8844	595	144	10.31	0	0	0	-Inf	9.88e-05	0.0158462	Down	NotAvailable	NotAvailable	NotAvailable	NotAvailable
gene_39684	1348	59	2.51	1337	101.86	34.29868054	5.100081172	9.88e-05	0.0158462	Up	Heavy metal transport/detoxification superfamily protein	Metal ion binding protein	NotAvailable	NotAvailable
gene_38740	2120	22	0.65	372	19.6	25.59282792	4.677667664	9.97e-05	0.015951	Up	Seed maturation protein	Seed maturation protein	NotAvailable	NotAvailable
gene_83909	2878	1091	14.57	27	0.65	0.037457348	-4.738607413	9.99e-05	0.015951	Down	Lipase/lipooxygenase, PLAT/LH2 family protein	Wound_stress protein	NotAvailable	NotAvailable
gene_53431	3378	19	0.26	331	8.18	26.36770981	4.720700365	0.000100875	0.0160766	Up	NotAvailable	NotAvailable	NotAvailable	NotAvailable
gene_84709	679	143	7.43	0	0	0	-Inf	0.000102259	0.0162641	Down	NotAvailable	NotAvailable	NotAvailable	NotAvailable
gene_9314	4855	2970	20.47	42	0.52	0.021403799	-5.545989322	0.000103413	0.0163808	Down	beta-D-xylosidase 4	Alpha-L-arabinofuranosidase_beta-D-xylosidase	NotAvailable	molecular_function:xylan 1,4-beta-xylosidase activity (GO:0009044);molecular_function:alpha-N-arabinofuranosidase activity (GO:0046556);
gene_74544	735	1029	49.41	26	2.24	0.038243356	-4.708647077	0.000103439	0.0163808	Down	NotAvailable	NotAvailable	NotAvailable	molecular_function:protein binding (GO:0005515);molecular_function:DNA binding (GO:0003677);
gene_73176	3683	186	2.72	1	0.03	0.008137389	-6.94121834	0.000103817	0.0163808	Down	unknown protein	Unknown Protein	NotAvailable	NotAvailable
gene_11255	1523	0	0	74	3.07	Inf	Inf	0.000103827	0.0163808	Up	NotAvailable	NotAvailable	NotAvailable	NotAvailable
gene_18034	2205	252	5.04	3	0.11	0.018018504	-5.794376951	0.000104282	0.0164198	Down	NotAvailable	NotAvailable	NotAvailable	NotAvailable
gene_71757	6285	662	14.47	17	0.67	0.03886771	-4.685284094	0.000104553	0.0164295	Down	branched-chain amino acid transaminase 2	Branched-chain-amino-acid aminotransferase	NotAvailable	biological_process:metabolic process (GO:0008152);biological_process:branched-chain amino acid metabolic process (GO:0009081);
gene_65786	7288	184	2.42	1	0.02	0.008225839	-6.925621485	0.000110107	0.0172677	Down	chromatin remodeling 1	Uncharacterized ATP-dependent helicase C25A8.01c	SNF2:Other	molecular_function:ATP-dependent DNA helicase activity (GO:0004003);
gene_69800	21270	64	0.7	2516	49.18	59.50160496	5.894856678	0.000110564	0.0173048	Up	Homeodomain-like superfamily protein	Late elongated hypocotyl and circadian clock associated-1-like	MYB-related:TF	molecular_function:protein binding (GO:0005515);molecular_function:sequence-specific DNA binding transcription factor activity (GO:0003700);
gene_4974	1925	21	0.43	349	12.91	25.15383164	4.652706275	0.000112437	0.0175568	Up	Cytochrome b561/ferric reductase transmembrane protein family	Cytochrome b561	NotAvailable	molecular_function:ferric-chelate reductase activity (GO:0000293);
gene_13278	1210	22	1.1	362	32.51	24.90484867	4.63835474	0.000112621	0.0175568	Up	unknown protein	Kelch-domain-containing protein	NotAvailable	NotAvailable
gene_36065	941	14486	543.31	4	0.27	0.000417936	-11.22443119	0.00011319	0.0176106	Down	NotAvailable	NotAvailable	NotAvailable	molecular_function:chlorophyll binding (GO:0016168);
gene_62375	3392	12	0.3	240	10.77	30.27108679	4.919868566	0.000114653	0.017803	Up	glyceraldehyde-3-phosphate dehydrogenase C2	Glyceraldehyde-3-phosphate dehydrogenase	NotAvailable	molecular_function:glyceraldehyde-3-phosphate dehydrogenase (NAD+) (phosphorylating) activity (GO:0004365);
gene_52817	6546	1752	42.06	38	1.63	0.032828233	-4.928919075	0.000116193	0.0180065	Down	Protein of unknown function, DUF642	Os01g0611000 protein (Fragment)	NotAvailable	NotAvailable
gene_65364	1353	821	21.42	22	1.03	0.040558094	-4.623866322	0.000117962	0.0182446	Down	NotAvailable	NotAvailable	NotAvailable	NotAvailable
gene_47843	768	1	0.05	95	7.82	143.7876622	7.16779608	0.0001186	0.0183072	Up	NotAvailable	NotAvailable	NotAvailable	molecular_function:unfolded protein binding (GO:0051082);
gene_28444	3165	608	8.42	16	0.4	0.039830377	-4.649987042	0.00011922	0.0183669	Down	Regulator of Vps4 activity in the MVB pathway protein	IST1 homolog	NotAvailable	NotAvailable
gene_38901	671	640	33.66	17	1.6	0.040203787	-4.636524782	0.000119776	0.0184164	Down	NotAvailable	NotAvailable	NotAvailable	NotAvailable
gene_23948	1951	8	0.08	192	3.37	36.32530414	5.182902972	0.00012041	0.0184777	Up	winged-helix DNA-binding transcription factor family protein	Heat stress transcription factor-type, DNA-binding	HSF:TF	molecular_function:DNA binding (GO:0003677);molecular_function:transcription repressor activity (GO:0016564);
gene_34855	1675	138	2.91	0	0	0	-Inf	0.000121741	0.0186456	Down	NotAvailable	NotAvailable	NotAvailable	molecular_function:transmembrane receptor protein serine/threonine kinase activity (GO:0004675);
gene_51355	10787	67	0.71	1745	33.13	39.42018391	5.300862602	0.000122024	0.0186526	Up	Leucine-rich repeat family protein	Leucine-rich repeat-like protein	NotAvailable	NotAvailable
gene_41272	967	180	6.57	1	0.07	0.008408635	-6.893912625	0.000123974	0.0189139	Down	NotAvailable	NotAvailable	NotAvailable	molecular_function:pectinesterase activity (GO:0030599);
gene_64063	2091	21	0.24	340	6.91	24.50516549	4.615013985	0.000126987	0.019336	Up	NotAvailable	NotAvailable	NotAvailable	molecular_function:inorganic phosphate transmembrane transporter activity (GO:0005315);
gene_18683	341	401	41.5	9	1.67	0.033970048	-4.879592954	0.000129158	0.0196285	Down	NotAvailable	NotAvailable	NotAvailable	NotAvailable
gene_43456	219	2	0.32	111	32.05	84.00226583	6.392356338	0.000130038	0.0197241	Up	NotAvailable	NotAvailable	NotAvailable	NotAvailable
gene_237	1055	136	4.55	0	0	0	-Inf	0.000130617	0.0197738	Down	NotAvailable	NotAvailable	NotAvailable	molecular_function:calmodulin binding (GO:0005516);
gene_78282	1909	374	6.91	8	0.26	0.032375494	-4.948953988	0.000131577	0.0198426	Down	NotAvailable	NotAvailable	NotAvailable	NotAvailable
gene_80722	2343	374	12.89	8	0.49	0.032375494	-4.948953988	0.000131577	0.0198426	Down	NAD(P)-binding Rossmann-fold superfamily protein	2,5-dichloro-2,5-cyclohexadiene-1,4-diol dehydrogenase	FAR1:TF	molecular_function:xanthoxin dehydrogenase activity (GO:0010301);
gene_60104	3106	63	1.57	1276	56.98	30.65548154	4.938073162	0.000132331	0.019918	Up	NotAvailable	NotAvailable	NotAvailable	biological_process:carbohydrate metabolic process (GO:0005975);
gene_10308	4135	559	13.58	15	0.65	0.040614159	-4.621873406	0.000135963	0.0204256	Down	Actin binding Calponin homology (CH) domain-containing protein	Fimbrin-like potential actin filament bundling protein	NotAvailable	molecular_function:actin filament binding (GO:0051015);
gene_43985	3978	1979	8.19	42	0.31	0.032121921	-4.960298003	0.000137111	0.0205588	Down	leucine-rich repeat transmembrane protein kinase family protein	Receptor like kinase, RLK	NotAvailable	molecular_function:protein binding (GO:0005515);molecular_function:protein serine/threonine kinase activity (GO:0004674);
gene_32	1458	52	1.77	870	52.95	25.32292837	4.662372344	0.000137948	0.0205884	Up	mitochondrion-localized small heat shock protein 23.6	Heat shock protein 22	NotAvailable	NotAvailable
gene_42533	5296	210	4.01	2	0.07	0.014414803	-6.116305046	0.000137977	0.0205884	Down	Jojoba acyl CoA reductase-related male sterility protein	Fatty acyl coA reductase	NotAvailable	molecular_function:oxidoreductase activity, acting on the CH-CH group of donors (GO:0016627);molecular_function:fatty-acyl-CoA reductase (alcohol-forming) activity (GO:0080019);
gene_25823	2461	29	0.44	440	11.95	22.96427273	4.52131919	0.000138095	0.0205884	Up	UDP-glucosyl transferase 71C5	UDP-glucosyltransferase	NotAvailable	molecular_function:quercetin 3-O-glucosyltransferase activity (GO:0080043);
gene_8453	4062	176	3.88	1	0.04	0.008599741	-6.861491147	0.000139768	0.0206654	Down	TRICHOME BIREFRINGENCE-LIKE 25	Leaf senescence protein-like	NotAvailable	NotAvailable
gene_55916	4967	2074	19.99	43	0.74	0.031380346	-4.993994953	0.00013995	0.0206654	Down	unknown protein	LuxR family transcriptional regulator (Fragment)	NotAvailable	NotAvailable
gene_53136	899	47	1.85	749	52.68	24.12025958	4.592173528	0.000139967	0.0206654	Up	NotAvailable	NotAvailable	NotAvailable	NotAvailable
gene_75990	1869	8	0.5	187	21.12	35.37933268	5.144834931	0.000140077	0.0206654	Up	NotAvailable	NotAvailable	NotAvailable	NotAvailable
gene_76202	587	134	9.55	0	0	0	-Inf	0.000140189	0.0206654	Down	NotAvailable	NotAvailable	NotAvailable	molecular_function:cyclin-dependent protein serine/threonine kinase activity (GO:0004693);
gene_78014	1154	134	7.49	0	0	0	-Inf	0.000140189	0.0206654	Down	NotAvailable	NotAvailable	NotAvailable	NotAvailable
gene_69025	1733	1155	25.3	31	1.22	0.040623536	-4.621540355	0.000141343	0.0207965	Down	cytochrome P450, family 71, subfamily B, polypeptide 35	cytochrome P450	NotAvailable	NotAvailable
gene_26545	2814	33	0.7	495	18.74	22.70331509	4.504831067	0.000142734	0.0209619	Up	heat shock transcription factor A2	Heat stress transcription factor A3-type, DNA-binding	HSF:TF	molecular_function:protein binding (GO:0005515);molecular_function:sequence-specific DNA binding transcription factor activity (GO:0003700);
gene_79680	1868	778	17.6	22	0.89	0.042799737	-4.546254255	0.000143198	0.0209908	Down	SKU5 similar 5	Laccase-22	NotAvailable	NotAvailable
gene_64406	3071	133	2.63	0	0	0	-Inf	0.000145254	0.0211963	Down	Cyclin family protein	Cyclin B-like protein	NotAvailable	cellular_component:nucleus (GO:0005634);
gene_74547	420	9	0.76	197	29.66	33.13002276	5.050067289	0.000145404	0.0211963	Up	NotAvailable	NotAvailable	NotAvailable	NotAvailable
gene_81286	9784	1357	15.03	35	0.69	0.039037879	-4.678981517	0.000145409	0.0211963	Down	alpha-xylosidase 1	Alpha-glucosidase	NotAvailable	molecular_function:alpha-glucosidase activity (GO:0004558);
gene_39050	1823	963	18.64	27	0.94	0.042436103	-4.558564014	0.000146285	0.0212473	Down	NotAvailable	NotAvailable	NotAvailable	NotAvailable
gene_34670	6887	3079	41.76	47	1.14	0.023103947	-5.435716829	0.0001463	0.0212473	Down	alpha/beta-Hydrolases superfamily protein	Lysosomal Pro-X carboxypeptidase	NotAvailable	molecular_function:serine-type carboxypeptidase activity (GO:0004185);
gene_69674	3787	1	0.04	91	5.99	137.7334449	7.105735112	0.000147493	0.0213811	Up	phosphoribosyl pyrophosphate (PRPP) synthase 2	Ribose-phosphate pyrophosphokinase	NotAvailable	molecular_function:protein homodimerization activity (GO:0042803);
gene_62005	5048	174	4.52	1	0.05	0.008698588	-6.845003024	0.000148477	0.021484	Down	cyclin-dependent kinase B1	Cell division protein kinase 2	MADS:TF	biological_process:protein phosphorylation (GO:0006468);
gene_80456	1272	207	13.53	2	0.23	0.014623713	-6.095546486	0.000149368	0.0215733	Down	NotAvailable	NotAvailable	MYB-related:TF	NotAvailable
gene_14923	580	132	8.03	0	0	0	-Inf	0.000150514	0.0215827	Down	NotAvailable	NotAvailable	NotAvailable	NotAvailable
gene_80618	2675	132	3.35	0	0	0	-Inf	0.000150514	0.0215827	Down	potassium channel in Arabidopsis thaliana 1	Potassium channel	NotAvailable	molecular_function:identical protein binding (GO:0042802);
gene_54685	10877	340	3.22	7	0.12	0.031161413	-5.004095543	0.000150548	0.0215827	Down	beta-galactosidase 10	Beta-galactosidase	NotAvailable	molecular_function:protein binding (GO:0005515);
gene_38137	3953	315	5.26	6	0.18	0.028829606	-5.116305046	0.00015066	0.0215827	Down	Pyridoxal phosphate (PLP)-dependent transferases superfamily protein	Decarboxylase family protein	NotAvailable	NotAvailable
gene_29399	6007	236	1.05	3	0.02	0.019240098	-5.699740077	0.000151082	0.0215827	Down	Major facilitator superfamily protein	Folate_biopterin transporter	NotAvailable	NotAvailable
gene_46832	4193	236	5.26	3	0.12	0.019240098	-5.699740077	0.000151082	0.0215827	Down	GDSL-like Lipase/Acylhydrolase superfamily protein	GDSL esterase_lipase At5g55050	NotAvailable	NotAvailable
gene_6132	22923	40	0.59	596	15.69	22.55195966	4.495180897	0.000153558	0.0218599	Up	heat shock cognate protein 70-1	heat shock protein	NotAvailable	molecular_function:ATP binding (GO:0005524);
gene_42730	4490	834	11.13	24	0.57	0.043555521	-4.521000601	0.000153578	0.0218599	Down	Cupredoxin superfamily protein	Laccase-22	NotAvailable	NotAvailable
gene_59887	6122	131	0.74	0	0	0	-Inf	0.000155979	0.0221431	Down	Homeodomain-like superfamily protein	Myb family transcription factor	G2-like:TF	NotAvailable
gene_44737	2744	3252	71.91	48	1.9	0.022340285	-5.48420857	0.000156131	0.0221431	Down	Eukaryotic aspartyl protease family protein	Aspartic proteinase nepenthesin-1	NotAvailable	biological_process:proteolysis (GO:0006508);
gene_19669	2295	172	5.55	1	0.06	0.008799735	-6.828324283	0.000157779	0.0222899	Down	Ran BP2/NZF zinc finger-like superfamily protein	Zinc finger (Ran-binding) family protein	NotAvailable	NotAvailable
gene_20721	1514	172	4.01	1	0.04	0.008799735	-6.828324283	0.000157779	0.0222899	Down	NotAvailable	NotAvailable	NotAvailable	biological_process:response to biotic stimulus (GO:0009607);
gene_35261	1180	337	17.67	7	0.66	0.031438814	-4.991309388	0.000158033	0.0222899	Down	Pollen Ole e 1 allergen and extensin family protein	Phylloplanin	NotAvailable	NotAvailable
gene_60499	481	22	1.61	336	44.17	23.11610264	4.530826276	0.000158622	0.0222899	Up	NotAvailable	NotAvailable	NotAvailable	NotAvailable
gene_30006	2937	312	9.24	6	0.32	0.029106814	-5.102499247	0.000158869	0.0222899	Down	alpha/beta-Hydrolases superfamily protein	Epoxide hydrolase 3	NotAvailable	NotAvailable
gene_39983	1361	312	8.09	6	0.28	0.029106814	-5.102499247	0.000158869	0.0222899	Down	NotAvailable	NotAvailable	NotAvailable	biological_process:lipid metabolic process (GO:0006629);
gene_48128	1316	0	0	67	4.05	Inf	Inf	0.000161032	0.0225531	Up	NotAvailable	NotAvailable	NotAvailable	NotAvailable
gene_9311	2485	130	3.32	0	0	0	-Inf	0.000161656	0.0225992	Down	Peroxidase superfamily protein	Peroxidase	NotAvailable	molecular_function:peroxidase activity (GO:0004601);
gene_17399	1046	74	2.5	1981	119.75	40.51825873	5.340500271	0.000161936	0.0225992	Up	NotAvailable	NotAvailable	NotAvailable	cellular_component:integral to membrane (GO:0016021);
gene_37895	4212	285	9.02	5	0.28	0.026553585	-5.234949543	0.000164827	0.0229619	Down	Pectin lyase-like superfamily protein	Pectinesterase	NotAvailable	molecular_function:pectinesterase activity (GO:0030599);
gene_2638	599	129	7.6	0	0	0	-Inf	0.000167554	0.0232592	Down	NotAvailable	NotAvailable	HB:TF	cellular_component:nucleus (GO:0005634);biological_process:regulation of transcription, DNA-dependent (GO:0006355);
gene_36190	4810	129	1.77	0	0	0	-Inf	0.000167554	0.0232592	Down	ATP binding microtubule motor family protein	Kinesin-like protein	NotAvailable	biological_process:microtubule-based movement (GO:0007018);
gene_9681	2341	807	12.87	24	0.69	0.045012768	-4.473521891	0.000172557	0.0238808	Down	Fatty acid/sphingolipid desaturase	Delta-6-desaturase	NotAvailable	molecular_function:stearoyl-CoA 9-desaturase activity (GO:0004768);molecular_function:sphingolipid delta-4 desaturase activity (GO:0042284);
gene_35056	3913	169	2.47	1	0.03	0.008955943	-6.802938965	0.000172944	0.0238808	Down	formin homology 1	Formin 3	NotAvailable	biological_process:actin cytoskeleton organization (GO:0030036);
gene_81768	7627	169	7.38	1	0.08	0.008955943	-6.802938965	0.000172944	0.0238808	Down	NotAvailable	NotAvailable	NotAvailable	molecular_function:protein binding (GO:0005515);molecular_function:linoleate 13S-lipoxygenase activity (GO:0016165);
gene_29073	4980	230	2.15	3	0.05	0.019742013	-5.662587079	0.000174343	0.0240318	Down	HAESA-like 2	Receptor like kinase, RLK	NotAvailable	NotAvailable
gene_7908	2612	737	10.43	22	0.56	0.045180727	-4.468148719	0.000174979	0.0240772	Down	NotAvailable	NotAvailable	NotAvailable	molecular_function:structural constituent of cell wall (GO:0005199);biological_process:lipid transport (GO:0006869);
gene_11897	3478	201	3.75	2	0.07	0.015060242	-6.05311122	0.00017539	0.0240916	Down	Cyclin family protein	Cyclin B1	NotAvailable	molecular_function:cyclin-dependent protein serine/threonine kinase regulator activity (GO:0016538);
gene_26656	8672	40	0.5	572	12.7	21.64382705	4.435883713	0.00017648	0.024199	Up	lysine-ketoglutarate reductase/saccharopine dehydrogenase bifunctional enzyme	Saccharopine dehydrogenase (NAD(+) L-glutamate-forming)	NotAvailable	molecular_function:saccharopine dehydrogenase (NAD+, L-glutamate-forming) activity (GO:0047131);
gene_82561	4189	256	4.84	4	0.14	0.023649287	-5.402059529	0.000177033	0.0242325	Down	nodulin MtN21 /EamA-like transporter family protein	Nodulin MtN21 family protein	NotAvailable	NotAvailable
gene_81193	13573	200	1.19	2	0.02	0.015135543	-6.045915718	0.000180194	0.0246223	Down	P-loop containing nucleoside triphosphate hydrolases superfamily protein	Kinesin-like protein	NotAvailable	biological_process:microtubule-based movement (GO:0007018);
gene_31401	4559	51	0.73	762	19.44	22.61428248	4.499162317	0.000181589	0.0247699	Up	RING/U-box superfamily protein	RING finger protein 170	NotAvailable	NotAvailable
gene_55863	4311	352	7.86	8	0.32	0.034398962	-4.861491147	0.000182397	0.024837	Down	TRICHOME BIREFRINGENCE-LIKE 39	Os06g0207500 protein (Fragment)	NotAvailable	NotAvailable
gene_5100	4406	126	2.05	0	0	0	-Inf	0.000186665	0.0253303	Down	Kinesin motor family protein	Kinesin motor family protein	NotAvailable	molecular_function:plus-end-directed microtubule motor activity (GO:0008574);
gene_21413	3714	126	1.15	0	0	0	-Inf	0.000186665	0.0253303	Down	solute:sodium symporters	Urea active transporter-like protein	NotAvailable	molecular_function:urea transmembrane transporter activity (GO:0015204);
gene_47720	1928	928	16.99	28	0.92	0.045667588	-4.452685602	0.000188663	0.0255573	Down	NotAvailable	NotAvailable	NotAvailable	molecular_function:electron carrier activity (GO:0009055);
gene_10788	950	253	9.4	4	0.27	0.023929713	-5.385053103	0.000189015	0.025561	Down	NotAvailable	NotAvailable	NotAvailable	NotAvailable
gene_84012	974	15	0.32	249	9.47	25.12500203	4.651051808	0.000192725	0.0260179	Up	NotAvailable	NotAvailable	NotAvailable	NotAvailable
gene_73283	1895	1598	54.28	42	2.56	0.039780527	-4.651793799	0.000196448	0.026475	Down	Pentatricopeptide repeat (PPR-like) superfamily protein	SAR8.2 protein	NotAvailable	NotAvailable
gene_44489	2874	21	0.29	310	7.79	22.34294501	4.481747454	0.000197462	0.0265079	Up	3-ketoacyl-CoA synthase 11	Fatty acid elongase 3-ketoacyl-CoA synthase	NotAvailable	molecular_function:fatty acid elongase activity (GO:0009922);
gene_63995	2234	1466	29.8	40	1.46	0.041297526	-4.597800822	0.000197705	0.0265079	Down	tubulin beta 8	Tubulin beta chain	NotAvailable	cellular_component:microtubule (GO:0005874);cellular_component:protein complex (GO:0043234);
gene_41086	3748	74	1.37	1446	47.82	29.57566993	4.886338943	0.000197726	0.0265079	Up	unknown protein	Unknown Protein	NotAvailable	NotAvailable
gene_55308	964	3	0.11	117	7.67	59.02861923	5.88334269	0.000198042	0.0265079	Up	NotAvailable	NotAvailable	NotAvailable	NotAvailable
gene_49184	2309	124	2.98	0	0	0	-Inf	0.000200685	0.0267705	Down	plasmodesmata-located protein 2	Cysteine-rich repeat secretory protein 3	NotAvailable	NotAvailable
gene_67996	5342	124	1.47	0	0	0	-Inf	0.000200685	0.0267705	Down	unknown protein	Dentin sialophosphoprotein-like	NotAvailable	NotAvailable
gene_73578	934	322	12.17	7	0.47	0.032903355	-4.925621485	0.000202627	0.0269838	Down	NotAvailable	NotAvailable	NotAvailable	molecular_function:calmodulin binding (GO:0005516);
gene_1018	558	10	0.63	196	22.21	29.66566505	4.890722221	0.000203193	0.0270134	Up	NotAvailable	NotAvailable	NotAvailable	NotAvailable
gene_20701	1559	298	14.31	6	0.52	0.030474248	-5.036265548	0.000204668	0.0271634	Down	MLP-like protein 28	Major latex-like protein	NotAvailable	biological_process:response to biotic stimulus (GO:0009607);
gene_69476	3008	33	0.31	450	7.63	20.63937735	4.367327543	0.000205297	0.0272009	Up	ABI five binding protein 3	Ninja-family protein 3	NotAvailable	molecular_function:protein binding (GO:0005515);
gene_26554	13066	7	0.46	164	19.24	35.46041595	5.148137554	0.00020565	0.0272018	Up	NotAvailable	NotAvailable	NotAvailable	NotAvailable
gene_25073	1142	195	6.03	2	0.11	0.015523634	-6.009389842	0.000206485	0.0272308	Down	NotAvailable	NotAvailable	NotAvailable	NotAvailable
gene_59492	6682	1055	11.19	32	0.61	0.045908757	-4.445086812	0.000206562	0.0272308	Down	Auxin efflux carrier family protein	Auxin efflux carrier family protein	NotAvailable	NotAvailable
gene_42331	1306	866	23.4	27	1.31	0.047189339	-4.405395241	0.000207982	0.0273435	Down	NotAvailable	NotAvailable	NotAvailable	NotAvailable
gene_16698	769	123	5.64	0	0	0	-Inf	0.000208113	0.0273435	Down	NotAvailable	NotAvailable	NotAvailable	NotAvailable
gene_6846	2882	412	8.98	11	0.43	0.040410431	-4.629128437	0.000209382	0.0274643	Down	Peroxidase superfamily protein	Peroxidase	NotAvailable	molecular_function:peroxidase activity (GO:0004601);
gene_35923	1120	12153	382.96	14	0.79	0.001743583	-9.163729477	0.000210621	0.0275808	Down	NotAvailable	NotAvailable	NotAvailable	molecular_function:lipid binding (GO:0008289);
gene_48645	6372	72	0.85	1276	27.03	26.82354635	4.745428084	0.000211959	0.0276327	Up	chloroplast heat shock protein 70-2	Chaperone DnaK	NotAvailable	molecular_function:ATP binding (GO:0005524);biological_process:protein folding (GO:0006457);
gene_82142	2620	388	8.16	10	0.38	0.039009132	-4.680044276	0.000211986	0.0276327	Down	Pathogenesis-related thaumatin superfamily protein	Thaumatin-like protein	NotAvailable	molecular_function:protein binding (GO:0005515);
gene_73925	5950	45	0.59	619	14.58	20.8197808	4.379882974	0.000212072	0.0276327	Up	B-box type zinc finger family protein	Zinc finger protein CONSTANS-LIKE 3	Orphans:TF	cellular_component:intracellular (GO:0005622);
gene_65573	914	6	0.23	152	10.52	38.3433766	5.260905484	0.000212671	0.0276649	Up	NotAvailable	NotAvailable	NotAvailable	NotAvailable
gene_38477	7436	1815	8.08	46	0.37	0.038360055	-4.704251405	0.000214646	0.0278756	Down	NotAvailable	NotAvailable	NotAvailable	biological_process:proteolysis (GO:0006508);biological_process:negative regulation of catalytic activity (GO:0043086);
gene_76118	1015	122	4.24	0	0	0	-Inf	0.000215836	0.0279838	Down	NotAvailable	NotAvailable	NotAvailable	NotAvailable
gene_9096	6828	78	0.65	1557	23.23	30.21287316	4.917091482	0.000218943	0.0283275	Up	ABI five binding protein	Ninja-family protein Os03g0214200	NotAvailable	molecular_function:protein binding (GO:0005515);
gene_62676	211	755	126.28	24	7.19	0.048112986	-4.377429862	0.000219759	0.0283275	Down	NotAvailable	NotAvailable	NotAvailable	NotAvailable
gene_73285	3495	580	9.23	18	0.51	0.046972376	-4.412043617	0.000219771	0.0283275	Down	basic helix-loop-helix (bHLH) DNA-binding superfamily protein	Transcription factor	bHLH:TF	molecular_function:sequence-specific DNA binding transcription factor activity (GO:0003700);
gene_64819	2096	408	6.87	11	0.33	0.040806612	-4.615053252	0.00022007	0.0283275	Down	NotAvailable	NotAvailable	NotAvailable	molecular_function:transferase activity, transferring acyl groups other than amino-acyl groups (GO:0016747);
gene_63725	3734	7	0.13	162	5.27	35.02797185	5.130435552	0.000220289	0.0283275	Up	NotAvailable	NotAvailable	NotAvailable	NotAvailable
gene_81784	2144	220	4.64	3	0.11	0.020639377	-5.598456741	0.000222491	0.0285639	Down	Eukaryotic aspartyl protease family protein	Aspartic proteinase nepenthesin-1	NotAvailable	biological_process:proteolysis (GO:0006508);
gene_67007	2606	721	16.4	23	0.94	0.048282593	-4.372353022	0.00022343	0.0286377	Down	fatty acid desaturase 3	Omega-3 fatty acid desaturase	NotAvailable	molecular_function:omega-3 fatty acid desaturase activity (GO:0042389);
gene_61763	10020	1104	15.98	34	0.88	0.046613087	-4.423121144	0.000225986	0.0289181	Down	Peroxidase superfamily protein	Prostaglandin G_H synthase 2	NotAvailable	NotAvailable
gene_16950	1117	160	5.06	1	0.06	0.009459715	-6.723987623	0.000228769	0.0291843	Down	NotAvailable	NotAvailable	NotAvailable	molecular_function:fatty acid elongase activity (GO:0009922);molecular_function:protein binding (GO:0005515);
gene_66275	6085	292	3.82	6	0.14	0.031100432	-5.006921587	0.000228809	0.0291843	Down	P-loop containing nucleoside triphosphate hydrolases superfamily protein	Kinesin	NotAvailable	NotAvailable
gene_51728	2542	15	0.15	241	4.18	24.31777305	4.603939212	0.00022931	0.029188	Up	Integrase-type DNA-binding superfamily protein	Ethylene responsive transcription factor 2a	AP2-EREBP:TF	molecular_function:DNA binding (GO:0003677);biological_process:regulation of transcription, DNA-dependent (GO:0006355);
gene_20752	1168	83	2.67	2134	123.12	38.91475855	5.282245501	0.000229581	0.029188	Up	homeobox 7	Homeobox leucine zipper protein	HB:TF	molecular_function:sequence-specific DNA binding (GO:0043565);
gene_70408	6491	908	8.53	29	0.49	0.048340392	-4.370627021	0.0002308	0.0292956	Down	Pentatricopeptide repeat (PPR) superfamily protein	Pentatricopeptide repeat-containing protein At4g21190	NotAvailable	NotAvailable
gene_46964	720	744	36.47	24	2.11	0.048824334	-4.356255839	0.00023202	0.0294029	Down	NotAvailable	NotAvailable	NotAvailable	molecular_function:sequence-specific DNA binding (GO:0043565);
gene_80075	1657	5	0.12	138	6.08	41.77409976	5.384536833	0.000235099	0.0297451	Up	galactinol synthase 1	Galactinol synthase	NotAvailable	molecular_function:transferase activity, transferring hexosyl groups (GO:0016758);
gene_64134	1475	267	3.94	5	0.13	0.028343714	-5.140827365	0.000236458	0.0298689	Down	Subtilisin-like serine endopeptidase family protein	Subtilisin-like protease	NotAvailable	biological_process:proteolysis (GO:0006508);biological_process:negative regulation of catalytic activity (GO:0043086);
gene_4150	476	2	0.15	99	13.15	74.92093979	6.227297091	0.000236837	0.0298689	Up	NotAvailable	NotAvailable	NotAvailable	NotAvailable
gene_42339	2790	0	0	61	2.35	Inf	Inf	0.000238031	0.0299234	Up	cytochrome P450, family 82, subfamily C, polypeptide 4	Cytochrome P450	NotAvailable	molecular_function:oxygen binding (GO:0019825);
gene_46684	1810	0	0	61	2.13	Inf	Inf	0.000238031	0.0299234	Up	NotAvailable	NotAvailable	NotAvailable	NotAvailable
gene_73682	4250	119	2.63	0	0	0	-Inf	0.000240912	0.0302372	Down	tubby like protein 8	Tubby-like protein 13	TUB:TF	molecular_function:sequence-specific DNA binding transcription factor activity (GO:0003700);
gene_23909	9152	892	14.89	29	0.87	0.049207484	-4.344978433	0.000244917	0.0306908	Down	uridine kinase-like 4	Uridine kinase	NotAvailable	molecular_function:uridine kinase activity (GO:0004849);
gene_16820	6072	310	2.47	7	0.1	0.034177033	-4.870829012	0.000249018	0.0311235	Down	Leucine-rich repeat protein kinase family protein	Receptor like kinase, RLK	NotAvailable	molecular_function:protein binding (GO:0005515);biological_process:protein phosphorylation (GO:0006468);
gene_14247	3920	376	9.03	10	0.43	0.040254105	-4.634720285	0.000249639	0.0311235	Down	annexin 3	Annexin 3	NotAvailable	molecular_function:calcium-dependent phospholipid binding (GO:0005544);
gene_572	970	118	4.29	0	0	0	-Inf	0.000249955	0.0311235	Down	NotAvailable	NotAvailable	NotAvailable	NotAvailable
gene_34743	4211	118	1.32	0	0	0	-Inf	0.000249955	0.0311235	Down	ARM repeat superfamily protein	Importin subunit beta	NotAvailable	molecular_function:protein transmembrane transporter activity (GO:0008320);
gene_83266	1004	3062	107.64	56	3.53	0.027680942	-5.174963174	0.000251159	0.031224	Down	NotAvailable	NotAvailable	NotAvailable	NotAvailable
gene_56143	2982	19	0.22	275	5.83	21.90670754	4.453300766	0.000253217	0.0314301	Up	NotAvailable	NotAvailable	NotAvailable	NotAvailable
gene_30072	1099	10	0.32	188	10.82	28.45482158	4.830601228	0.000256058	0.0317186	Up	NotAvailable	NotAvailable	NotAvailable	NotAvailable
gene_44133	3189	396	15.9	11	0.79	0.042043176	-4.57198453	0.000256349	0.0317186	Down	Protein of unknown function, DUF538	Os03g0210500 protein (Fragment)	NotAvailable	NotAvailable
gene_81497	506	4	0.28	124	15.5	46.92018452	5.552136782	0.000257321	0.0317889	Up	NotAvailable	NotAvailable	NotAvailable	NotAvailable
gene_43351	5848	945	8.04	31	0.47	0.049650989	-4.332033737	0.000259054	0.0319527	Down	Protein kinase protein with adenine nucleotide alpha hydrolases-like domain	Receptor-like protein kinase At3g21340	NotAvailable	biological_process:protein phosphorylation (GO:0006468);
gene_39484	1037	485	16.51	15	0.91	0.046810959	-4.41700987	0.00025947	0.0319538	Down	NotAvailable	NotAvailable	NotAvailable	NotAvailable
gene_84852	2891	1833	38.51	49	1.84	0.040460536	-4.627340755	0.000263451	0.0323934	Down	BCL-2-associated athanogene 3	BCL-2 binding anthanogene-1	NotAvailable	molecular_function:protein binding (GO:0005515);
gene_84904	2384	840	6.67	28	0.4	0.050451811	-4.308950124	0.00026417	0.032431	Down	NotAvailable	NotAvailable	NotAvailable	NotAvailable
gene_35492	12973	39	0.3	496	6.82	19.24930647	4.266734563	0.000266382	0.0326515	Up	Transmembrane amino acid transporter family protein	Amino acid transporter family protein	NotAvailable	molecular_function:amino acid transmembrane transporter activity (GO:0015171);
gene_36701	3115	27	0.31	352	7.15	19.73226398	4.302484588	0.000268911	0.0329101	Up	NotAvailable	NotAvailable	NotAvailable	biological_process:protein phosphorylation (GO:0006468);
gene_71007	1023	10	0.35	186	11.53	28.15211071	4.815171188	0.000271616	0.0331895	Up	NotAvailable	NotAvailable	NotAvailable	NotAvailable
gene_46723	1185	185	5.51	2	0.11	0.01636275	-5.933440989	0.000272641	0.0332184	Down	NotAvailable	NotAvailable	NotAvailable	molecular_function:fatty acid elongase activity (GO:0009922);molecular_function:protein binding (GO:0005515);
gene_5023	1007	864	43.38	29	2.61	0.050802171	-4.298966036	0.00027285	0.0332184	Down	NotAvailable	Cysteine-rich extensin-like protein-4	NotAvailable	NotAvailable
gene_26159	2515	1656	36.92	47	1.88	0.042957158	-4.540957634	0.00027353	0.0332184	Down	expansin A1	Expansin 2	NotAvailable	NotAvailable
gene_46209	2758	712	14.76	24	0.89	0.051018686	-4.292830459	0.000273543	0.0332184	Down	Eukaryotic aspartyl protease family protein	Aspartic proteinase nepenthesin-1	NotAvailable	biological_process:proteolysis (GO:0006508);molecular_function:phosphopantetheine binding (GO:0031177);
gene_6696	2978	154	0.93	1	0.01	0.009828275	-6.668846069	0.000276699	0.0334981	Down	response regulator 9	Response regulator 6	Orphans:TF	NotAvailable
gene_82115	2522	154	2.16	1	0.03	0.009828275	-6.668846069	0.000276699	0.0334981	Down	NotAvailable	NotAvailable	NotAvailable	NotAvailable
gene_73359	2478	115	1.64	0	0	0	-Inf	0.000279351	0.0337152	Down	NotAvailable	NotAvailable	GRAS:TF	molecular_function:sequence-specific DNA binding transcription factor activity (GO:0003700);
gene_79043	2522	115	3.78	0	0	0	-Inf	0.000279351	0.0337152	Down	xyloglucan endotransglucosylase/hydrolase 8	Xyloglucan endotransglucosylase_hydrolase 1	NotAvailable	molecular_function:hydrolase activity, acting on glycosyl bonds (GO:0016798);molecular_function:xyloglucan:xyloglucosyl transferase activity (GO:0016762);
gene_6938	4057	303	6.26	7	0.26	0.034966602	-4.83787859	0.000281702	0.0338948	Down	Peroxidase superfamily protein	Peroxidase	NotAvailable	molecular_function:peroxidase activity (GO:0004601);
gene_72095	1911	303	11.07	7	0.46	0.034966602	-4.83787859	0.000281702	0.0338948	Down	Pathogenesis-related thaumatin superfamily protein	Thaumatin-like protein	NotAvailable	molecular_function:protein binding (GO:0005515);
gene_31908	1060	22	0.73	297	17.72	20.43298358	4.352827974	0.000286314	0.0343971	Up	NotAvailable	NotAvailable	NotAvailable	NotAvailable
gene_13665	5423	1299	19.54	41	1.11	0.047771923	-4.387693239	0.00028869	0.0346296	Down	pseudo-response regulator 5	Pseudo-response regulator 9	NotAvailable	biological_process:regulation of transcription, DNA-dependent (GO:0006355);
gene_10713	7100	114	0.61	0	0	0	-Inf	0.000289964	0.0347294	Down	binding	Chaperone protein dnaJ 49	NotAvailable	NotAvailable
gene_62802	2223	152	2.41	1	0.03	0.009957594	-6.649987042	0.000295008	0.0352797	Down	NotAvailable	NotAvailable	GRAS:TF	molecular_function:sequence-specific DNA binding transcription factor activity (GO:0003700);
gene_61824	6360	278	6.9	6	0.27	0.03266664	-4.936038101	0.00029889	0.0356897	Down	TRICHOME BIREFRINGENCE-LIKE 43	Os06g0207500 protein (Fragment)	NotAvailable	NotAvailable
gene_8020	935	7	0.26	153	10.35	33.08197342	5.047973392	0.000302264	0.0360378	Up	NotAvailable	NotAvailable	NotAvailable	molecular_function:DNA binding (GO:0003677);
gene_19521	7864	1516	6.8	46	0.37	0.045925791	-4.444551611	0.000304062	0.0361973	Down	NotAvailable	NotAvailable	NotAvailable	NotAvailable
gene_51232	1192	151	4.47	1	0.05	0.010023539	-6.640464268	0.000304649	0.0362122	Down	NotAvailable	NotAvailable	NotAvailable	NotAvailable
gene_58245	1616	1	0.02	78	3.05	118.0572385	6.88334269	0.000306372	0.036362	Up	NotAvailable	NotAvailable	NotAvailable	NotAvailable
gene_8554	933	0	0	57	3.86	Inf	Inf	0.000311719	0.0368852	Up	NotAvailable	NotAvailable	NotAvailable	NotAvailable
gene_34406	1938	0	0	57	3.04	Inf	Inf	0.000311719	0.0368852	Up	alpha-amylase-like	Alpha-amylase	NotAvailable	molecular_function:alpha-amylase activity (GO:0004556);
gene_47738	775	112	5.1	0	0	0	-Inf	0.000312525	0.0369249	Down	NotAvailable	NotAvailable	NotAvailable	NotAvailable
gene_74524	10372	13	0.13	209	3.73	24.33329669	4.604859885	0.00031357	0.0369928	Up	Arabidopsis thaliana protein of unknown function (DUF821)	Glycosyltransferase CAZy family GT90 (Fragment)	NotAvailable	NotAvailable
gene_37795	4856	62	0.54	814	12.6	19.87150374	4.312629145	0.000315815	0.0371913	Up	unknown protein	Unknown Protein	NotAvailable	NotAvailable
gene_50023	1039	401	13.62	12	0.73	0.045293397	-4.464555454	0.000316199	0.0371913	Down	NotAvailable	NotAvailable	NotAvailable	molecular_function:serine-type endopeptidase inhibitor activity (GO:0004867);molecular_function:alpha-amylase inhibitor activity (GO:0015066);
gene_1085	13055	359	1.99	10	0.1	0.042160288	-4.567971468	0.000317581	0.037298	Down	DNA-directed DNA polymerases	DNA polymerase	NotAvailable	molecular_function:DNA-directed DNA polymerase activity (GO:0003887);
gene_23191	4047	46	0.31	561	6.77	18.45878227	4.206235476	0.000320553	0.0375908	Up	NotAvailable	NotAvailable	NotAvailable	NotAvailable
gene_37943	1576	358	12.97	10	0.65	0.042278054	-4.563947211	0.000322219	0.037659	Down	protodermal factor 1	Meiosis 5	NotAvailable	NotAvailable
gene_50210	2857	554	6.84	19	0.42	0.051908903	-4.267874181	0.000322735	0.037659	Down	NotAvailable	NotAvailable	NotAvailable	molecular_function:transferase activity, transferring acyl groups other than amino-acyl groups (GO:0016747);
gene_53433	4949	45	0.76	546	16.45	18.36445932	4.198844516	0.00032405	0.037659	Up	AMP-dependent synthetase and ligase family protein	Long-chain-fatty-acid--CoA ligase	NotAvailable	molecular_function:long-chain fatty acid-CoA ligase activity (GO:0004467);
gene_66815	1899	947	10.77	33	0.67	0.052742654	-4.244886025	0.000324172	0.037659	Down	NotAvailable	NotAvailable	NotAvailable	NotAvailable
gene_37181	2624	111	1.77	0	0	0	-Inf	0.000324514	0.037659	Down	unknown protein	Os02g0638200 protein (Fragment)	NotAvailable	NotAvailable
gene_45903	5220	111	2.36	0	0	0	-Inf	0.000324514	0.037659	Down	RNA-binding (RRM/RBD/RNP motifs) family protein	RNA-binding protein 68390-68829	NotAvailable	molecular_function:nucleic acid binding (GO:0003676);molecular_function:nucleotide binding (GO:0000166);
gene_72470	954	111	4.11	0	0	0	-Inf	0.000324514	0.037659	Down	NotAvailable	NotAvailable	NotAvailable	NotAvailable
gene_85014	15335	149	0.91	1	0.01	0.010158083	-6.621228049	0.000324969	0.037659	Down	timeless family protein	Topoisomerase 1-associated factor 1	NotAvailable	NotAvailable
gene_12049	3768	6163	48.79	52	0.74	0.012770538	-6.291036886	0.000327207	0.0378517	Down	DNA mismatch repair protein MutS, type 2	Unknown Protein	NotAvailable	NotAvailable
gene_6162	2126	11	0.23	189	7	26.00561547	4.700751277	0.000327964	0.0378517	Up	UDP-Glycosyltransferase superfamily protein	UDP-glucosyltransferase HvUGT5876	NotAvailable	biological_process:metabolic process (GO:0008152);
gene_46305	1014	49	1.71	598	37.29	18.47154071	4.207232301	0.000328077	0.0378517	Up	NotAvailable	NotAvailable	NotAvailable	NotAvailable
gene_31533	415	0	0	56	8.53	Inf	Inf	0.0003339	0.038467	Up	NotAvailable	NotAvailable	NotAvailable	molecular_function:hydroxyacylglutathione hydrolase activity (GO:0004416);molecular_function:glutathione thiolesterase activity (GO:0047951);
gene_68539	680	148	7.68	1	0.09	0.010226719	-6.611512894	0.000335673	0.0385422	Down	NotAvailable	NotAvailable	NotAvailable	molecular_function:identical protein binding (GO:0042802);
gene_17526	5414	272	2.53	6	0.1	0.033387228	-4.904559869	0.000336179	0.0385422	Down	cellulose synthase-like D5	Cellulose synthase-like D6	NotAvailable	molecular_function:cellulose synthase activity (GO:0016759);
gene_50141	904	19	0.74	260	18.19	20.71179622	4.372380771	0.000336699	0.0385422	Up	NotAvailable	NotAvailable	NotAvailable	molecular_function:myo-inositol:hydrogen symporter activity (GO:0005366);
gene_8835	1246	110	6.58	0	0	0	-Inf	0.000337005	0.0385422	Down	NotAvailable	NotAvailable	NotAvailable	NotAvailable
gene_79363	7160	110	1.19	0	0	0	-Inf	0.000337005	0.0385422	Down	ARM repeat superfamily protein	Microtubule-associated protein TORTIFOLIA1	NotAvailable	molecular_function:binding (GO:0005488);
gene_80184	1095	40	1.29	477	27.55	18.0491355	4.173857833	0.000338778	0.0386886	Up	NotAvailable	NotAvailable	NotAvailable	NotAvailable
gene_42078	1606	2	0.07	92	5.86	69.62349961	6.121502427	0.000340451	0.0388233	Up	NotAvailable	NotAvailable	NotAvailable	biological_process:metabolic process (GO:0008152);
gene_13719	3313	92	2.9	3032	171.49	49.88148649	5.640432554	0.000342113	0.0389562	Up	expansin-like B1	Expansin-like protein	NotAvailable	cellular_component:extracellular region (GO:0005576);
gene_58232	1213	1	0.03	76	3.96	115.0301298	6.845867985	0.000343962	0.0391102	Up	NotAvailable	NotAvailable	NotAvailable	NotAvailable
gene_59761	1602	249	13.54	5	0.49	0.030392657	-5.040133366	0.000345234	0.0391524	Down	NotAvailable	NotAvailable	NotAvailable	NotAvailable
gene_32069	1582	1028	32.25	36	2.02	0.053003848	-4.237759076	0.00034533	0.0391524	Down	GATA type zinc finger transcription factor family protein	LIM domain protein	LIM:TF	molecular_function:identical protein binding (GO:0042802);
gene_69498	2340	4	0.12	117	6.4	44.27146442	5.468305191	0.000350034	0.0396285	Up	NotAvailable	NotAvailable	NotAvailable	molecular_function:protein binding (GO:0005515);molecular_function:amidase activity (GO:0004040);
gene_22415	548	176	11.33	2	0.23	0.017199481	-5.861491147	0.000352371	0.0398356	Down	NotAvailable	NotAvailable	NotAvailable	molecular_function:transcription regulator activity (GO:0030528);molecular_function:protein binding (GO:0005515);
gene_19441	1144	8860	273.33	37	2.05	0.006320712	-7.305697146	0.000355043	0.0400801	Down	NotAvailable	NotAvailable	NotAvailable	NotAvailable
gene_29631	4998	225	4.34	4	0.14	0.026907633	-5.21584072	0.000357413	0.0402256	Down	Plant protein of unknown function (DUF828) with plant pleckstrin homology-like region	Os12g0604200 protein (Fragment)	NotAvailable	NotAvailable
gene_52055	1123	38	1.19	447	25.17	17.80417868	4.154143979	0.000357556	0.0402256	Up	NotAvailable	NotAvailable	C2H2:TF	molecular_function:sequence-specific DNA binding transcription factor activity (GO:0003700);molecular_function:transcription repressor activity (GO:0016564);
gene_6078	4655	72	2.34	968	56.26	20.34889723	4.346878707	0.000357928	0.0402256	Up	NAD(P)-binding Rossmann-fold superfamily protein	Carbonyl reductase 3	NotAvailable	molecular_function:carbonyl reductase (NADPH) activity (GO:0004090);
gene_79509	4542	564	16.68	20	1.06	0.05367214	-4.219682786	0.00035838	0.0402256	Down	pyrophosphorylase 4	Inorganic pyrophosphatase-like protein	NotAvailable	molecular_function:inorganic diphosphatase activity (GO:0004427);
gene_61172	1760	76	1.52	1058	38.01	21.07026962	4.39713687	0.000359343	0.0402761	Up	NotAvailable	NotAvailable	NotAvailable	biological_process:metabolic process (GO:0008152);
gene_26781	3017	201	1.87	3	0.05	0.022590363	-5.468148719	0.000360138	0.0403078	Down	Protein of unknown function DUF829, transmembrane 53	Dehydration-responsive family protein	NotAvailable	NotAvailable
gene_52811	2454	108	1.55	0	0	0	-Inf	0.000363586	0.0405781	Down	NotAvailable	NotAvailable	NotAvailable	molecular_function:protein binding (GO:0005515);
gene_78949	4532	108	2.05	0	0	0	-Inf	0.000363586	0.0405781	Down	Cyclin B2	Cyclin B2	NotAvailable	molecular_function:phosphoprotein phosphatase activity (GO:0004721);molecular_function:cyclin-dependent protein serine/threonine kinase regulator activity (GO:0016538);
gene_67803	2208	32	0.89	379	18.83	17.92615921	4.16399451	0.000364537	0.0406265	Up	Bifunctional inhibitor/lipid-transfer protein/seed storage 2S albumin superfamily protein	Non-specific lipid-transfer protein	NotAvailable	biological_process:lipid transport (GO:0006869);
gene_78963	2038	44	0.33	515	6.91	17.71546556	4.146937475	0.000366212	0.0407553	Up	NotAvailable	NotAvailable	NotAvailable	NotAvailable
gene_76897	4409	328	3.45	9	0.17	0.041530454	-4.589686532	0.000373226	0.0414772	Down	glutamate receptor 2.7	Glutamate-gated kainate-type ion channel receptor subunit GluR5	NotAvailable	molecular_function:intracellular ligand-gated ion channel activity (GO:0005217);molecular_function:protein binding (GO:0005515);
gene_66103	2490	513	25.5	18	1.6	0.05310717	-4.234949543	0.000374081	0.0415135	Down	acyl carrier protein 4	Acyl carrier protein	NotAvailable	biological_process:fatty acid biosynthetic process (GO:0006633);molecular_function:phosphopantetheine binding (GO:0031177);molecular_function:cofactor binding (GO:0048037);molecular_function:ACP phosphopantetheine attachment site binding involved in fatty acid biosynthetic process (GO:0000036);
gene_4448	2843	287	12.9	7	0.56	0.036915959	-4.759611533	0.000376686	0.0416827	Down	cellulose synthase like G1	Cellulose synthase	NotAvailable	molecular_function:cellulose synthase activity (GO:0016759);
gene_30328	955	107	3.95	0	0	0	-Inf	0.000377728	0.0416827	Down	NotAvailable	NotAvailable	NotAvailable	biological_process:lipid transport (GO:0006869);
gene_43613	2777	107	2.69	0	0	0	-Inf	0.000377728	0.0416827	Down	xyloglucan endotransglycosylase 6	Xyloglucan endotransglucosylase_hydrolase 2	NotAvailable	molecular_function:hydrolase activity, acting on glycosyl bonds (GO:0016798);
gene_70768	1649	107	2.29	0	0	0	-Inf	0.000377728	0.0416827	Down	NotAvailable	NotAvailable	NotAvailable	molecular_function:protein binding (GO:0005515);
gene_18709	2783	11	0.11	184	3.39	25.31763622	4.662070809	0.000379255	0.0417925	Up	cytochrome P450, family 82, subfamily C, polypeptide 3	Cytochrome P450	NotAvailable	molecular_function:oxygen binding (GO:0019825);
gene_16161	1126	87	2.73	1344	75.47	23.38180497	4.547314398	0.000380149	0.0418223	Up	NotAvailable	NotAvailable	NotAvailable	NotAvailable
gene_32704	5581	3029	60.46	64	2.29	0.031980019	-4.966685391	0.000380589	0.0418223	Down	serine carboxypeptidase-like 26	Serine carboxypeptidase 1	NotAvailable	NotAvailable
gene_5914	337	144	19.03	1	0.24	0.010510794	-6.57198453	0.000382451	0.0419682	Down	NotAvailable	NotAvailable	NotAvailable	molecular_function:phosphoglucomutase activity (GO:0004614);molecular_function:phosphomannomutase activity (GO:0004615);
gene_65431	2729	346	7.5	10	0.39	0.043744345	-4.514759661	0.0003846	0.0421451	Down	Basic-leucine zipper (bZIP) transcription factor family protein	BZIP transcription factor family protein	bZIP:TF	molecular_function:transcription activator activity (GO:0016563);molecular_function:DNA binding (GO:0003677);
gene_21073	8108	7558	56.31	47	0.63	0.009412153	-6.73125948	0.000385278	0.0421606	Down	Glycosyl transferase, family 35	Phosphorylase	NotAvailable	molecular_function:glycogen phosphorylase activity (GO:0008184);
gene_42875	2375	2875	54.29	64	2.17	0.033693036	-4.891405769	0.000389753	0.042591	Down	maternal effect embryo arrest 59	Unknown Protein	NotAvailable	NotAvailable
gene_48469	3281	285	5.32	7	0.23	0.037175019	-4.749522716	0.000390956	0.042663	Down	HMG (high mobility group) box protein	TOX high mobility group box family member 4	HMG:Other	cellular_component:nucleus (GO:0005634);
gene_33187	6873	1449	11.73	48	0.7	0.050138446	-4.317938907	0.000392439	0.042757	Down	P-loop containing nucleoside triphosphate hydrolases superfamily protein	Kinesin-5	NotAvailable	biological_process:microtubule-based movement (GO:0007018);
gene_32785	2829	99	1.71	2151	66.64	32.88540792	5.039375661	0.000392905	0.042757	Up	xylem NAC domain 1	NAC domain protein	NotAvailable	molecular_function:sphingosine N-acyltransferase activity (GO:0050291);
gene_46780	16903	647	3.14	24	0.21	0.05614421	-4.15471893	0.000395186	0.0428302	Down	cytochrome P450, family 716, subfamily A, polypeptide 2	Cytochrome P450	NotAvailable	NotAvailable
gene_14013	6069	143	2.14	1	0.03	0.010584296	-6.561930865	0.000395213	0.0428302	Down	dehydroquinate dehydratase, putative / shikimate dehydrogenase, putative	Shikimate dehydrogenase	NotAvailable	biological_process:metabolic process (GO:0008152);cellular_component:cytoplasm (GO:0005737);molecular_function:3-dehydroquinate dehydratase activity (GO:0003855);
gene_78340	1904	143	4.04	1	0.05	0.010584296	-6.561930865	0.000395213	0.0428302	Down	ARM repeat superfamily protein	HEAT repeat family protein	NotAvailable	NotAvailable
gene_77394	778	646	29.3	24	1.95	0.056231121	-4.152487383	0.00039758	0.0430274	Down	NotAvailable	NotAvailable	NotAvailable	NotAvailable
gene_74519	3248	284	2.7	7	0.12	0.037305917	-4.744451726	0.000398321	0.0430482	Down	Adenine nucleotide alpha hydrolases-like superfamily protein	U-box domain containing protein expressed	NotAvailable	NotAvailable
gene_80672	1839	304	3.77	8	0.18	0.039830377	-4.649987042	0.00039901	0.0430635	Down	HXXXD-type acyl-transferase family protein	Hydroxycinnamoyl CoA quinate transferase	NotAvailable	NotAvailable
gene_15662	11095	197	1.97	3	0.05	0.023049051	-5.439148847	0.000399812	0.0430908	Down	Cysteine proteinases superfamily protein	OTU domain containing protein	NotAvailable	NotAvailable
gene_13393	999	242	10.47	5	0.39	0.031271784	-4.998994671	0.000401929	0.0432269	Down	NotAvailable	NotAvailable	NotAvailable	NotAvailable
gene_33019	3928	263	4.63	6	0.19	0.034529757	-4.856016017	0.00040241	0.0432269	Down	Plant invertase/pectin methylesterase inhibitor superfamily	Pectinesterase	NotAvailable	cellular_component:cell wall (GO:0005618);molecular_function:pectinesterase activity (GO:0030599);
gene_56094	3476	96	1.86	1702	59.04	26.83405714	4.745993292	0.000402725	0.0432269	Up	glutamate decarboxylase	Glutamate decarboxylase	NotAvailable	molecular_function:glutamate decarboxylase activity (GO:0004351);molecular_function:calmodulin binding (GO:0005516);
gene_12354	814	548	23.76	20	1.55	0.055239209	-4.178163517	0.000404744	0.0433843	Down	NotAvailable	NotAvailable	NotAvailable	NotAvailable
gene_14816	3857	693	14.29	26	0.96	0.056785588	-4.138331353	0.000405397	0.0433951	Down	NotAvailable	NotAvailable	NotAvailable	molecular_function:transmembrane receptor protein serine/threonine kinase activity (GO:0004675);
gene_17975	3929	171	1.98	2	0.04	0.01770239	-5.819912043	0.000407422	0.0435389	Down	Rho GTPase activating protein with PAK-box/P21-Rho-binding domain	Rho GTPase activating protein 2	NotAvailable	cellular_component:intracellular (GO:0005622);
gene_38757	13233	105	1.8	0	0	0	-Inf	0.000407848	0.0435389	Down	terpene synthase 21	Alpha-humulene_(-)-(E)-beta-caryophyllene synthase	NotAvailable	molecular_function:alpha-humulene synthase activity (GO:0080017);molecular_function:(-)-E-beta-caryophyllene synthase activity (GO:0080016);
gene_12040	1649	34	0.73	389	14.92	17.31684229	4.114103975	0.000409658	0.0436728	Up	NotAvailable	NotAvailable	NotAvailable	NotAvailable
gene_42199	1813	17	0.6	233	14.84	20.74459771	4.374663775	0.00041046	0.043699	Up	HSP20-like chaperones superfamily protein	class II heat shock protein	NotAvailable	NotAvailable
gene_49840	2276	850	17.74	32	1.2	0.056980869	-4.13337856	0.000414741	0.044095	Down	NotAvailable	NotAvailable	NotAvailable	NotAvailable
gene_80196	2295	2	0.06	88	4.89	66.59639093	6.05737209	0.00042072	0.0446702	Up	beta glucosidase 11	Beta-glucosidase	NotAvailable	molecular_function:glucan exo-1,3-beta-glucosidase activity (GO:0004338);
gene_26178	41497	104	1.07	0	0	0	-Inf	0.000423886	0.0448467	Down	Leucine-rich repeat protein kinase family protein	Receptor like kinase, RLK	NotAvailable	NotAvailable
gene_72194	10447	104	0.92	0	0	0	-Inf	0.000423886	0.0448467	Down	P-loop containing nucleoside triphosphate hydrolases superfamily protein	Kinesin-like protein	NotAvailable	NotAvailable
gene_84820	2748	18	0.42	240	10.14	20.18072452	4.334906066	0.000424094	0.0448467	Up	DNAJ heat shock family protein	Chaperone protein dnaJ 2	NotAvailable	molecular_function:unfolded protein binding (GO:0051082);
gene_82232	946	611	22.79	23	1.54	0.056975041	-4.133526142	0.000425103	0.0448929	Down	NotAvailable	NotAvailable	NotAvailable	NotAvailable
gene_20458	5988	100	1.17	3008	63.3	45.52771453	5.508673133	0.00042584	0.0449104	Up	P-loop containing nucleoside triphosphate hydrolases superfamily protein	Katanin p60 ATPase-containing subunit	NotAvailable	molecular_function:ATPase activity, coupled (GO:0042623);
gene_79679	4383	260	12.76	6	0.53	0.034928177	-4.839464841	0.000427669	0.0450428	Down	SKU5 similar 5	Laccase-22	NotAvailable	NotAvailable
gene_61830	1730	4613	158.99	66	4.08	0.021655015	-5.529154986	0.000431555	0.0453912	Down	alpha-crystallin domain 32.1	Heat shock protein Hsp20	NotAvailable	NotAvailable
gene_16766	721	1	0.05	72	6.31	108.9759124	6.767865473	0.000434942	0.0455881	Up	NotAvailable	NotAvailable	NotAvailable	NotAvailable
gene_52822	717	517	28.87	19	1.9	0.055623854	-4.168152485	0.000435679	0.0455881	Down	NotAvailable	NotAvailable	NotAvailable	NotAvailable
gene_60508	9676	140	1.98	1	0.03	0.010811102	-6.531342546	0.000436327	0.0455881	Down	breast cancer associated RING 1	Breast cancer type 1 susceptibility protein homolog (Fragment)	NotAvailable	molecular_function:transcription coactivator activity (GO:0003713);molecular_function:DNA binding (GO:0003677);
gene_71707	3060	140	3.15	1	0.04	0.010811102	-6.531342546	0.000436327	0.0455881	Down	unknown protein	Genomic DNA chromosome 5 TAC clone K19B1	NotAvailable	NotAvailable
gene_73172	11953	140	1	1	0.01	0.010811102	-6.531342546	0.000436327	0.0455881	Down	Protein kinase family protein with ARM repeat domain	Serine_threonine kinase	NotAvailable	biological_process:protein phosphorylation (GO:0006468);
gene_72440	4421	84	1.67	1148	40.92	20.68524264	4.370529975	0.000438044	0.0457066	Up	DNAJ homologue 2	DNAJ chaperone	NotAvailable	NotAvailable
gene_67532	1036	31	1.06	353	21.55	17.23498973	4.107268534	0.000438752	0.0457198	Up	NotAvailable	NotAvailable	NotAvailable	NotAvailable
gene_23401	967	103	3.76	0	0	0	-Inf	0.000440618	0.0457928	Down	NotAvailable	NotAvailable	NotAvailable	NotAvailable
gene_33635	3329	103	2.62	0	0	0	-Inf	0.000440618	0.0457928	Down	ataurora2	Serine_threonine-protein kinase 6	NotAvailable	biological_process:protein phosphorylation (GO:0006468);
gene_8800	1395	168	5.65	2	0.12	0.018018504	-5.794376951	0.000444907	0.0460877	Down	Lipase/lipooxygenase, PLAT/LH2 family protein	Wound_stress protein	NotAvailable	NotAvailable
gene_58121	3284	168	1.44	2	0.03	0.018018504	-5.794376951	0.000444907	0.0460877	Down	Major facilitator superfamily protein	High-affinity glucose transporter	NotAvailable	molecular_function:high-affinity hydrogen:glucose symporter activity (GO:0005358);
gene_71752	914	2048	79.08	60	4.15	0.044342412	-4.495168933	0.000445215	0.0460877	Down	NotAvailable	NotAvailable	NotAvailable	molecular_function:protein binding (GO:0005515);molecular_function:DNA binding (GO:0003677);
gene_47949	2025	1601	38.89	53	2.31	0.050105172	-4.318896667	0.000449211	0.0464402	Down	expansin-like B1	Expansin-like protein	NotAvailable	cellular_component:extracellular region (GO:0005576);
gene_8346	5389	750	19.24	29	1.33	0.058524101	-4.094825319	0.000449946	0.046455	Down	cysteine synthase C1	Cysteine synthase	NotAvailable	biological_process:metabolic process (GO:0008152);biological_process:cysteine biosynthetic process from serine (GO:0006535);biological_process:polysaccharide metabolic process (GO:0005976);
gene_21482	3899	87	1.22	1207	30.33	20.99839181	4.392206936	0.000452598	0.0466675	Up	hydroxy methylglutaryl CoA reductase 1	Hydroxy-methylglutaryl-coenzyme A reductase	NotAvailable	molecular_function:hydroxymethylglutaryl-CoA reductase activity (GO:0042282);
gene_1856	2761	102	2.1	0	0	0	-Inf	0.000458078	0.0471707	Down	Basic-leucine zipper (bZIP) transcription factor family protein	BZIP transcription factor family protein	bZIP:TF	molecular_function:transcription activator activity (GO:0016563);molecular_function:DNA binding (GO:0003677);
gene_67673	1459	4	0.1	111	4.81	42.00113292	5.392356338	0.000458817	0.0471849	Up	NotAvailable	NotAvailable	NotAvailable	NotAvailable
gene_52035	1087	430	20.45	15	1.28	0.052798407	-4.243361783	0.000460066	0.0472515	Down	Phosphoglycerate mutase family protein	Phosphoglycerate mutase family protein	NotAvailable	NotAvailable
gene_71394	3277	44	0.3	483	5.88	16.61469877	4.054388232	0.000462592	0.0474489	Up	cytochrome P450, family 82, subfamily C, polypeptide 4	Cytochrome P450	NotAvailable	molecular_function:oxygen binding (GO:0019825);
gene_31883	3433	138	4.05	1	0.05	0.010967785	-6.510583985	0.000466279	0.0477026	Down	Mob1/phocein family protein	Mps one binder kinase activator-like 1A	NotAvailable	NotAvailable
gene_54231	12057	138	1.72	1	0.02	0.010967785	-6.510583985	0.000466279	0.0477026	Down	Pectin lyase-like superfamily protein	Pectinesterase	NotAvailable	molecular_function:pectinesterase activity (GO:0030599);
gene_30495	5643	904	8.54	35	0.59	0.058600002	-4.092955474	0.000468884	0.0478764	Down	TCP-1/cpn60 chaperonin family protein	chaperonin	NotAvailable	NotAvailable
gene_4650	1430	23	0.57	277	12.25	18.22845878	4.188120681	0.000469197	0.0478764	Up	NotAvailable	NotAvailable	NotAvailable	NotAvailable
gene_2114	2037	56	2.62	625	52.48	16.89234754	4.078297929	0.000470108	0.0479071	Up	Aldolase-type TIM barrel family protein	Phosphosulfolactate synthase-phospho-3-sulpholactate synthase, ComA	NotAvailable	NotAvailable
gene_63618	3194	166	1.83	2	0.04	0.018235594	-5.77709896	0.000471975	0.0480351	Down	NotAvailable	NotAvailable	NotAvailable	molecular_function:protein binding (GO:0005515);
gene_47739	969	332	12.09	10	0.65	0.045588986	-4.455170865	0.000476167	0.0483502	Down	NotAvailable	NotAvailable	NotAvailable	NotAvailable
gene_39525	2441	101	1.46	0	0	0	-Inf	0.000476302	0.0483502	Down	NotAvailable	NotAvailable	NotAvailable	NotAvailable
gene_33801	909	663	43.41	26	3.05	0.059355072	-4.074484871	0.000479959	0.0485997	Down	NotAvailable	NotAvailable	NotAvailable	NotAvailable
gene_85198	11587	13	0.03	193	0.68	22.47046058	4.489957791	0.000479997	0.0485997	Up	cytochrome P450, family 71, subfamily A, polypeptide 20	Cytochrome P450	NotAvailable	NotAvailable
gene_11366	7778	43	0.23	467	4.43	16.4379041	4.038954456	0.000480997	0.0486383	Up	Plant protein of unknown function (DUF869)	Filament-like plant protein (Fragment)	NotAvailable	NotAvailable
gene_62252	1618	312	10.93	9	0.57	0.043660221	-4.517536746	0.000484611	0.0489407	Down	HAD superfamily, subfamily IIIB acid phosphatase	Acid phosphatase-like protein	NotAvailable	molecular_function:acid phosphatase activity (GO:0003993);
gene_69508	1154	165	8.39	2	0.18	0.018346113	-5.768381743	0.000486177	0.0490358	Down	early nodulin-like protein 15	Early nodulin-55-1 (Fragment)	NotAvailable	molecular_function:electron carrier activity (GO:0009055);
gene_59214	4036	865	4.21	34	0.3	0.059492309	-4.07115301	0.000488443	0.049164	Down	Signal transduction histidine kinase, hybrid-type, ethylene sensor	Ethylene receptor	Orphans:TF	molecular_function:receptor activity (GO:0004872);molecular_function:ethylene binding (GO:0051740);
gene_21256	3593	24	0.14	283	2.97	17.84732825	4.157636214	0.000489433	0.049164	Up	NotAvailable	NotAvailable	NotAvailable	NotAvailable
gene_57919	863	21	0.86	258	18.9	18.59509617	4.216850304	0.0004896	0.049164	Up	NotAvailable	NotAvailable	NotAvailable	NotAvailable
gene_62587	1626	1	0.02	70	3.05	105.9488038	6.727223488	0.00048995	0.049164	Up	subtilase 4.12	Subtilisin-like protease	NotAvailable	NotAvailable
gene_33981	3857	836	7.72	33	0.55	0.059745566	-4.065024541	0.000491742	0.0492008	Down	Plant invertase/pectin methylesterase inhibitor superfamily	Pectinesterase	NotAvailable	cellular_component:cell wall (GO:0005618);molecular_function:pectinesterase activity (GO:0030599);
gene_15272	4970	28	0.22	317	4.38	17.13559734	4.098924579	0.000491884	0.0492008	Up	NotAvailable	NotAvailable	NotAvailable	molecular_function:ferric-chelate reductase activity (GO:0000293);
gene_67966	2821	311	2.42	9	0.13	0.043800608	-4.512905297	0.000492764	0.0492008	Down	Plant protein of unknown function (DUF247)	Os06g0524700 protein (Fragment)	NotAvailable	NotAvailable
gene_58070	1977	64	2.55	724	51.67	17.12208346	4.097786358	0.000493798	0.0492008	Up	MLP-like protein 423	Major allergen Mal d 1	NotAvailable	biological_process:response to biotic stimulus (GO:0009607);
gene_17964	2620	53	0.92	578	18.05	16.50630959	4.044945699	0.000494272	0.0492008	Up	alpha/beta-Hydrolases superfamily protein	GID1-like gibberellin receptor	NotAvailable	molecular_function:protein binding (GO:0005515);
gene_5099	2075	100	2.04	0	0	0	-Inf	0.000495327	0.0492008	Down	unknown protein	Kinesin motor family protein	NotAvailable	molecular_function:plus-end-directed microtubule motor activity (GO:0008574);
gene_11815	776	100	5.66	0	0	0	-Inf	0.000495327	0.0492008	Down	NotAvailable	NotAvailable	NotAvailable	NotAvailable
gene_14924	1000	100	3.53	0	0	0	-Inf	0.000495327	0.0492008	Down	NotAvailable	NotAvailable	NotAvailable	NotAvailable
gene_23735	2923	136	4.08	1	0.05	0.011129076	-6.48952237	0.000498452	0.0493863	Down	minichromosome maintenance (MCM2/3/5) family protein	DNA replication licensing factor	NotAvailable	molecular_function:identical protein binding (GO:0042802);
gene_35948	4799	136	3.25	1	0.04	0.011129076	-6.48952237	0.000498452	0.0493863	Down	O-methyltransferase family protein	O-methyltransferase-like protein	NotAvailable	molecular_function:O-methyltransferase activity (GO:0008171);molecular_function:protein dimerization activity (GO:0046983);
gene_79980	1650	164	3.51	2	0.08	0.01845798	-5.759611533	0.000500844	0.0494985	Down	NotAvailable	NotAvailable	NotAvailable	NotAvailable
gene_81339	4711	164	1.64	2	0.04	0.01845798	-5.759611533	0.000500844	0.0494985	Down	TIFY domain/Divergent CCT motif family protein	Protein TIFY 4B	Tify:TF	NotAvailable
gene_77173	5135	40	1.14	430	21.87	16.27070915	4.024205226	0.000502846	0.049634	Up	RAB GTPase homolog C2A	Ras-related protein Rab-18	NotAvailable	NotAvailable
gene_16665	5742	2108	15.45	63	0.83	0.045234309	-4.466438757	0.000503838	0.0496694	Down	Putative glycosyl hydrolase of unknown function (DUF1680)	Acetyl-CoA carboxylase-like protein	NotAvailable	NotAvailable
gene_39479	3530	678	7.51	27	0.54	0.060274288	-4.05231349	0.000505119	0.0497333	Down	Malectin/receptor-like protein kinase family protein	Pto-like, Serine_threonine kinase protein, resistance protein	NotAvailable	NotAvailable
