# Supplementary material for: Integrated mRNA and microRNA analysis identifies genes and small miRNA molecules associated with transcriptional and post-transcriptional-level responses to both drought stress and re-watering treatment in tobacco
Source: BMC Genomics. 2017 Jan 10;18:62. doi: 10.1186/s12864-016-3372-0 (PMC5223433; doi:10.1186/s12864-016-3372-0)
Supplement: Additional file 2: — List of differentially expressed genes between WL and DL (WL vs. DL) in tobacco leaves. (XLSX 118 kb) [file 12864_2016_3372_MOESM2_ESM.xlsx]

## Sheet: WL_vs_DL_DEGs.final.txt
geneID	length	DL.raw_reads	DL.RPKM	WL.raw_reads	WL.RPKM	foldChange	log2FoldChange	pval	padj	Regulation	Homologous genes in A. thaliana	Homologous genes in tomato	Classification of transcription factor	GO_Item
gene_10389	743	0	0	853	79.54	Inf	Inf	9.18e-08	0.000923111	Up	NotAvailable	NotAvailable	NotAvailable	molecular_function:identical protein binding (GO:0042802);
gene_59625	1287	0	0	775	41.72	Inf	Inf	9.18e-08	0.000923111	Up	NotAvailable	NotAvailable	NotAvailable	molecular_function:pectinesterase activity (GO:0030599);
gene_74785	8834	0	0	855	10.13	Inf	Inf	9.18e-08	0.000923111	Up	pleiotropic drug resistance 12	ATP-binding cassette transporter	NotAvailable	molecular_function:ATPase activity, coupled to transmembrane movement of substances (GO:0042626);
gene_47526	1400	0	0	745	36.87	Inf	Inf	9.27e-08	0.000923111	Up	NotAvailable	NotAvailable	NotAvailable	biological_process:lipid transport (GO:0006869);
gene_68537	730	0	0	898	85.22	Inf	Inf	9.31e-08	0.000923111	Up	NotAvailable	NotAvailable	NotAvailable	molecular_function:identical protein binding (GO:0042802);
gene_27994	807	0	0	504	43.27	Inf	Inf	1.41e-07	0.000923111	Up	NotAvailable	NotAvailable	NotAvailable	NotAvailable
gene_25368	691	0	0	492	49.33	Inf	Inf	1.47e-07	0.000923111	Up	NotAvailable	NotAvailable	NotAvailable	molecular_function:sequence-specific DNA binding (GO:0043565);
gene_37666	1991	0	0	490	32.45	Inf	Inf	1.48e-07	0.000923111	Up	delta tonoplast integral protein	Aquaporin	NotAvailable	cellular_component:membrane (GO:0016020);cellular_component:integral to membrane (GO:0016021);
gene_68517	691	0	0	468	46.92	Inf	Inf	1.62e-07	0.000923111	Up	NotAvailable	NotAvailable	NotAvailable	cellular_component:nucleus (GO:0005634);molecular_function:DNA binding (GO:0003677);
gene_7859	4243	0	0	457	12.27	Inf	Inf	1.7e-07	0.000923111	Up	flavin-dependent monooxygenase 1	Dimethylaniline monooxygenase 5	NotAvailable	molecular_function:monooxygenase activity (GO:0004497);
gene_10278	606	0	0	430	49.16	Inf	Inf	1.94e-07	0.000923111	Up	NotAvailable	NotAvailable	NotAvailable	molecular_function:sequence-specific DNA binding (GO:0043565);
gene_10277	578	0	0	426	51.06	Inf	Inf	1.99e-07	0.000923111	Up	NotAvailable	NotAvailable	NotAvailable	molecular_function:sequence-specific DNA binding (GO:0043565);
gene_17976	694	0	0	426	48.86	Inf	Inf	1.99e-07	0.000923111	Up	gamma histone variant H2AX	Histone H2A	CCAAT:TF	cellular_component:nucleus (GO:0005634);molecular_function:DNA binding (GO:0003677);
gene_39449	7142	0	0	423	1.4	Inf	Inf	2.02e-07	0.000923111	Up	GAG/POL/ENV polyprotein	Retroelement pol polyprotein-like	NotAvailable	NotAvailable
gene_30328	955	0	0	421	30.54	Inf	Inf	2.04e-07	0.000923111	Up	NotAvailable	NotAvailable	NotAvailable	biological_process:lipid transport (GO:0006869);
gene_31648	1703	1171	72.95	0	0	0	-Inf	2.05e-07	0.000923111	Down	glutathione S-transferase TAU 19	Glutathione S-transferase	NotAvailable	NotAvailable
gene_26396	3010	971	20.4	0	0	0	-Inf	2.11e-07	0.000923111	Down	NotAvailable	NotAvailable	NotAvailable	NotAvailable
gene_36062	1180	0	0	1559	91.53	Inf	Inf	2.14e-07	0.000923111	Up	NotAvailable	NotAvailable	NotAvailable	molecular_function:chlorophyll binding (GO:0016168);
gene_76112	444	0	0	391	61.01	Inf	Inf	2.5e-07	0.000978587	Up	NotAvailable	NotAvailable	NotAvailable	NotAvailable
gene_49858	423	0	0	390	63.88	Inf	Inf	2.51e-07	0.000978587	Up	NotAvailable	NotAvailable	NotAvailable	molecular_function:identical protein binding (GO:0042802);
gene_76970	2112	683	72.83	0	0	0	-Inf	3.16e-07	0.00113028	Down	NotAvailable	NotAvailable	NotAvailable	NotAvailable
gene_29380	809	1	0.08	843	72.19	1104.62085	10.10933534	3.66e-07	0.00113028	Up	NotAvailable	NotAvailable	NotAvailable	molecular_function:identical protein binding (GO:0042802);
gene_44262	1936	1	0.04	838	38.42	1098.068498	10.10075295	3.66e-07	0.00113028	Up	Leucine-rich repeat (LRR) family protein	LRR receptor-like serine_threonine-protein kinase, RLP	NotAvailable	molecular_function:transmembrane receptor protein serine/threonine kinase activity (GO:0004675);
gene_84959	902	1	0.07	885	67.97	1159.655582	10.17948016	3.67e-07	0.00113028	Up	NotAvailable	NotAvailable	NotAvailable	molecular_function:identical protein binding (GO:0042802);
gene_83411	3569	1	0.04	808	38.24	1058.759007	10.048158	3.68e-07	0.00113028	Up	Serine/threonine-protein kinase WNK (With No Lysine)-related	Uncharacterized basic helix-loop-helix protein At1g06150	NotAvailable	NotAvailable
gene_55892	278	614	139.66	0	0	0	-Inf	3.87e-07	0.00113028	Down	NotAvailable	NotAvailable	NotAvailable	molecular_function:unfolded protein binding (GO:0051082);
gene_41272	967	1	0.07	1026	73.51	1344.41309	10.39276153	3.92e-07	0.00113028	Up	NotAvailable	NotAvailable	NotAvailable	molecular_function:pectinesterase activity (GO:0030599);
gene_67322	683	1	0.09	1112	112.8	1457.103599	10.50888759	4.21e-07	0.0011326	Up	NotAvailable	NotAvailable	NotAvailable	molecular_function:identical protein binding (GO:0042802);
gene_81668	631	1	0.1	615	67.52	805.8621637	9.654389119	4.44e-07	0.0011326	Up	NotAvailable	NotAvailable	NotAvailable	molecular_function:identical protein binding (GO:0042802);
gene_59626	1096	1	0.06	1180	74.59	1546.206845	10.59451766	4.51e-07	0.0011326	Up	NotAvailable	NotAvailable	NotAvailable	molecular_function:pectinesterase activity (GO:0030599);
gene_56536	1851	1	0.03	1181	44.2	1547.51809	10.59573977	4.51e-07	0.0011326	Up	NotAvailable	NotAvailable	NotAvailable	biological_process:proteolysis (GO:0006508);
gene_23660	745	0	0	317	33.48	Inf	Inf	5.12e-07	0.00122316	Up	NotAvailable	NotAvailable	NotAvailable	NotAvailable
gene_37884	741	0	0	316	29.54	Inf	Inf	5.19e-07	0.00122316	Up	NotAvailable	NotAvailable	NotAvailable	molecular_function:identical protein binding (GO:0042802);
gene_32184	718	1	0.1	528	58.25	691.8619735	9.434340638	5.52e-07	0.00126442	Up	gamma histone variant H2AX	Histone H2A	CCAAT:TF	cellular_component:nucleus (GO:0005634);molecular_function:DNA binding (GO:0003677);
gene_34269	6626	0	0	307	2.85	Inf	Inf	5.81e-07	0.00129263	Up	Pectin lyase-like superfamily protein	Pectate lyase family protein	NotAvailable	NotAvailable
gene_3321	3217	0	0	301	6.26	Inf	Inf	6.3e-07	0.00136064	Up	cryptochrome-interacting basic-helix-loop-helix 1	Transcription factor	bHLH:TF	molecular_function:sequence-specific DNA binding transcription factor activity (GO:0003700);
gene_10461	623	0	0	299	33.25	Inf	Inf	6.47e-07	0.00136064	Up	NotAvailable	NotAvailable	NotAvailable	molecular_function:lipid binding (GO:0008289);
gene_1392	2165	0	0	297	17.44	Inf	Inf	6.65e-07	0.00136181	Up	xyloglucan endotransglucosylase/hydrolase 32	Xyloglucan endotransglucosylase_hydrolase 12	NotAvailable	molecular_function:hydrolase activity, acting on glycosyl bonds (GO:0016798);molecular_function:xyloglucan:xyloglucosyl transferase activity (GO:0016762);
gene_33847	798	1085	85.97	1	0.09	0.001207691	-9.693532809	8.18e-07	0.00161736	Down	NotAvailable	NotAvailable	NotAvailable	molecular_function:unfolded protein binding (GO:0051082);
gene_3207	2983	0	0	281	10.94	Inf	Inf	8.39e-07	0.00161736	Up	Sec14p-like phosphatidylinositol transfer family protein	Phosphatidylinositol transfer protein SFH5	NotAvailable	NotAvailable
gene_75296	2806	0	0	280	20.79	Inf	Inf	8.52e-07	0.00161736	Up	Heavy metal transport/detoxification superfamily protein	Metal ion binding protein	NotAvailable	NotAvailable
gene_63329	775	451	36.8	0	0	0	-Inf	9.11e-07	0.00168792	Down	NotAvailable	NotAvailable	NotAvailable	molecular_function:protein binding (GO:0005515);
gene_65	1114	1	0.06	408	25.37	534.6207	9.06237186	9.56e-07	0.00172961	Up	NotAvailable	NotAvailable	NotAvailable	biological_process:lipid transport (GO:0006869);
gene_2552	3781	0	0	267	8.03	Inf	Inf	1.05e-06	0.00185427	Up	RPA70-kDa subunit B	Single-stranded DNA-binding replication protein A large subunit	NotAvailable	molecular_function:protein binding (GO:0005515);molecular_function:single-stranded DNA binding (GO:0003697);
gene_25369	708	0	0	265	25.93	Inf	Inf	1.08e-06	0.00187451	Up	NotAvailable	NotAvailable	NotAvailable	molecular_function:sequence-specific DNA binding (GO:0043565);
gene_84097	1945	2	0.11	632	39.02	414.0689019	8.693727266	1.11e-06	0.00187987	Up	NAD(P)-binding Rossmann-fold superfamily protein	2,5-dichloro-2,5-cyclohexadiene-1,4-diol dehydrogenase	FAR1:TF	molecular_function:xanthoxin dehydrogenase activity (GO:0010301);
gene_64568	333	741	140.71	1	0.21	0.001768347	-9.143383214	1.17e-06	0.00191508	Down	NotAvailable	NotAvailable	NotAvailable	molecular_function:unfolded protein binding (GO:0051082);
gene_31628	1234	420	21.52	0	0	0	-Inf	1.18e-06	0.00191508	Down	NotAvailable	NotAvailable	NotAvailable	NotAvailable
gene_21115	2744	725	27.06	1	0.04	0.001807372	-9.111890667	1.21e-06	0.00191908	Down	cycling DOF factor 2	Dof zinc finger protein	C2C2-Dof:TF	NotAvailable
gene_37175	1072	710	41.88	1	0.06	0.001845556	-9.081728696	1.25e-06	0.0019475	Down	NotAvailable	NotAvailable	NotAvailable	molecular_function:unfolded protein binding (GO:0051082);
gene_6361	3068	1	0.02	364	7.42	476.9654315	8.897741159	1.34e-06	0.00203436	Up	basic helix-loop-helix (bHLH) DNA-binding superfamily protein	Transcription factor	bHLH:TF	molecular_function:sequence-specific DNA binding transcription factor activity (GO:0003700);
gene_84573	2504	0	0	252	8.67	Inf	Inf	1.36e-06	0.00203436	Up	Nodulin MtN3 family protein	RAG1-activating protein 1 homolog	NotAvailable	cellular_component:integral to membrane (GO:0016021);
gene_37217	1031	2	0.12	517	34.74	338.7241278	8.403966989	1.5e-06	0.00216666	Up	NotAvailable	NotAvailable	NotAvailable	NotAvailable
gene_51217	2326	1	0.01	352	5.49	461.2414221	8.849378137	1.5e-06	0.00216666	Up	Malectin/receptor-like protein kinase family protein	Pto-like, Serine_threonine kinase protein, resistance protein	NotAvailable	NotAvailable
gene_60097	770	635	52.15	1	0.09	0.002063535	-8.920666263	1.54e-06	0.00218209	Down	NotAvailable	NotAvailable	NotAvailable	NotAvailable
gene_81200	2738	1	0.03	346	11.82	453.3792395	8.824574746	1.6e-06	0.00221502	Up	terpene synthase 21	Alpha-humulene_(-)-(E)-beta-caryophyllene synthase	NotAvailable	NotAvailable
gene_16280	711	2	0.18	496	48.33	324.9654724	8.344142829	1.63e-06	0.00221502	Up	NotAvailable	NotAvailable	NotAvailable	cellular_component:nucleus (GO:0005634);molecular_function:DNA binding (GO:0003677);
gene_56424	2488	2	0.06	1549	51.57	1014.861634	9.987067947	1.65e-06	0.00221502	Up	delta tonoplast integral protein	Aquaporin	NotAvailable	cellular_component:membrane (GO:0016020);cellular_component:integral to membrane (GO:0016021);
gene_74991	1507	3	0.15	951	53.31	415.3793369	8.698285548	1.82e-06	0.00232781	Up	NotAvailable	NotAvailable	NotAvailable	NotAvailable
gene_28506	2240	1	0.01	331	3.22	433.7241332	8.760633925	1.87e-06	0.00232781	Up	Cytochrome P450 superfamily protein	Cytochrome P450	NotAvailable	NotAvailable
gene_57224	942	374	25.11	0	0	0	-Inf	1.87e-06	0.00232781	Down	NotAvailable	NotAvailable	AP2-EREBP:TF	molecular_function:transcription activator activity (GO:0016563);
gene_10584	2407	3	0.14	773	39.76	337.6321788	8.399308622	1.9e-06	0.00232781	Up	xyloglucan endotransglucosylase/hydrolase 32	Xyloglucan endotransglucosylase_hydrolase 12	NotAvailable	molecular_function:hydrolase activity, acting on glycosyl bonds (GO:0016798);molecular_function:xyloglucan:xyloglucosyl transferase activity (GO:0016762);
gene_11240	11199	3	0.02	772	6.28	337.1954577	8.397441055	1.9e-06	0.00232781	Up	Transducin/WD40 repeat-like superfamily protein	Transducin family protein (Fragment)	NotAvailable	NotAvailable
gene_38423	1393	372	22.88	0	0	0	-Inf	1.91e-06	0.00232781	Down	Oleosin family protein	Unknown Protein	NotAvailable	NotAvailable
gene_9311	2485	0	0	233	11.66	Inf	Inf	1.95e-06	0.00234029	Up	Peroxidase superfamily protein	Peroxidase	NotAvailable	molecular_function:peroxidase activity (GO:0004601);
gene_2907	4968	0	0	232	5.36	Inf	Inf	1.99e-06	0.00235197	Up	unknown protein	Unknown Protein	NotAvailable	NotAvailable
gene_26898	2046	1389	28.16	2	0.04	0.001886746	-9.049884366	2.07e-06	0.00240087	Down	NotAvailable	NotAvailable	NotAvailable	NotAvailable
gene_6023	438	957	138.16	2	0.32	0.002738443	-8.512428596	2.21e-06	0.00253007	Down	NotAvailable	NotAvailable	Orphans:TF	NotAvailable
gene_56628	1200	358	22.73	0	0	0	-Inf	2.25e-06	0.0025374	Down	xyloglucan endotransglucosylase/hydrolase 16	Xyloglucan endotransglucosylase_hydrolase 7	NotAvailable	molecular_function:hydrolase activity, acting on glycosyl bonds (GO:0016798);
gene_10296	3064	1	0.01	313	5.04	410.137954	8.679965365	2.31e-06	0.00256558	Up	tubulin beta 8	Tubulin beta-1 chain	NotAvailable	molecular_function:structural constituent of cytoskeleton (GO:0005200);
gene_66644	3182	0	0	219	4.92	Inf	Inf	2.62e-06	0.00287556	Up	inflorescence meristem receptor-like kinase 2	Receptor like kinase, RLK	NotAvailable	NotAvailable
gene_22326	2798	3	0.1	565	21.53	246.7815978	7.947091075	2.68e-06	0.00289408	Up	Pectin lyase-like superfamily protein	Pectate lyase 1-27	NotAvailable	molecular_function:lyase activity (GO:0016829);
gene_33900	2042	0	0	215	17.46	Inf	Inf	2.87e-06	0.00305559	Up	high-mobility group box 6	HMG transcription factor (Fragment)	HMG:Other	molecular_function:sequence-specific DNA binding transcription factor activity (GO:0003700);
gene_57393	5134	755	14.46	2	0.04	0.003471112	-8.170386316	2.95e-06	0.00306721	Down	heat shock protein 101	ClpB chaperone	NotAvailable	biological_process:protein metabolic process (GO:0019538);molecular_function:ATP binding (GO:0005524);molecular_function:nucleoside-triphosphatase activity (GO:0017111);
gene_82008	786	3	0.24	533	46.98	232.8045876	7.86297574	2.96e-06	0.00306721	Up	NotAvailable	NotAvailable	NotAvailable	molecular_function:identical protein binding (GO:0042802);
gene_42697	1186	332	17.7	0	0	0	-Inf	3.12e-06	0.00315423	Down	NotAvailable	NotAvailable	NotAvailable	NotAvailable
gene_62256	4801	332	18.76	0	0	0	-Inf	3.12e-06	0.00315423	Down	ARABIDOPSIS THALIANA PEROXYGENASE 2	Calcium binding protein Caleosin	NotAvailable	molecular_function:calcium ion binding (GO:0005509);
gene_68379	870	0	0	209	23.97	Inf	Inf	3.29e-06	0.00327834	Up	GDSL-like Lipase/Acylhydrolase superfamily protein	GDSL esterase_lipase At1g29670	NotAvailable	NotAvailable
gene_23349	1196	0	0	208	18.4	Inf	Inf	3.36e-06	0.00329496	Up	early nodulin-like protein 15	Early nodulin-55-1 (Fragment)	NotAvailable	molecular_function:electron carrier activity (GO:0009055);
gene_23317	831	3	0.23	496	41.35	216.6436952	7.759180328	3.39e-06	0.00329496	Up	NotAvailable	NotAvailable	NotAvailable	molecular_function:ornithine decarboxylase activity (GO:0004586);
gene_60313	6964	3	0.04	482	7.21	210.5287535	7.717873354	3.59e-06	0.00344999	Up	topoisomerase II	DNA topoisomerase 2	NotAvailable	molecular_function:DNA topoisomerase type II (ATP-hydrolyzing) activity (GO:0003918);
gene_34254	6188	0	0	204	1.56	Inf	Inf	3.7e-06	0.00350715	Up	Pectin lyase-like superfamily protein	Pectate lyase family protein	NotAvailable	NotAvailable
gene_46491	1326	0	0	202	10.55	Inf	Inf	3.88e-06	0.00359409	Up	NotAvailable	NotAvailable	NotAvailable	molecular_function:pectinesterase activity (GO:0030599);
gene_80913	2131	1300	42.31	3	0.11	0.003023873	-8.369386889	3.95e-06	0.00359409	Down	cytochrome P450, family 706, subfamily A, polypeptide 6	Cytochrome P450	NotAvailable	molecular_function:oxygen binding (GO:0019825);
gene_38444	1250	1188	86.74	3	0.24	0.003308952	-8.239410102	3.97e-06	0.00359409	Down	NotAvailable	NotAvailable	NotAvailable	NotAvailable
gene_85028	6457	0	0	201	3.54	Inf	Inf	3.97e-06	0.00359409	Up	Kinesin motor family protein	Kinesin motor family protein	NotAvailable	molecular_function:plus-end-directed microtubule motor activity (GO:0008574);
gene_27901	3377	1427	77.25	3	0.18	0.002754754	-8.5038606	4.06e-06	0.00360599	Down	alcohol dehydrogenase 1	Alcohol dehydrogenase 2	NotAvailable	molecular_function:alcohol dehydrogenase activity, zinc-dependent (GO:0004024);
gene_7565	4861	1460	32.01	3	0.07	0.002692489	-8.536843635	4.1e-06	0.00360599	Down	unknown protein	F16G16.9 protein (Fragment)	NotAvailable	NotAvailable
gene_49651	14838	1496	80.03	3	0.18	0.002627697	-8.571985441	4.16e-06	0.00360599	Down	nuclear factor Y, subunit A1	Nuclear transcription factor Y subunit A-1	CCAAT:TF	NotAvailable
gene_78014	1154	0	0	199	21.85	Inf	Inf	4.17e-06	0.00360599	Up	NotAvailable	NotAvailable	NotAvailable	NotAvailable
gene_39840	487	974	126.47	3	0.43	0.00403597	-7.952868943	4.41e-06	0.0037697	Down	NotAvailable	NotAvailable	NotAvailable	NotAvailable
gene_82561	4189	4	0.14	573	21.27	187.7068882	7.552337847	4.71e-06	0.00396054	Up	nodulin MtN21 /EamA-like transporter family protein	Nodulin MtN21 family protein	NotAvailable	NotAvailable
gene_65122	4432	1	0.02	263	5.31	344.620695	8.428865508	4.73e-06	0.00396054	Up	slufate transporter 2	Sulfate transporter	NotAvailable	cellular_component:membrane (GO:0016020);cellular_component:integral to membrane (GO:0016021);
gene_1913	4578	886	13.19	3	0.05	0.004436834	-7.81625387	4.85e-06	0.00399215	Down	Homeodomain-like superfamily protein	MYB transcription factor (Fragment)	MYB-related:TF	molecular_function:sequence-specific DNA binding transcription factor activity (GO:0003700);
gene_76883	2152	4	0.2	1548	83.46	507.1035059	8.986136274	4.91e-06	0.00399215	Up	alpha-crystallin domain 32.1	Heat shock protein Hsp20	NotAvailable	NotAvailable
gene_72859	16639	581	49.12	2	0.19	0.004510653	-7.792447835	4.94e-06	0.00399215	Down	NotAvailable	NotAvailable	NotAvailable	NotAvailable
gene_16950	1117	1	0.06	260	16.13	340.6896171	8.412314331	4.98e-06	0.00399215	Up	NotAvailable	NotAvailable	NotAvailable	molecular_function:fatty acid elongase activity (GO:0009922);molecular_function:protein binding (GO:0005515);
gene_79693	2529	0	0	191	5.23	Inf	Inf	5.1e-06	0.0040478	Up	NotAvailable	NotAvailable	NotAvailable	molecular_function:serine-type endopeptidase activity (GO:0004252);
gene_54577	3884	553	46.5	2	0.18	0.004739041	-7.721189152	5.57e-06	0.00434297	Down	Mitochondrial import inner membrane translocase subunit Tim17/Tim22/Tim23 family protein	Pore protein homolog	NotAvailable	NotAvailable
gene_76981	1029	409	25.13	1	0.07	0.003203777	-8.286010515	5.58e-06	0.00434297	Down	NotAvailable	NotAvailable	NotAvailable	NotAvailable
gene_14136	5073	0	0	187	7.71	Inf	Inf	5.66e-06	0.00435741	Up	hydroperoxide lyase 1	Cytochrome P450	NotAvailable	molecular_function:heme binding (GO:0020037);
gene_7843	7070	2	0.03	318	5.81	208.3448357	7.702829474	5.73e-06	0.00437169	Up	minichromosome maintenance (MCM2/3/5) family protein	DNA replication licensing factor	NotAvailable	molecular_function:protein binding (GO:0005515);
gene_73109	2703	5	0.23	708	35.29	185.5448329	7.535623974	5.8e-06	0.00438434	Up	xyloglucan endotransglucosylase/hydrolase 5	Xyloglucan endotransglucosylase_hydrolase 5	NotAvailable	molecular_function:hydrolase activity, acting on glycosyl bonds (GO:0016798);
gene_62579	5698	4	0.12	504	17.21	165.1034398	7.367226442	5.94e-06	0.00444564	Up	Protein kinase superfamily protein	Receptor-like kinase	NotAvailable	biological_process:protein phosphorylation (GO:0006468);
gene_8318	1718	3	0.25	385	34.64	168.1609165	7.393698653	6.27e-06	0.00464906	Up	NotAvailable	Unknown Protein	NotAvailable	NotAvailable
gene_73440	1078	4	0.3	486	40.32	159.2068949	7.314759022	6.4e-06	0.00464906	Up	Gibberellin-regulated family protein	Gibberellin-regulated protein	NotAvailable	NotAvailable
gene_15053	1070	525	31.03	2	0.13	0.00499179	-7.646227094	6.4e-06	0.00464906	Down	NotAvailable	NotAvailable	NotAvailable	NotAvailable
gene_29113	832	729	55.4	3	0.25	0.005392366	-7.534865985	6.45e-06	0.00464906	Down	NotAvailable	NotAvailable	NotAvailable	NotAvailable
gene_21828	2653	4	0.1	480	12.53	157.2413823	7.296837114	6.57e-06	0.00469069	Up	NotAvailable	NotAvailable	NotAvailable	biological_process:proteolysis (GO:0006508);biological_process:negative regulation of catalytic activity (GO:0043086);
gene_39684	1348	1337	101.86	4	0.33	0.003920254	-7.994837232	6.8e-06	0.00477267	Down	Heavy metal transport/detoxification superfamily protein	Metal ion binding protein	NotAvailable	NotAvailable
gene_61138	416	1249	189.85	4	0.67	0.004196461	-7.896611243	6.81e-06	0.00477267	Down	NotAvailable	NotAvailable	NotAvailable	NotAvailable
gene_47842	762	1597	132.52	4	0.36	0.003282016	-8.251202079	7.31e-06	0.00501096	Down	NotAvailable	NotAvailable	NotAvailable	molecular_function:unfolded protein binding (GO:0051082);
gene_11828	4817	1602	50.37	4	0.14	0.003271772	-8.255711914	7.33e-06	0.00501096	Down	unknown protein	F16G16.9 protein (Fragment)	NotAvailable	NotAvailable
gene_36774	12511	6	0.22	982	39.03	214.459779	7.744563232	7.34e-06	0.00501096	Up	hydroperoxide lyase 1	Cytochrome P450	NotAvailable	molecular_function:heme binding (GO:0020037);
gene_64894	1421	0	0	175	9.75	Inf	Inf	7.84e-06	0.00530304	Up	syntaxin of plants 111	Syntaxin	ABI3VP1:TF	molecular_function:protein transporter activity (GO:0008565);
gene_9098	1537	370	15.22	1	0.05	0.003541473	-8.141434942	8.29e-06	0.00546906	Down	NotAvailable	NotAvailable	NotAvailable	NotAvailable
gene_38348	4782	0	0	173	6.6	Inf	Inf	8.29e-06	0.00546906	Up	terpene synthase 21	Alpha-humulene_(-)-(E)-beta-caryophyllene synthase	NotAvailable	molecular_function:alpha-humulene synthase activity (GO:0080017);molecular_function:(-)-E-beta-caryophyllene synthase activity (GO:0080016);
gene_83025	5740	0	0	173	2.02	Inf	Inf	8.29e-06	0.00546906	Up	NotAvailable	NotAvailable	NotAvailable	NotAvailable
gene_24447	7203	0	0	172	8.23	Inf	Inf	8.53e-06	0.00553357	Up	Peroxidase superfamily protein	Peroxidase	NotAvailable	molecular_function:peroxidase activity (GO:0004601);molecular_function:protein binding (GO:0005515);
gene_54630	1568	0	0	172	8.55	Inf	Inf	8.53e-06	0.00553357	Up	Chalcone-flavanone isomerase family protein	Unknown Protein	NotAvailable	NotAvailable
gene_62798	2173	3	0.11	347	14.16	151.5632154	7.24377587	8.76e-06	0.00553983	Up	root hair specific 19	Peroxidase	NotAvailable	molecular_function:peroxidase activity (GO:0004601);molecular_function:protein binding (GO:0005515);
gene_51595	1498	3036	318.36	2	0.23	0.000863205	-10.17800956	8.79e-06	0.00553983	Down	Late Embryogenesis Abundant 4-5	Pentatricopeptide repeat-containing protein	NotAvailable	NotAvailable
gene_45227	1111	2	0.18	285	28.13	186.7241379	7.544764627	8.81e-06	0.00553983	Up	Stress responsive A/B Barrel Domain	Stress responsive A_B barrel domain family protein	NotAvailable	NotAvailable
gene_35047	1808	622	21.75	3	0.11	0.006319991	-7.305861751	8.83e-06	0.00553983	Down	NotAvailable	NotAvailable	NotAvailable	NotAvailable
gene_70767	1279	6	0.3	1390	75.29	303.5631944	8.245853185	8.99e-06	0.00554222	Up	NotAvailable	NotAvailable	NotAvailable	molecular_function:protein binding (GO:0005515);
gene_16797	983	0	0	170	11.98	Inf	Inf	9.04e-06	0.00554222	Up	NotAvailable	NotAvailable	CCAAT:TF	molecular_function:damaged DNA binding (GO:0003684);
gene_13278	1210	362	32.51	1	0.1	0.003619737	-8.109899369	9.06e-06	0.00554222	Down	unknown protein	Kelch-domain-containing protein	NotAvailable	NotAvailable
gene_12527	971	849	55.29	4	0.29	0.006173592	-7.339674225	9.12e-06	0.00554222	Down	NotAvailable	NotAvailable	Orphans:TF	NotAvailable
gene_7422	923	6	0.41	1416	106.28	309.2413691	8.272589568	9.19e-06	0.00554581	Up	NotAvailable	NotAvailable	NotAvailable	molecular_function:oxalate oxidase activity (GO:0050162);
gene_7231	7318	461	11.93	2	0.06	0.005684793	-7.458676422	9.57e-06	0.0057313	Down	sulfate transporter 3	Sulfate transporter	NotAvailable	molecular_function:sulfate transmembrane transporter activity (GO:0015116);
gene_74164	655	5	0.48	506	53.52	132.6068951	7.051011998	9.71e-06	0.00576588	Up	NotAvailable	NotAvailable	NotAvailable	NotAvailable
gene_76789	2082	792	32.84	4	0.18	0.006617903	-7.239410102	1.01e-05	0.0059397	Down	gibberellin 3-oxidase 1	Gibberellin 3-beta-hydroxylase (Fragment)	NotAvailable	NotAvailable
gene_46832	4193	3	0.12	332	14.52	145.0114958	7.180023449	1.02e-05	0.0059397	Up	GDSL-like Lipase/Acylhydrolase superfamily protein	GDSL esterase_lipase At5g55050	NotAvailable	NotAvailable
gene_64163	731	583	50.43	3	0.28	0.006742769	-7.212443054	1.02e-05	0.0059397	Down	NotAvailable	NotAvailable	Orphans:TF	NotAvailable
gene_28612	940	449	30.2	2	0.15	0.005836725	-7.420625116	1.05e-05	0.00603692	Down	NotAvailable	NotAvailable	NotAvailable	NotAvailable
gene_40929	1719	5	0.46	484	49.09	126.8413721	6.986881661	1.06e-05	0.0060793	Up	unknown protein	Organ-specific protein S2	NotAvailable	NotAvailable
gene_71193	1792	572	20.18	3	0.12	0.006872438	-7.184962318	1.07e-05	0.0060793	Down	NotAvailable	NotAvailable	NotAvailable	NotAvailable
gene_37530	914	0	0	163	12.36	Inf	Inf	1.11e-05	0.00622976	Up	NotAvailable	NotAvailable	NotAvailable	NotAvailable
gene_41191	3477	563	28.34	3	0.17	0.006982299	-7.162082093	1.11e-05	0.00622976	Down	senescence-associated gene 29	RAG1-activating protein 1 homolog	NotAvailable	cellular_component:integral to membrane (GO:0016021);
gene_57389	5264	0	0	162	2.86	Inf	Inf	1.15e-05	0.00631337	Up	RPA70-kDa subunit B	Single-stranded DNA-binding replication protein A large subunit	NotAvailable	molecular_function:protein binding (GO:0005515);molecular_function:single-stranded DNA binding (GO:0003697);
gene_55584	5983	342	3.73	1	0.01	0.003831418	-8.027905997	1.15e-05	0.00631337	Down	NotAvailable	NotAvailable	NotAvailable	NotAvailable
gene_28571	3053	730	47.05	4	0.28	0.007179972	-7.121806135	1.16e-05	0.00631337	Down	Nodulin MtN3 family protein	RAG1-activating protein 1 homolog	NotAvailable	cellular_component:integral to membrane (GO:0016021);
gene_22362	6753	7	0.21	773	25.12	144.6994982	7.1769162	1.16e-05	0.00631337	Up	Pectin lyase-like superfamily protein	Pectate lyase 1-27	NotAvailable	NotAvailable
gene_72561	1597	725	28.71	4	0.17	0.007229489	-7.111890667	1.17e-05	0.0063348	Down	NotAvailable	NotAvailable	NotAvailable	NotAvailable
gene_17360	1531	1034	86.37	5	0.46	0.00633629	-7.302145857	1.19e-05	0.00637005	Down	Late embryogenesis abundant protein (LEA) family protein	Unknown Protein	NotAvailable	NotAvailable
gene_63198	2486	1732	47.19	5	0.15	0.003782751	-8.046348602	1.2e-05	0.00637748	Down	NAD+ ADP-ribosyltransferases	Poly polymerase, catalytic region	NotAvailable	molecular_function:protein heterodimerization activity (GO:0046982);
gene_27654	1050	7	0.42	1363	89.93	255.1428507	7.995161443	1.21e-05	0.00638795	Up	NotAvailable	NotAvailable	NotAvailable	molecular_function:oxalate oxidase activity (GO:0050162);
gene_20463	991	543	34.65	3	0.21	0.007239474	-7.109899369	1.22e-05	0.00642329	Down	NotAvailable	NotAvailable	NotAvailable	molecular_function:ATPase activity, coupled (GO:0042623);
gene_64575	2517	245	18.14	0	0	0	-Inf	1.27e-05	0.00663049	Down	Adenine nucleotide alpha hydrolases-like superfamily protein	Universal stress protein family protein	NotAvailable	NotAvailable
gene_75920	2181	1	0.05	210	11.61	275.1724299	8.104192036	1.32e-05	0.0068245	Up	expansin A1	Expansin	NotAvailable	molecular_function:structural constituent of cell wall (GO:0005199);
gene_40215	6539	6	0.2	536	19.67	117.0574748	6.871073208	1.33e-05	0.00686535	Up	serine carboxypeptidase-like 51	Serine carboxypeptidase family protein expressed	NotAvailable	NotAvailable
gene_70653	5568	4	0.08	364	7.64	119.2413863	6.897741159	1.36e-05	0.00696306	Up	Cyclin-dependent kinase inhibitor family protein	Cyclin-dependent kinase inhibitor 7	NotAvailable	NotAvailable
gene_35261	1180	7	0.66	1523	156.78	285.0935962	8.155291823	1.38e-05	0.00701791	Up	Pollen Ole e 1 allergen and extensin family protein	Phylloplanin	NotAvailable	NotAvailable
gene_60299	1067	1	0.11	207	24.6	271.2413877	8.083433476	1.41e-05	0.0071091	Up	NotAvailable	NotAvailable	NotAvailable	NotAvailable
gene_24038	849	3	0.22	304	24.81	132.7816169	7.052911531	1.42e-05	0.0071091	Up	NotAvailable	NotAvailable	NotAvailable	NotAvailable
gene_50472	1147	656	36.16	4	0.24	0.007989907	-6.967605486	1.43e-05	0.0071091	Down	NotAvailable	NotAvailable	NotAvailable	NotAvailable
gene_37267	1378	237	10.88	0	0	0	-Inf	1.49e-05	0.00723585	Down	NotAvailable	NotAvailable	NotAvailable	NotAvailable
gene_33849	918	322	22.18	1	0.08	0.004069394	-7.94097036	1.49e-05	0.00723585	Down	NotAvailable	NotAvailable	NotAvailable	molecular_function:unfolded protein binding (GO:0051082);
gene_26816	2431	838	17.12	5	0.11	0.007818287	-6.99893182	1.51e-05	0.00723585	Down	SOS3-interacting protein 4	CBL-interacting protein kinase 16	NotAvailable	molecular_function:AMP-activated protein kinase activity (GO:0004679);
gene_80878	1854	236	24.03	0	0	0	-Inf	1.52e-05	0.00723585	Down	PEBP (phosphatidylethanolamine-binding protein) family protein	Phosphatidylethanolamine-binding protein PEBP	NotAvailable	molecular_function:phosphatidylethanolamine binding (GO:0008429);
gene_11384	2160	0	0	153	9.94	Inf	Inf	1.52e-05	0.00723585	Up	delta tonoplast integral protein	Aquaporin	NotAvailable	cellular_component:membrane (GO:0016020);cellular_component:integral to membrane (GO:0016021);
gene_13984	89511	0	0	153	5.28	Inf	Inf	1.52e-05	0.00723585	Up	NotAvailable	NotAvailable	NotAvailable	molecular_function:alpha-humulene synthase activity (GO:0080017);molecular_function:(-)-E-beta-caryophyllene synthase activity (GO:0080016);
gene_69509	1283	0	0	153	12.16	Inf	Inf	1.52e-05	0.00723585	Up	early nodulin-like protein 15	Early nodulin-55-1 (Fragment)	NotAvailable	molecular_function:electron carrier activity (GO:0009055);
gene_29058	1496	1382	103.17	6	0.49	0.005688907	-7.457632881	1.57e-05	0.00746291	Down	unknown protein	Late embryogenesis abundant protein	NotAvailable	NotAvailable
gene_17506	1243	399	20.3	2	0.11	0.006568144	-7.250298418	1.61e-05	0.0075745	Down	NotAvailable	NotAvailable	NotAvailable	NotAvailable
gene_9096	6828	1557	23.23	6	0.1	0.005049498	-7.62964421	1.62e-05	0.0075745	Down	ABI five binding protein	Ninja-family protein Os03g0214200	NotAvailable	molecular_function:protein binding (GO:0005515);
gene_51808	6613	614	3.23	4	0.02	0.008536448	-6.872148327	1.65e-05	0.007663	Down	NotAvailable	NotAvailable	NotAvailable	molecular_function:protein tyrosine kinase activity (GO:0004713);molecular_function:phosphoprotein binding (GO:0051219);
gene_28800	1534	1	0.05	200	10.3	262.068998	8.033802708	1.65e-05	0.007663	Up	Chalcone-flavanone isomerase family protein	Unknown Protein	NotAvailable	NotAvailable
gene_51355	10787	1745	33.13	6	0.12	0.004505484	-7.794102302	1.73e-05	0.00797701	Down	Leucine-rich repeat family protein	Leucine-rich repeat-like protein	NotAvailable	NotAvailable
gene_9103	5422	765	16.69	5	0.12	0.008564345	-6.867441324	1.74e-05	0.00798428	Down	G-box binding factor 3	G-box binding factor 3	bZIP:TF	molecular_function:sequence-specific DNA binding (GO:0043565);
gene_29395	2561	1805	46.91	6	0.17	0.004355717	-7.842874103	1.78e-05	0.00800434	Down	heat shock protein 70B	heat shock protein	NotAvailable	molecular_function:unfolded protein binding (GO:0051082);molecular_function:ATP binding (GO:0005524);
gene_41667	3340	2	0.1	241	12.85	157.8965402	7.302835855	1.8e-05	0.00800434	Up	GDSL-like Lipase/Acylhydrolase superfamily protein	GDSL esterase_lipase At1g33811	NotAvailable	NotAvailable
gene_24614	1814	3	0.13	286	13.48	124.9195362	6.964855354	1.8e-05	0.00800434	Up	Cyclin-dependent kinase inhibitor family protein	Cyclin-dependent kinase inhibitor 7	NotAvailable	NotAvailable
gene_58878	6884	5	0.06	391	4.76	102.4689693	6.679043221	1.81e-05	0.00800434	Up	topoisomerase II	DNA topoisomerase 2	NotAvailable	molecular_function:DNA topoisomerase type II (ATP-hydrolyzing) activity (GO:0003918);
gene_53136	899	749	52.68	5	0.39	0.008747295	-6.836947295	1.81e-05	0.00800434	Down	NotAvailable	NotAvailable	NotAvailable	NotAvailable
gene_49443	1142	0	0	4814	292.05	Inf	Inf	1.81e-05	0.00800434	Up	NotAvailable	NotAvailable	NotAvailable	molecular_function:chlorophyll binding (GO:0016168);
gene_25017	7272	9	0.23	985	27.38	143.4099678	7.164001431	1.86e-05	0.00814153	Up	chromomethylase 3	Cytosine-specific methyltransferase	NotAvailable	NotAvailable
gene_24848	3067	306	7.64	1	0.03	0.004282173	-7.867441324	1.86e-05	0.00814153	Down	heat shock protein 90.1	Heat shock protein 90 (Fragment)	NotAvailable	molecular_function:ATPase activity, coupled (GO:0042623);
gene_46723	1185	2	0.11	238	13.91	155.9310236	7.284764282	1.9e-05	0.00826951	Up	NotAvailable	NotAvailable	NotAvailable	molecular_function:fatty acid elongase activity (GO:0009922);molecular_function:protein binding (GO:0005515);
gene_46963	795	6	0.48	449	39.13	98.05747168	6.615555652	1.94e-05	0.00837826	Up	NotAvailable	NotAvailable	NotAvailable	molecular_function:sequence-specific DNA binding (GO:0043565);
gene_57042	4871	9	0.26	857	26.74	124.7739408	6.963172911	1.97e-05	0.00837826	Up	Pectin lyase-like superfamily protein	Pectate lyase 1-27	NotAvailable	molecular_function:lyase activity (GO:0016829);
gene_68378	1182	0	0	145	19.58	Inf	Inf	1.97e-05	0.00837826	Up	GDSL-like Lipase/Acylhydrolase superfamily protein	GDSL esterase_lipase At1g29670	NotAvailable	NotAvailable
gene_21279	2896	2	0.07	236	9.13	154.6206845	7.272589568	1.97e-05	0.00837826	Up	Sec14p-like phosphatidylinositol transfer family protein	Phosphatidylinositol transfer protein SFH5	NotAvailable	NotAvailable
gene_41149	983	223	14.34	0	0	0	-Inf	1.98e-05	0.00837826	Down	NotAvailable	NotAvailable	AP2-EREBP:TF	molecular_function:DNA binding (GO:0003677);
gene_71611	675	711	66.6	5	0.51	0.009214802	-6.761831136	1.99e-05	0.00837826	Down	NotAvailable	NotAvailable	NotAvailable	biological_process:response to biotic stimulus (GO:0009607);
gene_62400	1425	2	0.09	235	11.43	153.9655126	7.266463465	2.01e-05	0.00841887	Up	NotAvailable	NotAvailable	NotAvailable	NotAvailable
gene_5296	1503	222	9.34	0	0	0	-Inf	2.02e-05	0.00842263	Down	NotAvailable	NotAvailable	NotAvailable	NotAvailable
gene_79043	2522	0	0	144	9.29	Inf	Inf	2.04e-05	0.00842527	Up	xyloglucan endotransglucosylase/hydrolase 8	Xyloglucan endotransglucosylase_hydrolase 1	NotAvailable	molecular_function:hydrolase activity, acting on glycosyl bonds (GO:0016798);molecular_function:xyloglucan:xyloglucosyl transferase activity (GO:0016762);
gene_81295	2914	298	7.18	1	0.03	0.00439713	-7.829222002	2.09e-05	0.0085848	Down	2-oxoglutarate (2OG) and Fe(II)-dependent oxygenase superfamily protein	Gibberellin 20-oxidase-3	NotAvailable	NotAvailable
gene_13110	1224	4	0.31	321	27.52	105.1551691	6.716376005	2.1e-05	0.0085848	Up	Stress responsive A/B Barrel Domain	Stress responsive A_B barrel domain family protein	NotAvailable	NotAvailable
gene_10018	1516	2974	365.15	4	0.54	0.001762401	-9.148242414	2.16e-05	0.00878135	Down	NotAvailable	NotAvailable	NotAvailable	NotAvailable
gene_20752	1168	2134	123.12	6	0.38	0.003684194	-8.084435442	2.18e-05	0.00878135	Down	homeobox 7	Homeobox leucine zipper protein	HB:TF	molecular_function:sequence-specific DNA binding (GO:0043565);
gene_84564	5750	0	0	142	3.94	Inf	Inf	2.18e-05	0.00878135	Up	E2F target gene 1	UPF0557 protein C10orf119 homolog	NotAvailable	NotAvailable
gene_35269	782	545	44.07	4	0.35	0.00961721	-6.700165901	2.2e-05	0.00879304	Down	NotAvailable	NotAvailable	NotAvailable	molecular_function:acetyl CoA:(Z)-3-hexen-1-ol acetyltransferase activity (GO:0010327);
gene_73905	840	368	27.7	2	0.16	0.007121439	-7.133615438	2.21e-05	0.00879304	Down	NotAvailable	NotAvailable	NotAvailable	NotAvailable
gene_33119	3790	2	0.03	230	4.34	150.6896462	7.235436569	2.21e-05	0.00879304	Up	inflorescence meristem receptor-like kinase 2	Receptor like kinase, RLK	NotAvailable	NotAvailable
gene_37216	987	849	54.39	6	0.42	0.009260387	-6.754711725	2.25e-05	0.00885666	Down	NotAvailable	NotAvailable	AP2-EREBP:TF	molecular_function:DNA binding (GO:0003677);
gene_8742	618	0	0	141	15.81	Inf	Inf	2.25e-05	0.00885666	Up	NotAvailable	NotAvailable	NotAvailable	molecular_function:lipid binding (GO:0008289);
gene_68737	2047	1195	49.42	7	0.32	0.00767566	-7.025493462	2.3e-05	0.00898003	Down	NotAvailable	NotAvailable	NotAvailable	NotAvailable
gene_5251	7435	0	0	140	3.6	Inf	Inf	2.33e-05	0.00905469	Up	E2F target gene 1	UPF0557 protein C10orf119 homolog	NotAvailable	NotAvailable
gene_6615	1264	1703	85.19	7	0.38	0.005386033	-7.536561279	2.34e-05	0.00905469	Down	NotAvailable	NotAvailable	NotAvailable	NotAvailable
gene_74611	1734	655	39.63	5	0.33	0.010002632	-6.643476483	2.35e-05	0.00905469	Down	amino acid permease 6	Amino acid permease 6	NotAvailable	NotAvailable
gene_9297	1565	10	0.4	1002	44.36	131.2965561	7.036685217	2.38e-05	0.00911837	Up	NotAvailable	NotAvailable	NotAvailable	molecular_function:transmembrane receptor protein serine/threonine kinase activity (GO:0004675);
gene_24675	1218	5	0.46	2563	256.6	671.6827938	9.391636187	2.44e-05	0.00931133	Up	Pollen Ole e 1 allergen and extensin family protein	Phylloplanin	NotAvailable	NotAvailable
gene_49336	1577	1	0.07	184	14.29	241.103463	7.913508474	2.45e-05	0.00931561	Up	Gibberellin-regulated family protein	Gibberellin regulated protein	NotAvailable	NotAvailable
gene_26176	625	9	0.91	1619	179.46	235.7164661	7.880908787	2.51e-05	0.00946702	Up	NotAvailable	NotAvailable	NotAvailable	NotAvailable
gene_57226	4502	1	0.03	183	6.77	239.7930873	7.905646357	2.52e-05	0.00946702	Up	SPFH/Band 7/PHB domain-containing membrane-associated protein family	Flotillin domain protein	NotAvailable	NotAvailable
gene_66554	2572	2356	141.21	6	0.39	0.003337041	-8.227214805	2.55e-05	0.00955182	Down	senescence-associated gene 29	RAG1-activating protein 1 homolog	NotAvailable	cellular_component:integral to membrane (GO:0016021);
gene_72411	6069	1	0.02	182	4.86	238.4827726	7.897741159	2.58e-05	0.00962318	Up	Minichromosome maintenance (MCM2/3/5) family protein	DNA replication licensing factor	NotAvailable	molecular_function:ATP-dependent 3'-5' DNA helicase activity (GO:0043140);
gene_1110	2341	510	10.26	4	0.09	0.010277214	-6.604406919	2.64e-05	0.00965766	Down	CONSTANS-like 2	Tomato CONSTANS-like 1	C2C2-CO-like:TF	molecular_function:sequence-specific DNA binding transcription factor activity (GO:0003700);molecular_function:identical protein binding (GO:0042802);
gene_29836	2643	5	0.24	346	18.09	90.67586434	6.502646651	2.66e-05	0.00965766	Up	xyloglucan endotransglycosylase 6	Xyloglucan endotransglucosylase_hydrolase 2	NotAvailable	molecular_function:hydrolase activity, acting on glycosyl bonds (GO:0016798);
gene_64264	1960	424	13.68	3	0.11	0.009271308	-6.753011436	2.67e-05	0.00965766	Down	NotAvailable	NotAvailable	NotAvailable	NotAvailable
gene_75786	341	282	52.29	1	0.2	0.004646613	-7.749604834	2.68e-05	0.00965766	Down	NotAvailable	NotAvailable	NotAvailable	NotAvailable
gene_1418	1004	0	0	136	9.38	Inf	Inf	2.68e-05	0.00965766	Up	NotAvailable	NotAvailable	NotAvailable	NotAvailable
gene_11161	4669	0	0	136	4.98	Inf	Inf	2.68e-05	0.00965766	Up	Peroxidase superfamily protein	Prostaglandin G_H synthase 2	NotAvailable	NotAvailable
gene_52997	10234	0	0	136	5.14	Inf	Inf	2.68e-05	0.00965766	Up	MATE efflux family protein	Multidrug resistance protein mdtK	NotAvailable	cellular_component:membrane (GO:0016020);
gene_59501	4873	6	0.2	390	14.5	85.17241153	6.412314331	2.81e-05	0.010081	Up	O-methyltransferase 1	O-methyltransferase-like protein	NotAvailable	molecular_function:quercetin 3-O-methyltransferase activity (GO:0030755);molecular_function:myricetin 3'-O-methyltransferase activity (GO:0033799);
gene_47944	1241	3	0.1	256	9.3	111.8160867	6.804984018	2.85e-05	0.0101645	Up	NotAvailable	NotAvailable	NotAvailable	NotAvailable
gene_45960	3906	1	0.03	178	4.95	233.241374	7.865679949	2.87e-05	0.0102042	Up	unknown protein	Unknown Protein	NotAvailable	NotAvailable
gene_57283	832	7	0.53	2228	185.52	417.064094	8.704125114	2.93e-05	0.0103561	Up	NotAvailable	NotAvailable	NotAvailable	NotAvailable
gene_83607	6290	1	0.03	177	5.33	231.9310089	7.857552068	2.95e-05	0.0103856	Up	Auxin efflux carrier family protein	Auxin efflux carrier family protein	NotAvailable	NotAvailable
gene_29450	2860	11	0.6	1281	76.51	152.595621	7.25356966	3.1e-05	0.010791	Up	plasma membrane intrinsic protein 3	Aquaporin	NotAvailable	molecular_function:water channel activity (GO:0015250);
gene_2175	1647	484	18.58	4	0.17	0.010829296	-6.528916719	3.1e-05	0.010791	Down	NotAvailable	NotAvailable	NotAvailable	NotAvailable
gene_59079	1581	483	19.32	4	0.18	0.010851717	-6.525932861	3.12e-05	0.010791	Down	NotAvailable	NotAvailable	NotAvailable	biological_process:lipid catabolic process (GO:0016042);
gene_78589	900	483	33.93	4	0.31	0.010851717	-6.525932861	3.12e-05	0.010791	Down	NotAvailable	NotAvailable	NotAvailable	molecular_function:calcium ion binding (GO:0005509);
gene_29296	999	8	0.66	498	45.28	81.56896268	6.34994845	3.16e-05	0.0108759	Up	Gibberellin-regulated family protein	Gibberellin-regulated protein	NotAvailable	NotAvailable
gene_63743	3295	2	0.07	212	8.37	138.8965475	7.117866973	3.2e-05	0.0109474	Up	MATE efflux family protein	Multidrug resistance protein mdtK	NotAvailable	cellular_component:membrane (GO:0016020);
gene_9411	3370	11	0.19	868	16.3	103.3981171	6.692066132	3.21e-05	0.0109474	Up	alpha/beta-Hydrolases superfamily protein	Carboxymethylenebutenolidase homolog	NotAvailable	NotAvailable
gene_22357	5525	11	0.4	817	32.23	97.32288112	6.604707168	3.36e-05	0.0114315	Up	GDSL-like Lipase/Acylhydrolase superfamily protein	GDSL esterase_lipase At5g33370	NotAvailable	NotAvailable
gene_33848	741	199	16.98	0	0	0	-Inf	3.39e-05	0.0114574	Down	NotAvailable	NotAvailable	NotAvailable	molecular_function:unfolded protein binding (GO:0051082);
gene_879	6036	198	4.01	0	0	0	-Inf	3.47e-05	0.0116797	Down	nitrate transporter 1.5	Peptide transporter-like protein	NotAvailable	molecular_function:dipeptide transporter activity (GO:0042936);
gene_24678	970	11	0.8	785	62.23	93.51097426	6.547063743	3.49e-05	0.0117139	Up	NotAvailable	NotAvailable	NotAvailable	NotAvailable
gene_33065	1679	551	20.75	5	0.21	0.011890606	-6.394033895	3.52e-05	0.0117654	Down	NotAvailable	NotAvailable	NotAvailable	molecular_function:AMP-activated protein kinase activity (GO:0004679);
gene_77558	1272	2413	138.08	7	0.44	0.003801249	-8.03931076	3.55e-05	0.011808	Down	homeobox 7	Homeobox leucine zipper protein	HB:TF	molecular_function:sequence-specific DNA binding (GO:0043565);
gene_1017	2904	1003	21.84	8	0.19	0.010451404	-6.580159372	3.62e-05	0.0119873	Down	NotAvailable	NotAvailable	NotAvailable	cellular_component:nucleus (GO:0005634);molecular_function:DNA binding (GO:0003677);
gene_1018	558	196	22.21	0	0	0	-Inf	3.64e-05	0.0119873	Down	NotAvailable	NotAvailable	NotAvailable	NotAvailable
gene_51594	1428	262	26.42	1	0.11	0.005001316	-7.643476483	3.74e-05	0.0122667	Down	Late Embryogenesis Abundant 4-5	Unknown Protein	NotAvailable	NotAvailable
gene_71064	3060	261	6.58	1	0.03	0.005020478	-7.637959478	3.8e-05	0.0124288	Down	heat shock protein 90.1	Heat shock protein 90 (Fragment)	NotAvailable	molecular_function:ATPase activity, coupled (GO:0042623);molecular_function:ATP binding (GO:0005524);
gene_28359	4903	0	0	126	4.09	Inf	Inf	3.85e-05	0.0124408	Up	Haem oxygenase-like, multi-helical	Transcriptional activator TenA family	NotAvailable	NotAvailable
gene_42293	2580	0	0	126	6.17	Inf	Inf	3.85e-05	0.0124408	Up	2-oxoglutarate (2OG) and Fe(II)-dependent oxygenase superfamily protein	1-aminocyclopropane-1-carboxylate oxidase	NotAvailable	molecular_function:gibberellin 20-oxidase activity (GO:0045544);molecular_function:gibberellin 2-beta-dioxygenase activity (GO:0045543);
gene_64067	2687	0	0	126	5.27	Inf	Inf	3.85e-05	0.0124408	Up	Ubiquitin carboxyl-terminal hydrolase family protein	Unknown Protein	NotAvailable	NotAvailable
gene_34747	1123	1	0.08	167	14.32	218.8275744	7.773650811	3.88e-05	0.0124568	Up	DUTP-PYROPHOSPHATASE-LIKE 1	Deoxyuridine 5_apos-triphosphate nucleotidohydrolase	NotAvailable	biological_process:dUTP metabolic process (GO:0046080);
gene_72233	822	193	14.85	0	0	0	-Inf	3.91e-05	0.0124568	Down	NotAvailable	NotAvailable	NotAvailable	NotAvailable
gene_81521	378	193	65.97	0	0	0	-Inf	3.91e-05	0.0124568	Down	NotAvailable	NotAvailable	NotAvailable	NotAvailable
gene_69476	3008	450	7.63	4	0.07	0.01164751	-6.423834673	3.93e-05	0.0124568	Down	ABI five binding protein 3	Ninja-family protein 3	NotAvailable	molecular_function:protein binding (GO:0005515);
gene_16161	1126	1344	75.47	9	0.55	0.008774631	-6.832445903	3.94e-05	0.0124568	Down	NotAvailable	NotAvailable	NotAvailable	NotAvailable
gene_81196	796	448	35.59	4	0.35	0.011699507	-6.417408404	3.99e-05	0.0125196	Down	NotAvailable	NotAvailable	NotAvailable	molecular_function:calcium ion binding (GO:0005509);
gene_51544	4699	0	0	125	2.18	Inf	Inf	4e-05	0.0125196	Up	cellulose synthase-like D5	Cellulose synthase-like D6	NotAvailable	molecular_function:cellulose synthase activity (GO:0016759);
gene_57919	863	258	18.9	1	0.08	0.005078856	-7.621280737	4.01e-05	0.0125196	Down	NotAvailable	NotAvailable	NotAvailable	NotAvailable
gene_69007	2721	445	18.37	4	0.18	0.01177838	-6.407715008	4.08e-05	0.0127033	Down	highly ABA-induced PP2C gene 3	Protein phosphatase 2C	NotAvailable	NotAvailable
gene_6225	3873	1176	24.87	9	0.21	0.010028149	-6.639800825	4.19e-05	0.0128653	Down	NotAvailable	NotAvailable	NotAvailable	biological_process:response to osmotic stress (GO:0006970);biological_process:protein phosphorylation (GO:0006468);
gene_81903	1422	190	5.45	0	0	0	-Inf	4.2e-05	0.0128653	Down	HSP20-like chaperones superfamily protein	class I heat shock protein 1	NotAvailable	molecular_function:protein homodimerization activity (GO:0042803);
gene_5876	2648	1	0.01	164	2.03	214.8965424	7.747498523	4.23e-05	0.0128653	Up	NotAvailable	NotAvailable	NotAvailable	NotAvailable
gene_30600	3113	1	0.04	164	6.31	214.8965424	7.747498523	4.23e-05	0.0128653	Up	NotAvailable	NotAvailable	NotAvailable	NotAvailable
gene_63234	12208	1	0.01	164	2.58	214.8965424	7.747498523	4.23e-05	0.0128653	Up	structural maintenance of chromosomes 2	Structural maintenance of chromosomes 2	NotAvailable	cellular_component:chromosome (GO:0005694);
gene_75352	1271	1	0.05	164	8.94	214.8965424	7.747498523	4.23e-05	0.0128653	Up	NotAvailable	NotAvailable	NotAvailable	NotAvailable
gene_221	2811	8	0.26	433	15.2	70.92241336	6.148169733	4.36e-05	0.013211	Up	methylesterase PCR A	Pectinesterase	NotAvailable	cellular_component:cell wall (GO:0005618);molecular_function:pectinesterase activity (GO:0030599);
gene_55580	6514	506	7.01	5	0.08	0.012948071	-6.271118961	4.47e-05	0.0133291	Down	Protein of unknown function (DUF1218)	Unknown Protein	NotAvailable	NotAvailable
gene_80456	1272	2	0.23	197	25.27	129.0689636	7.011998338	4.47e-05	0.0133291	Up	NotAvailable	NotAvailable	MYB-related:TF	NotAvailable
gene_32798	4989	0	0	122	10.27	Inf	Inf	4.48e-05	0.0133291	Up	GDSL-like Lipase/Acylhydrolase superfamily protein	GDSL esterase_lipase At1g29670	NotAvailable	NotAvailable
gene_49184	2309	0	0	122	5.75	Inf	Inf	4.48e-05	0.0133291	Up	plasmodesmata-located protein 2	Cysteine-rich repeat secretory protein 3	NotAvailable	NotAvailable
gene_17399	1046	1981	119.75	9	0.6	0.005953106	-7.392141645	4.5e-05	0.0133291	Down	NotAvailable	NotAvailable	NotAvailable	cellular_component:integral to membrane (GO:0016021);
gene_84738	2634	310	22.25	2	0.16	0.008453838	-6.886177887	4.5e-05	0.0133291	Down	glyoxalase II 3	Hydroxyacylglutathione hydrolase	NotAvailable	molecular_function:hydroxyacylglutathione hydrolase activity (GO:0004416);molecular_function:glutathione thiolesterase activity (GO:0047951);
gene_22134	2243	6	0.17	336	10.38	73.37930792	6.19730144	4.53e-05	0.0133452	Up	NotAvailable	NotAvailable	NotAvailable	NotAvailable
gene_71007	1023	186	11.53	0	0	0	-Inf	4.64e-05	0.0136165	Down	NotAvailable	NotAvailable	NotAvailable	NotAvailable
gene_9604	856	830	61.31	8	0.65	0.01262983	-6.307021008	4.68e-05	0.0136402	Down	NotAvailable	NotAvailable	LOB:TF	NotAvailable
gene_2521	2279	12	0.39	738	26.38	80.58620988	6.332461024	4.68e-05	0.0136402	Up	UDP-glucosyl transferase 85A2	UDP-glucuronosyltransferase	NotAvailable	biological_process:metabolic process (GO:0008152);
gene_75169	1457	185	17.3	0	0	0	-Inf	4.75e-05	0.0137564	Down	Expressed protein	Unknown Protein	NotAvailable	NotAvailable
gene_31883	3433	1	0.05	160	9.21	209.6551655	7.711874613	4.76e-05	0.0137564	Up	Mob1/phocein family protein	Mps one binder kinase activator-like 1A	NotAvailable	NotAvailable
gene_29503	752	9	0.87	2272	241.05	330.7892333	8.369768636	4.8e-05	0.013829	Up	histone H2A 7	Histone H2A	CCAAT:TF	cellular_component:nucleus (GO:0005634);molecular_function:DNA binding (GO:0003677);
gene_1856	2761	0	0	120	4.85	Inf	Inf	4.84e-05	0.0138978	Up	Basic-leucine zipper (bZIP) transcription factor family protein	BZIP transcription factor family protein	bZIP:TF	molecular_function:transcription activator activity (GO:0016563);molecular_function:DNA binding (GO:0003677);
gene_85199	2736	6	0.2	329	12.2	71.85057552	6.166927791	4.87e-05	0.0139366	Up	cytochrome P450, family 71, subfamily B, polypeptide 34	Cytochrome P450	NotAvailable	molecular_function:oxygen binding (GO:0019825);
gene_14488	2912	2	0.17	192	17.5	125.7931098	6.974909019	5.03e-05	0.0142822	Up	histone H2A 11	Histone H2A	CCAAT:TF	NotAvailable
gene_7674	3581	1	0.02	158	3.65	207.0344938	7.693727266	5.05e-05	0.0142822	Up	high-mobility group box 6	HMG transcription factor (Fragment)	HMG:Other	molecular_function:protein phosphatase binding (GO:0019903);molecular_function:transmembrane receptor protein serine/threonine kinase activity (GO:0004675);
gene_30005	5305	13	0.28	1497	35.7	150.8912391	7.237365306	5.05e-05	0.0142822	Up	pseudo-response regulator 5	Pseudo response regulator	Pseudo ARR-B:Other	biological_process:regulation of transcription, DNA-dependent (GO:0006355);
gene_6449	639	1311	129.73	10	1.08	0.009995002	-6.644577357	5.1e-05	0.0143339	Down	NotAvailable	NotAvailable	NotAvailable	molecular_function:phosphoribosylaminoimidazole carboxylase activity (GO:0004638);
gene_56094	3476	1702	59.04	10	0.38	0.007698853	-7.021140708	5.1e-05	0.0143339	Down	glutamate decarboxylase	Glutamate decarboxylase	NotAvailable	molecular_function:glutamate decarboxylase activity (GO:0004351);molecular_function:calmodulin binding (GO:0005516);
gene_79847	2274	300	4.98	2	0.04	0.008735632	-6.838872172	5.19e-05	0.0145189	Down	Protein of unknown function (DUF1677)	Unknown Protein	NotAvailable	NotAvailable
gene_60885	795	0	0	118	10.28	Inf	Inf	5.23e-05	0.0145919	Up	NotAvailable	NotAvailable	NotAvailable	NotAvailable
gene_55947	485	180	23.47	0	0	0	-Inf	5.39e-05	0.0149898	Down	NotAvailable	NotAvailable	Orphans:TF	NotAvailable
gene_38537	5417	0	0	117	1.09	Inf	Inf	5.44e-05	0.0150208	Up	Plant invertase/pectin methylesterase inhibitor superfamily	Pectinesterase	NotAvailable	cellular_component:cell wall (GO:0005618);molecular_function:pectinesterase activity (GO:0030599);
gene_10426	1077	4	0.23	252	16.21	82.55172671	6.367226442	5.44e-05	0.0150208	Up	NotAvailable	NotAvailable	NotAvailable	molecular_function:calmodulin binding (GO:0005516);
gene_59336	1814	409	30	4	0.32	0.012815108	-6.286010515	5.5e-05	0.0150286	Down	oxidative stress 3	Cold induced protein-like	NotAvailable	NotAvailable
gene_10756	5863	1	0.02	155	3.84	203.1034615	7.666070924	5.52e-05	0.0150286	Up	targeting protein for XKLP2	Os07g0507200 protein (Fragment)	NotAvailable	NotAvailable
gene_7947	1294	11	0.29	571	16.71	68.01880802	6.087861835	5.53e-05	0.0150286	Up	unknown protein	Mutator-like transposase-like protein	NotAvailable	NotAvailable
gene_19815	9397	8	0.12	396	6.65	64.86206984	6.019303138	5.54e-05	0.0150286	Up	P-loop containing nucleoside triphosphate hydrolases superfamily protein	Cell division protease ftsH	NotAvailable	NotAvailable
gene_25073	1142	2	0.11	188	11.41	123.1724139	6.94453537	5.54e-05	0.0150286	Up	NotAvailable	NotAvailable	NotAvailable	NotAvailable
gene_58721	1547	240	14.58	1	0.07	0.00545977	-7.516944077	5.57e-05	0.0150381	Down	unknown protein	Unknown Protein	NotAvailable	NotAvailable
gene_4974	1925	349	12.91	3	0.12	0.011263709	-6.472174207	5.63e-05	0.0151558	Down	Cytochrome b561/ferric reductase transmembrane protein family	Cytochrome b561	NotAvailable	molecular_function:ferric-chelate reductase activity (GO:0000293);
gene_50222	2670	0	0	116	5.25	Inf	Inf	5.66e-05	0.0151886	Up	Cyclin family protein	Cyclin B-like protein	NotAvailable	cellular_component:nucleus (GO:0005634);
gene_66093	3565	8	0.26	392	13.96	64.20689619	6.004656362	5.7e-05	0.0152296	Up	related to AP2.7	AP2-like ethylene-responsive transcription factor At1g79700	AP2-EREBP:TF	molecular_function:DNA binding (GO:0003677);
gene_7797	882	3	0.22	218	17.12	95.21838957	6.573168342	5.71e-05	0.0152296	Up	NotAvailable	NotAvailable	NotAvailable	NotAvailable
gene_34516	3794	5	0.23	280	13.9	73.37930792	6.19730144	5.79e-05	0.0153901	Up	S-adenosyl-L-methionine-dependent methyltransferases superfamily protein	S-adenosyl-L-methionine carboxyl methyltransferase family protein	NotAvailable	molecular_function:jasmonate O-methyltransferase activity (GO:0030795);
gene_22227	1186	177	9.44	0	0	0	-Inf	5.83e-05	0.0154198	Down	NotAvailable	NotAvailable	NotAvailable	molecular_function:isocitrate dehydrogenase (NAD+) activity (GO:0004449);molecular_function:zinc ion binding (GO:0008270);
gene_77175	30897	0	0	115	3.28	Inf	Inf	5.89e-05	0.0155363	Up	terpene synthase 21	Alpha-humulene_(-)-(E)-beta-caryophyllene synthase	NotAvailable	NotAvailable
gene_39576	7069	8	0.16	386	8.29	63.22413766	5.982403556	5.97e-05	0.0156122	Up	minichromosome maintenance (MCM2/3/5) family protein	DNA replication licensing factor	NotAvailable	molecular_function:protein binding (GO:0005515);
gene_58070	1977	724	51.67	8	0.63	0.014478948	-6.109899369	5.97e-05	0.0156122	Down	MLP-like protein 423	Major allergen Mal d 1	NotAvailable	biological_process:response to biotic stimulus (GO:0009607);
gene_58313	2096	176	2.9	0	0	0	-Inf	5.98e-05	0.0156122	Down	unknown protein	Retroelement pol polyprotein-like	NotAvailable	NotAvailable
gene_2942	2843	6	0.29	310	16.69	67.70114925	6.081108423	6.03e-05	0.0156959	Up	basic chitinase	Endochitinase (Chitinase)	NotAvailable	molecular_function:endochitinase activity (GO:0008843);
gene_3357	2386	235	9.36	1	0.04	0.005575935	-7.486570428	6.12e-05	0.0158642	Down	NotAvailable	NotAvailable	NotAvailable	NotAvailable
gene_37411	5190	175	3.46	0	0	0	-Inf	6.14e-05	0.0158642	Down	NAD(P)-binding Rossmann-fold superfamily protein	Cinnamoyl-CoA reductase-like protein-binding domain	NotAvailable	NotAvailable
gene_53441	1444	1513	66.25	11	0.53	0.009526631	-6.713818135	6.21e-05	0.0159897	Down	NotAvailable	NotAvailable	AP2-EREBP:TF	molecular_function:transcription activator activity (GO:0016563);
gene_82384	3621	7	0.14	342	7.44	64.01970373	6.000444111	6.23e-05	0.0160035	Up	phosphoenolpyruvate (pep)/phosphate translocator 2	Glucose-6-phosphate_phosphate translocator 2	NotAvailable	NotAvailable
gene_18227	1067	1362	80.71	11	0.71	0.010582814	-6.562132851	6.32e-05	0.0161749	Down	NotAvailable	NotAvailable	NotAvailable	NotAvailable
gene_66258	1233	993	50.92	10	0.56	0.013195819	-6.243775294	6.37e-05	0.0161749	Down	NotAvailable	NotAvailable	AP2-EREBP:TF	molecular_function:transcription activator activity (GO:0016563);
gene_19158	133	0	0	113	58.86	Inf	Inf	6.38e-05	0.0161749	Up	NotAvailable	NotAvailable	NotAvailable	NotAvailable
gene_75526	2918	0	0	113	3.55	Inf	Inf	6.38e-05	0.0161749	Up	FIZZY-related 3	WD-repeat cell cycle regulatory protein	NotAvailable	molecular_function:receptor activity (GO:0004872);
gene_51809	3078	173	1.36	0	0	0	-Inf	6.47e-05	0.0162889	Down	GAG/POL/ENV polyprotein	Pol polyprotein	NotAvailable	NotAvailable
gene_49046	3165	12	0.44	595	23.77	64.97126321	6.021729876	6.47e-05	0.0162889	Up	tubulin beta-1 chain	Tubulin beta-1 chain	NotAvailable	molecular_function:structural constituent of cytoskeleton (GO:0005200);
gene_30435	2772	13	0.62	667	34.67	67.23076867	6.071049751	6.64e-05	0.0166257	Up	xyloglucan endotransglucosylase/hydrolase 15	Xyloglucan endotransglucosylase_hydrolase 8	NotAvailable	molecular_function:hydrolase activity, acting on glycosyl bonds (GO:0016798);
gene_73900	2703	0	0	112	3.85	Inf	Inf	6.64e-05	0.0166257	Up	terpene synthase 21	Alpha-humulene_(-)-(E)-beta-caryophyllene synthase	NotAvailable	molecular_function:alpha-humulene synthase activity (GO:0080017);molecular_function:(-)-E-beta-caryophyllene synthase activity (GO:0080016);
gene_30739	3027	15	0.66	1419	68.6	123.9586236	6.953714797	6.69e-05	0.0166915	Up	GDSL-like Lipase/Acylhydrolase superfamily protein	GDSL esterase_lipase At5g33370	NotAvailable	biological_process:lipid metabolic process (GO:0006629);
gene_17409	2461	15	0.34	911	22.71	79.58161082	6.314363167	6.83e-05	0.0169723	Up	alpha/beta-Hydrolases superfamily protein	Carboxymethylenebutenolidase homolog	NotAvailable	NotAvailable
gene_78620	4706	229	8.6	1	0.04	0.00572203	-7.44925727	6.89e-05	0.0170728	Down	glucose-6-phosphate/phosphate translocator 2	Glucose-6-phosphate_phosphate translocator 2	NotAvailable	molecular_function:glucose 6-phosphate:phosphate antiporter activity (GO:0008524);
gene_2123	1025	441	29.76	5	0.37	0.014856517	-6.072760232	6.93e-05	0.0171083	Down	Aldolase-type TIM barrel family protein	Phosphosulfolactate synthase-phospho-3-sulpholactate synthase, ComA	NotAvailable	NotAvailable
gene_17964	2620	578	18.05	7	0.24	0.015869228	-5.977624242	7.02e-05	0.0172754	Down	alpha/beta-Hydrolases superfamily protein	GID1-like gibberellin receptor	NotAvailable	molecular_function:protein binding (GO:0005515);
gene_5193	2743	3	0.18	208	13.83	90.85057488	6.505423736	7.04e-05	0.0172754	Up	ubiquitin-conjugating enzyme19	Ubiquitin-conjugating enzyme E2-like protein	NotAvailable	biological_process:protein ubiquitination (GO:0016567);biological_process:post-translational protein modification (GO:0043687);
gene_79075	1795	501	17.65	6	0.23	0.015692752	-5.993757774	7.08e-05	0.0173266	Down	NotAvailable	NotAvailable	bZIP:TF	molecular_function:sequence-specific DNA binding (GO:0043565);molecular_function:sequence-specific DNA binding transcription factor activity (GO:0003700);molecular_function:protein heterodimerization activity (GO:0046982);
gene_33295	2166	5	0.21	266	12.18	69.71034584	6.123300859	7.11e-05	0.0173266	Up	Pathogenesis-related thaumatin superfamily protein	Thaumatin-like protein	NotAvailable	molecular_function:protein binding (GO:0005515);
gene_47817	6255	2	0.05	178	4.62	116.620687	6.865679949	7.12e-05	0.0173266	Up	Minichromosome maintenance (MCM2/3/5) family protein	DNA replication licensing factor	NotAvailable	molecular_function:ATP-dependent 3'-5' DNA helicase activity (GO:0043140);
gene_20524	3071	3	0.1	206	7.6	89.97701087	6.491484545	7.35e-05	0.0178095	Up	HMG (high mobility group) box protein	TOX high mobility group box family member 4	HMG:Other	cellular_component:nucleus (GO:0005634);
gene_28507	4225	0	0	109	1.79	Inf	Inf	7.51e-05	0.0180987	Up	NotAvailable	NotAvailable	NotAvailable	NotAvailable
gene_70768	1649	0	0	109	4.58	Inf	Inf	7.51e-05	0.0180987	Up	NotAvailable	NotAvailable	NotAvailable	molecular_function:protein binding (GO:0005515);
gene_77173	5135	430	21.87	5	0.28	0.015236568	-6.036318236	7.55e-05	0.0181418	Down	RAB GTPase homolog C2A	Ras-related protein Rab-18	NotAvailable	NotAvailable
gene_85126	13076	871	6.7	10	0.08	0.015044143	-6.054654295	7.63e-05	0.0182747	Down	unknown protein	Unknown Protein	NotAvailable	NotAvailable
gene_29399	6007	3	0.02	204	1.78	89.10345	6.47740936	7.67e-05	0.0183151	Up	Major facilitator superfamily protein	Folate_biopterin transporter	NotAvailable	NotAvailable
gene_25628	518	427	52.12	5	0.67	0.015343616	-6.026217646	7.74e-05	0.0184069	Down	NotAvailable	NotAvailable	NotAvailable	NotAvailable
gene_27773	3851	1	0.04	144	6.46	188.689641	7.55987152	7.79e-05	0.0184069	Up	unknown protein	LuxR family transcriptional regulator (Fragment)	NotAvailable	NotAvailable
gene_59484	1886	1	0.03	144	5.29	188.689641	7.55987152	7.79e-05	0.0184069	Up	NotAvailable	NotAvailable	NotAvailable	molecular_function:transmembrane receptor protein serine/threonine kinase activity (GO:0004675);
gene_46957	830	0	0	108	9.01	Inf	Inf	7.83e-05	0.0184069	Up	NotAvailable	NotAvailable	NotAvailable	NotAvailable
gene_50121	1056	16	1.24	950	80.76	77.80172169	6.281730222	7.84e-05	0.0184069	Up	Histone superfamily protein	Histone H4	NotAvailable	molecular_function:sequence-specific DNA binding (GO:0043565);
gene_64202	4854	553	10.63	7	0.15	0.016586643	-5.91383423	7.85e-05	0.0184069	Down	Homeodomain-like superfamily protein	MYB transcription factor (Fragment)	MYB-related:TF	molecular_function:sequence-specific DNA binding transcription factor activity (GO:0003700);
gene_25026	979	2	0.13	174	12.31	113.9999977	6.832890014	7.91e-05	0.01846	Up	NotAvailable	NotAvailable	NotAvailable	NotAvailable
gene_16909	3277	371	27.47	4	0.32	0.014127707	-6.145328858	7.92e-05	0.01846	Down	Mitochondrial import inner membrane translocase subunit Tim17/Tim22/Tim23 family protein	Pore protein homolog	NotAvailable	NotAvailable
gene_65346	3517	11	0.17	479	8.25	57.05955997	5.834396745	7.96e-05	0.0184994	Up	serine carboxypeptidase-like 48	Serine carboxypeptidase	NotAvailable	molecular_function:identical protein binding (GO:0042802);molecular_function:serine-type carboxypeptidase activity (GO:0004185);
gene_16348	897	3	0.21	202	15.6	88.22988614	6.4631955	8.02e-05	0.0185678	Up	NotAvailable	NotAvailable	NotAvailable	NotAvailable
gene_76897	4409	9	0.17	386	7.98	56.19923348	5.812478554	8.11e-05	0.0187309	Up	glutamate receptor 2.7	Glutamate-gated kainate-type ion channel receptor subunit GluR5	NotAvailable	molecular_function:intracellular ligand-gated ion channel activity (GO:0005217);molecular_function:protein binding (GO:0005515);
gene_26178	41497	0	0	107	2.15	Inf	Inf	8.16e-05	0.0187932	Up	Leucine-rich repeat protein kinase family protein	Receptor like kinase, RLK	NotAvailable	NotAvailable
gene_45400	3084	164	3.36	0	0	0	-Inf	8.23e-05	0.0188993	Down	NotAvailable	NotAvailable	NotAvailable	biological_process:recognition of pollen (GO:0048544);biological_process:protein phosphorylation (GO:0006468);
gene_20833	1826	0	0	106	4.02	Inf	Inf	8.51e-05	0.0194248	Up	NotAvailable	NotAvailable	NotAvailable	NotAvailable
gene_61631	617	0	0	106	11.9	Inf	Inf	8.51e-05	0.0194248	Up	NotAvailable	NotAvailable	NotAvailable	NotAvailable
gene_63081	1467	415	19.57	5	0.26	0.015787287	-5.985092913	8.56e-05	0.019473	Down	Protein phosphatase 2C family protein	Integrin-linked kinase-associated serine_threonine phosphatase 2C	NotAvailable	molecular_function:protein serine/threonine phosphatase activity (GO:0004722);
gene_65394	1460	267	11.56	2	0.09	0.009815317	-6.670749413	8.62e-05	0.0195535	Down	NotAvailable	NotAvailable	NotAvailable	NotAvailable
gene_16451	2247	805	32.69	10	0.44	0.016277575	-5.94097036	8.69e-05	0.0196648	Down	highly ABA-induced PP2C gene 3	Protein phosphatase 2C	NotAvailable	molecular_function:protein serine/threonine phosphatase activity (GO:0004722);molecular_function:protein C-terminus binding (GO:0008022);
gene_73176	3683	1	0.03	140	4.01	183.4482698	7.519229535	8.87e-05	0.0199591	Up	unknown protein	Unknown Protein	NotAvailable	NotAvailable
gene_14040	865	691	50.51	9	0.72	0.01706672	-5.872670381	8.87e-05	0.0199591	Down	NotAvailable	NotAvailable	NotAvailable	biological_process:lipid transport (GO:0006869);
gene_35110	906	17	1.19	954	72.95	73.53346692	6.200329133	9.14e-05	0.0204909	Up	NotAvailable	NotAvailable	NotAvailable	molecular_function:protein binding (GO:0005515);molecular_function:DNA binding (GO:0003677);
gene_8497	1351	0	0	104	6.12	Inf	Inf	9.26e-05	0.0207132	Up	unknown protein	C2 domain-containing protein	NotAvailable	molecular_function:chlorophyll binding (GO:0016168);
gene_8498	1262	4	0.2	4306	236.39	1410.586451	10.46207912	9.37e-05	0.020902	Up	NotAvailable	NotAvailable	NotAvailable	molecular_function:chlorophyll binding (GO:0016168);
gene_16580	1782	1822	46.91	13	0.37	0.009349332	-6.740921007	9.5e-05	0.0210947	Down	Late embryogenesis abundant protein	Late embryogenesis abundant protein (Fragment)	NotAvailable	biological_process:response to desiccation (GO:0009269);
gene_44592	4047	4	0.21	221	12.42	72.39654949	6.177849078	9.51e-05	0.0210947	Up	RING/U-box superfamily protein	Zinc finger protein 2	NotAvailable	NotAvailable
gene_74875	3720	0	0	103	1.93	Inf	Inf	9.67e-05	0.02137	Up	NotAvailable	NotAvailable	NotAvailable	molecular_function:(+)-abscisic acid 8'-hydroxylase activity (GO:0010295);
gene_45155	4801	662	15.05	9	0.22	0.017814356	-5.810815887	9.73e-05	0.021444	Down	ATPase, AAA-type, CDC48 protein	Cell division protease ftsH homolog	NotAvailable	molecular_function:ATP-dependent peptidase activity (GO:0004176);
gene_16235	2621	1	0.02	137	2.91	179.5172279	7.487978601	9.8e-05	0.0215076	Up	NotAvailable	NotAvailable	NotAvailable	NotAvailable
gene_9797	1553	18	0.73	1159	51.7	84.37164596	6.398686368	9.81e-05	0.0215076	Up	NotAvailable	NotAvailable	NotAvailable	NotAvailable
gene_83651	973	1263	82.08	13	0.93	0.013487318	-6.212252687	9.88e-05	0.0215932	Down	NotAvailable	NotAvailable	NotAvailable	molecular_function:calcium ion binding (GO:0005509);
gene_40491	355	157	27.96	0	0	0	-Inf	0.000100014	0.0218017	Down	NotAvailable	NotAvailable	NotAvailable	NotAvailable
gene_34855	1675	0	0	102	4.22	Inf	Inf	0.000100898	0.0219042	Up	NotAvailable	NotAvailable	NotAvailable	molecular_function:transmembrane receptor protein serine/threonine kinase activity (GO:0004675);
gene_46118	1563	3878	278.97	7	0.55	0.002365243	-8.723795648	0.000101047	0.0219042	Down	heat shock protein 21	Heat shock protein	NotAvailable	NotAvailable
gene_60654	3571	2	0.08	163	7.09	106.7930983	6.738674673	0.000106643	0.0230529	Up	NotAvailable	NotAvailable	NotAvailable	molecular_function:4-alpha-methyl-delta7-sterol-4alpha-methyl oxidase activity (GO:0080065);
gene_22222	1421	16	1.49	703	71.73	57.57327495	5.847327397	0.000107335	0.0231383	Up	glycine-rich protein 3	Glycine rich protein	NotAvailable	NotAvailable
gene_76922	7072	1	0.03	134	4.79	175.5862121	7.456035709	0.000108464	0.023317	Up	Peroxidase superfamily protein	Peroxidase	NotAvailable	molecular_function:peroxidase activity (GO:0004601);molecular_function:protein binding (GO:0005515);
gene_64639	2402	10	0.48	383	20.13	50.18620588	5.649219005	0.00010977	0.0234892	Up	expansin A8	Expansin	NotAvailable	cellular_component:extracellular region (GO:0005576);biological_process:plant-type cell wall organization (GO:0009664);
gene_24296	4911	8	0.2	320	8.84	52.41379412	5.711874613	0.000109868	0.0234892	Up	NotAvailable	Unknown Protein	NotAvailable	NotAvailable
gene_39309	789	206	18.48	1	0.1	0.006360897	-7.296554009	0.0001112	0.023692	Down	Stress induced protein	Late embryogenesis abundant protein	NotAvailable	NotAvailable
gene_57286	1877	386	14.6	5	0.21	0.016973379	-5.880582424	0.000111426	0.023692	Down	NAC domain containing protein 100	NAC domain protein	NAC:TF	molecular_function:sequence-specific DNA binding transcription factor activity (GO:0003700);
gene_8020	935	153	10.35	0	0	0	-Inf	0.000112082	0.0237457	Down	NotAvailable	NotAvailable	NotAvailable	molecular_function:DNA binding (GO:0003677);
gene_35294	2753	1087	24.97	13	0.33	0.015671097	-5.995749989	0.000112288	0.0237457	Down	NotAvailable	NotAvailable	NotAvailable	NotAvailable
gene_40313	2528	6	0.31	263	14.81	57.43678249	5.843903007	0.000113419	0.0239196	Up	Homeobox-leucine zipper protein family	Homeobox-leucine zipper-like protein	HB:TF	molecular_function:sequence-specific DNA binding (GO:0043565);
gene_36190	4810	0	0	99	2.67	Inf	Inf	0.000114932	0.0240433	Up	ATP binding microtubule motor family protein	Kinesin-like protein	NotAvailable	biological_process:microtubule-based movement (GO:0007018);
gene_70341	2156	0	0	99	4.01	Inf	Inf	0.000114932	0.0240433	Up	UDP-Glycosyltransferase superfamily protein	UDP-glucosyltransferase HvUGT5876	NotAvailable	molecular_function:transferase activity, transferring glycosyl groups (GO:0016757);
gene_72194	10447	0	0	99	1.71	Inf	Inf	0.000114932	0.0240433	Up	P-loop containing nucleoside triphosphate hydrolases superfamily protein	Kinesin-like protein	NotAvailable	NotAvailable
gene_37784	1961	2	0.06	160	5.65	104.8275827	6.711874613	0.00011607	0.0241772	Up	NotAvailable	NotAvailable	NotAvailable	biological_process:proteolysis (GO:0006508);biological_process:negative regulation of catalytic activity (GO:0043086);
gene_34177	2090	14	0.76	2347	139.93	219.6699503	7.779193723	0.000116193	0.0241772	Up	xyloglucan endotransglucosylase/hydrolase 9	Xyloglucan endotransglucosylase_hydrolase 5	NotAvailable	molecular_function:hydrolase activity, acting on glycosyl bonds (GO:0016798);
gene_79451	1006	17	1.07	738	50.82	56.88438102	5.829960683	0.000118147	0.0245116	Up	NotAvailable	NotAvailable	NotAvailable	molecular_function:identical protein binding (GO:0042802);
gene_16450	2566	151	3.52	0	0	0	-Inf	0.000118742	0.0245116	Down	cytochrome P450, family 71, subfamily B, polypeptide 24	Cytochrome P450	NotAvailable	NotAvailable
gene_23999	3982	3	0.21	185	14.38	80.8046005	6.336365478	0.000118745	0.0245116	Up	plant-specific transcription factor YABBY family protein	YABBY-like transcription factor CRABS CLAW-like protein	C2C2-YABBY:TF	molecular_function:protein binding (GO:0005515);molecular_function:sequence-specific DNA binding transcription factor activity (GO:0003700);
gene_39484	1037	15	0.91	593	39.62	51.80229777	5.694944217	0.000119286	0.0245582	Up	NotAvailable	NotAvailable	NotAvailable	NotAvailable
gene_24564	2880	334	4.44	4	0.06	0.015692752	-5.993757774	0.00011984	0.0245941	Down	Integrase-type DNA-binding superfamily protein	Ethylene responsive transcription factor 2a	AP2-EREBP:TF	molecular_function:DNA binding (GO:0003677);biological_process:regulation of transcription, DNA-dependent (GO:0006355);
gene_10733	2255	0	0	98	3.83	Inf	Inf	0.000120093	0.0245941	Up	Tetratricopeptide repeat (TPR)-like superfamily protein	Male sterility 5 family protein (Fragment)	NotAvailable	NotAvailable
gene_6647	1882	9	0.62	340	25.83	49.50191666	5.629412453	0.000120976	0.02471	Up	tetraspanin10	Unknown Protein	NotAvailable	NotAvailable
gene_3727	1540	601	24.68	9	0.4	0.019622468	-5.671349661	0.00012142	0.0247356	Down	NotAvailable	NotAvailable	NotAvailable	NotAvailable
gene_33166	1541	150	8.51	0	0	0	-Inf	0.000122243	0.0248383	Down	PEBP (phosphatidylethanolamine-binding protein) family protein	Terminal flower 1 (Fragment)	NotAvailable	NotAvailable
gene_79368	3072	5	0.1	233	4.95	61.06206843	5.932204568	0.000122677	0.0248395	Up	glycerol-3-phosphate acyltransferase 6	Glycerol-3-phosphate acyltransferase 6	NotAvailable	molecular_function:1-acylglycerol-3-phosphate O-acyltransferase activity (GO:0003841);
gene_46305	1014	598	37.29	9	0.61	0.019720909	-5.664130154	0.000122887	0.0248395	Down	NotAvailable	NotAvailable	NotAvailable	NotAvailable
gene_53431	3378	331	8.18	4	0.11	0.015834983	-5.980740888	0.000124268	0.0249821	Down	NotAvailable	NotAvailable	NotAvailable	NotAvailable
gene_43473	6750	1188	18	14	0.23	0.015441774	-6.01701768	0.000124671	0.0249821	Down	ABI five binding protein	Ninja-family protein Os03g0214200	NotAvailable	molecular_function:protein binding (GO:0005515);
gene_83766	2739	5	0.19	232	9.68	60.80000156	5.925999419	0.000124911	0.0249821	Up	Basic-leucine zipper (bZIP) transcription factor family protein	BZIP transcription factor family protein	bZIP:TF	molecular_function:transcription activator activity (GO:0016563);molecular_function:DNA binding (GO:0003677);
gene_74698	2879	7	0.23	282	10.28	52.78817646	5.722142949	0.000125194	0.0249821	Up	heavy metal atpase 2	Unknown Protein	NotAvailable	NotAvailable
gene_38448	2028	18	0.68	796	33.1	57.94636126	5.856646137	0.000125263	0.0249821	Up	Tubulin/FtsZ family protein	Tubulin alpha-7 chain	NotAvailable	molecular_function:protein heterodimerization activity (GO:0046982);
gene_64070	8388	0	0	97	0.55	Inf	Inf	0.000125519	0.0249821	Up	NotAvailable	NotAvailable	NotAvailable	NotAvailable
gene_36256	3790	4	0.05	207	2.6	67.81034694	6.083433476	0.000126359	0.025042	Up	purine permease 3	Purine permease family protein	NotAvailable	NotAvailable
gene_57521	2311	2	0.04	157	3.48	102.862065	6.684567267	0.000126508	0.025042	Up	2-oxoglutarate (2OG) and Fe(II)-dependent oxygenase superfamily protein	Gibberellin 20-oxidase-1	NotAvailable	NotAvailable
gene_53301	787	287	23.06	3	0.26	0.013696984	-6.189997908	0.000126785	0.025042	Down	NotAvailable	NotAvailable	C2H2:TF	cellular_component:intracellular (GO:0005622);
gene_2732	761	16	1.33	626	56.99	51.26724162	5.679965365	0.000129205	0.0254554	Up	NotAvailable	NotAvailable	NotAvailable	molecular_function:nucleic acid binding (GO:0003676);
gene_82767	10704	5	0.23	230	11.34	60.27586213	5.913508474	0.000129539	0.0254568	Up	alpha/beta-Hydrolases superfamily protein	Epoxide hydrolase 1	NotAvailable	NotAvailable
gene_78663	1063	1135	84.04	14	1.14	0.016162844	-5.951175142	0.000129992	0.0254813	Down	dehydrin xero 1	Dehydrin DHN1	NotAvailable	NotAvailable
gene_572	970	0	0	96	6.86	Inf	Inf	0.000131224	0.0256583	Up	NotAvailable	NotAvailable	NotAvailable	NotAvailable
gene_10225	3262	4	0.13	204	7.51	66.8275875	6.06237186	0.000134651	0.0262624	Up	CYCLIN B2	B-like cyclin	NotAvailable	molecular_function:phosphoprotein phosphatase activity (GO:0004721);molecular_function:cyclin-dependent protein serine/threonine kinase regulator activity (GO:0016538);
gene_14953	3255	0	0	95	4.88	Inf	Inf	0.000137225	0.0266638	Up	Protein of unknown function, DUF642	Os01g0611000 protein (Fragment)	NotAvailable	NotAvailable
gene_74113	4146	146	1.86	0	0	0	-Inf	0.000137486	0.0266638	Down	NotAvailable	NotAvailable	NotAvailable	NotAvailable
gene_84820	2748	240	10.14	2	0.09	0.01091954	-6.516944077	0.000137737	0.0266638	Down	DNAJ heat shock family protein	Chaperone protein dnaJ 2	NotAvailable	molecular_function:unfolded protein binding (GO:0051082);
gene_34671	5720	3	0.05	178	2.93	77.74712468	6.280717449	0.00014109	0.0271435	Up	glycosyl hydrolase 9B1	Endoglucanase 1	NotAvailable	molecular_function:hydrolase activity, hydrolyzing O-glycosyl compounds (GO:0004553);
gene_56302	2054	3	0.08	178	5.13	77.74712468	6.280717449	0.00014109	0.0271435	Up	terpene synthase 21	Germacrene-D synthase	NotAvailable	molecular_function:lyase activity (GO:0016829);biological_process:metabolic process (GO:0008152);
gene_69760	1789	10	0.58	353	22.46	46.25517202	5.531542797	0.000141261	0.0271435	Up	Chaperonin-like RbcX protein	Unknown Protein	NotAvailable	NotAvailable
gene_60563	577	145	15.89	0	0	0	-Inf	0.000141631	0.0271474	Down	NotAvailable	NotAvailable	AP2-EREBP:TF	molecular_function:transcription activator activity (GO:0016563);
gene_66473	4032	562	9.94	9	0.17	0.02098417	-5.5745548	0.00014325	0.0272447	Down	FTSH protease 6	ATP-dependent Zn protease cell division protein FtsH homolog	NotAvailable	NotAvailable
gene_16698	769	0	0	94	8.47	Inf	Inf	0.000143539	0.0272447	Up	NotAvailable	NotAvailable	NotAvailable	NotAvailable
gene_69883	3782	0	0	94	3.43	Inf	Inf	0.000143539	0.0272447	Up	Cyclin B2	Cyclin B2	NotAvailable	molecular_function:phosphoprotein phosphatase activity (GO:0004721);molecular_function:cyclin-dependent protein serine/threonine kinase regulator activity (GO:0016538);
gene_73682	4250	0	0	94	4.08	Inf	Inf	0.000143539	0.0272447	Up	tubby like protein 8	Tubby-like protein 13	TUB:TF	molecular_function:sequence-specific DNA binding transcription factor activity (GO:0003700);
gene_7504	5327	786	11.34	12	0.19	0.020005265	-5.643476483	0.000146519	0.0277426	Down	NotAvailable	NotAvailable	NotAvailable	NotAvailable
gene_80945	6449	10	0.17	347	6.63	45.46896532	5.506810276	0.00014933	0.0282064	Up	ATP binding microtubule motor family protein	Kinesin like protein	NotAvailable	NotAvailable
gene_26545	2814	495	18.74	8	0.33	0.02117729	-5.561338197	0.000150269	0.0282169	Down	heat shock transcription factor A2	Heat stress transcription factor A3-type, DNA-binding	HSF:TF	molecular_function:protein binding (GO:0005515);molecular_function:sequence-specific DNA binding transcription factor activity (GO:0003700);
gene_11897	3478	2	0.07	151	5.52	98.93103043	6.628351258	0.000150935	0.0282169	Up	Cyclin family protein	Cyclin B1	NotAvailable	molecular_function:cyclin-dependent protein serine/threonine kinase regulator activity (GO:0016538);
gene_24067	1798	11	0.39	375	14.45	44.67084622	5.481261685	0.000151077	0.0282169	Up	NotAvailable	NotAvailable	NotAvailable	NotAvailable
gene_21094	754	235	19.71	2	0.18	0.011151871	-6.486570428	0.000151098	0.0282169	Down	NotAvailable	NotAvailable	NotAvailable	molecular_function:cysteine-type endopeptidase inhibitor activity (GO:0004869);
gene_85157	5882	8	0.38	293	15.08	47.99137844	5.584703373	0.000151199	0.0282169	Up	non-specific phospholipase C2	Phosphoesterase family protein	NotAvailable	molecular_function:hydrolase activity, acting on ester bonds (GO:0016788);
gene_7392	2815	613	13.77	10	0.25	0.021375935	-5.54786865	0.000152749	0.028438	Down	NotAvailable	NotAvailable	NotAvailable	biological_process:protein folding (GO:0006457);
gene_28327	4367	442	2.94	7	0.05	0.020752067	-5.590601119	0.000153706	0.0285479	Down	ABI five binding protein 3	Ninja-family protein 1	NotAvailable	NotAvailable
gene_14717	1935	1393	38.77	16	0.49	0.015050623	-6.054033024	0.000157004	0.0290538	Down	NotAvailable	NotAvailable	NotAvailable	NotAvailable
gene_8835	1246	0	0	92	10.8	Inf	Inf	0.000157177	0.0290538	Up	NotAvailable	NotAvailable	NotAvailable	NotAvailable
gene_73725	1528	1	0.04	123	5.58	161.1724068	7.332461024	0.000159739	0.0294575	Up	NotAvailable	NotAvailable	AP2-EREBP:TF	NotAvailable
gene_36822	5170	22	0.22	1214	13.27	72.30721252	6.176067606	0.00016047	0.0295224	Up	Pectin lyase-like superfamily protein	Pectate lyase 1-27	NotAvailable	molecular_function:lyase activity (GO:0016829);
gene_45276	3023	6	0.19	241	8.41	52.63218283	5.717873354	0.000161494	0.0296407	Up	Pectin lyase-like superfamily protein	Pectate lyase	NotAvailable	NotAvailable
gene_15254	2634	0	0	91	3.42	Inf	Inf	0.000164541	0.0300052	Up	glycosyl hydrolase 9B13	Endoglucanase 1	NotAvailable	molecular_function:cellulase activity (GO:0008810);
gene_79811	2532	0	0	91	1.38	Inf	Inf	0.000164541	0.0300052	Up	SBP (S-ribonuclease binding protein) family protein	S-ribonuclease binding protein SBP1 (Fragment)	NotAvailable	NotAvailable
gene_65533	521	140	16.99	0	0	0	-Inf	0.000164637	0.0300052	Down	NotAvailable	NotAvailable	NotAvailable	NotAvailable
gene_43712	1171	9	0.33	310	12.36	45.1340995	5.496145922	0.000166494	0.0302727	Up	NotAvailable	NotAvailable	NotAvailable	NotAvailable
gene_81784	2144	3	0.11	171	7.08	74.68965515	6.222836532	0.000168745	0.0306104	Up	Eukaryotic aspartyl protease family protein	Aspartic proteinase nepenthesin-1	NotAvailable	biological_process:proteolysis (GO:0006508);
gene_44974	4173	7	0.32	260	13.09	48.66995004	5.604959409	0.000171733	0.0310277	Up	Pectate lyase family protein	Pectate lyase	NotAvailable	molecular_function:lyase activity (GO:0016829);
gene_2682	3339	1	0.05	121	6.37	158.5517251	7.308809756	0.000171842	0.0310277	Up	expansin A4	Expansin	NotAvailable	NotAvailable
gene_61824	6360	6	0.27	237	11.55	51.75862077	5.693727266	0.000172973	0.0311303	Up	TRICHOME BIREFRINGENCE-LIKE 43	Os06g0207500 protein (Fragment)	NotAvailable	NotAvailable
gene_79187	1524	3	0.14	170	8.82	74.252875	6.214374954	0.000173211	0.0311303	Up	Pectin lyase-like superfamily protein	Pectate lyase-like protein	NotAvailable	molecular_function:lyase activity (GO:0016829);
gene_43322	2440	1593	56.21	17	0.66	0.013983592	-6.160121192	0.000174834	0.0313497	Down	highly ABA-induced PP2C gene 3	Protein phosphatase 2C	NotAvailable	molecular_function:protein serine/threonine phosphatase activity (GO:0004722);molecular_function:protein C-terminus binding (GO:0008022);
gene_39716	8356	19	0.24	2143	30.15	147.7930944	7.20743514	0.000178531	0.0319391	Up	Glycosyl transferase, family 35	Phosphorylase	NotAvailable	molecular_function:glycogen phosphorylase activity (GO:0008184);
gene_21413	3714	0	0	89	1.6	Inf	Inf	0.000180467	0.0321376	Up	solute:sodium symporters	Urea active transporter-like protein	NotAvailable	molecular_function:urea transmembrane transporter activity (GO:0015204);
gene_49677	1855	0	0	89	3.32	Inf	Inf	0.000180467	0.0321376	Up	NotAvailable	NotAvailable	NotAvailable	NotAvailable
gene_81940	4311	1	0.05	119	6.12	155.9310236	7.284764282	0.000185018	0.0328728	Up	cyclin-dependent kinase B1	Cell division protein kinase 2	MADS:TF	biological_process:protein phosphorylation (GO:0006468);
gene_36554	2844	2	0.06	144	4.87	94.34482941	6.55987152	0.000186852	0.0331231	Up	Adenine nucleotide alpha hydrolases-like superfamily protein	U-box domain containing protein expressed	NotAvailable	NotAvailable
gene_17674	1729	183	6.69	1	0.04	0.007160354	-7.12575332	0.00018839	0.0333198	Down	NotAvailable	NotAvailable	NotAvailable	NotAvailable
gene_64406	3071	0	0	88	3.41	Inf	Inf	0.000189077	0.0333655	Up	Cyclin family protein	Cyclin B-like protein	NotAvailable	cellular_component:nucleus (GO:0005634);
gene_66103	2490	18	1.6	606	59.13	44.11494307	5.4631955	0.000189686	0.0333971	Up	acyl carrier protein 4	Acyl carrier protein	NotAvailable	biological_process:fatty acid biosynthetic process (GO:0006633);molecular_function:phosphopantetheine binding (GO:0031177);molecular_function:cofactor binding (GO:0048037);molecular_function:ACP phosphopantetheine attachment site binding involved in fatty acid biosynthetic process (GO:0000036);
gene_74655	2538	6	0.15	231	6.4	50.44827581	5.656733059	0.000192253	0.0337727	Up	Chloroplast-targeted copper chaperone protein	Heavy metal-associated domain containing protein expressed	NotAvailable	NotAvailable
gene_57913	3070	557	27.37	10	0.54	0.023525042	-5.409658904	0.000193396	0.0338671	Down	expansin-like B1	Expansin-like protein	NotAvailable	cellular_component:extracellular region (GO:0005576);
gene_18765	1097	23	1.33	1003	63.34	57.14242939	5.836490453	0.00019366	0.0338671	Up	NotAvailable	NotAvailable	NotAvailable	molecular_function:identical protein binding (GO:0042802);
gene_11764	1083	15	1.59	471	54.66	41.14482683	5.362639172	0.00019418	0.0338818	Up	pfkB-like carbohydrate kinase family protein	HR7 protein	NotAvailable	NotAvailable
gene_46161	692	947	86.53	15	1.5	0.020755198	-5.590383502	0.000194636	0.0338855	Down	NotAvailable	NotAvailable	NotAvailable	NotAvailable
gene_12056	7614	4	0.13	187	6.68	61.25862085	5.936840978	0.000196839	0.0341924	Up	aldehyde dehydrogenase 2C4	Aldehyde dehydrogenase 1	NotAvailable	biological_process:oxidation-reduction process (GO:0055114);
gene_4448	2843	7	0.56	251	22.15	46.98522146	5.55413515	0.000197527	0.0342096	Up	cellulose synthase like G1	Cellulose synthase	NotAvailable	molecular_function:cellulose synthase activity (GO:0016759);
gene_33980	2546	221	6.66	2	0.07	0.011858324	-6.397956041	0.000197817	0.0342096	Down	NotAvailable	NotAvailable	NotAvailable	NotAvailable
gene_49663	3305	24	0.51	1332	31.31	72.72413633	6.184362385	0.000198561	0.0342459	Up	Leucine-rich repeat (LRR) family protein	LRR receptor-like serine_threonine-protein kinase, RLP	NotAvailable	molecular_function:transmembrane receptor protein serine/threonine kinase activity (GO:0004675);
gene_44572	854	2	0.19	142	14.47	93.03448053	6.539693638	0.000198907	0.0342459	Up	Glutaredoxin family protein	Glutaredoxin	NotAvailable	biological_process:cell redox homeostasis (GO:0045454);
gene_67247	7937	1	0.03	117	3.56	153.310346	7.260311238	0.000199374	0.0342505	Up	Aluminium activated malate transporter family protein	Aluminum-activated malate transporter (Fragment)	NotAvailable	molecular_function:malate transmembrane transporter activity (GO:0015140);
gene_72971	6047	1777	15.65	18	0.17	0.013273048	-6.235356446	0.000200459	0.0343111	Down	BCL-2-associated athanogene 6	BCL-2-associated athanogene 6	NotAvailable	NotAvailable
gene_22929	1446	24	0.62	1174	33.4	64.09769925	6.002200711	0.000200608	0.0343111	Up	RNA recognition motif (RRM)-containing protein	Methanol inducible protein	NotAvailable	NotAvailable
gene_84070	4739	180	3.73	1	0.02	0.007279693	-7.101906578	0.000202577	0.0345718	Down	nitrate transporter 1.5	Peptide transporter-like protein	NotAvailable	molecular_function:dipeptide transporter activity (GO:0042936);molecular_function:nitrate transmembrane transporter activity (GO:0015112);
gene_7540	2528	2	0.03	141	2.32	92.37930759	6.529497871	0.000205277	0.0349559	Up	Duplicated homeodomain-like superfamily protein	Myb family transcription factor (Fragment)	MYB:TF	molecular_function:DNA binding (GO:0003677);
gene_55796	1046	16	0.97	2769	183.4	226.7715621	7.825095857	0.000206436	0.0349689	Up	NotAvailable	NotAvailable	NotAvailable	molecular_function:oxalate oxidase activity (GO:0050162);
gene_46113	5344	22	0.5	824	20.34	49.07836957	5.617015427	0.000206466	0.0349689	Up	pseudo-response regulator 5	Pseudo response regulator	Pseudo ARR-B:Other	biological_process:regulation of transcription, DNA-dependent (GO:0006355);
gene_22039	1481	5	0.21	206	9.64	53.98620652	5.754518951	0.000206701	0.0349689	Up	NotAvailable	NotAvailable	NotAvailable	NotAvailable
gene_19190	1307	179	6.64	1	0.04	0.007320362	-7.093869259	0.000207582	0.0349903	Down	unknown protein	Unknown Protein	NotAvailable	NotAvailable
gene_16395	1212	0	0	86	5.85	Inf	Inf	0.000207727	0.0349903	Up	tonoplast intrinsic protein 1	Aquaporin	NotAvailable	molecular_function:water channel activity (GO:0015250);
gene_6132	22923	596	15.69	11	0.32	0.024184217	-5.369790384	0.000210606	0.0353811	Down	heat shock cognate protein 70-1	heat shock protein	NotAvailable	molecular_function:ATP binding (GO:0005524);
gene_3421	1216	132	6.86	0	0	0	-Inf	0.000210956	0.0353811	Down	NotAvailable	NotAvailable	NotAvailable	NotAvailable
gene_22325	4051	23	1.17	897	50.08	51.10344866	5.675348737	0.000212347	0.0355377	Up	GDSL-like Lipase/Acylhydrolase superfamily protein	GDSL esterase_lipase At5g33370	NotAvailable	NotAvailable
gene_4261	757	253	21.13	3	0.27	0.015537686	-6.008084556	0.000217085	0.0362147	Down	NotAvailable	NotAvailable	NotAvailable	NotAvailable
gene_22721	6017	20	0.42	661	15.29	43.30689736	5.436524885	0.00021799	0.0362147	Up	phosphoenolpyruvate (pep)/phosphate translocator 2	Glucose-6-phosphate_phosphate translocator 2	NotAvailable	NotAvailable
gene_18091	2471	14	0.51	416	16.7	38.93596117	5.283031314	0.000218169	0.0362147	Up	Serine/threonine-protein kinase WNK (With No Lysine)-related	Uncharacterized basic helix-loop-helix protein At1g06150	NotAvailable	NotAvailable
gene_55863	4311	8	0.32	266	11.66	43.56896577	5.445228954	0.000218253	0.0362147	Up	TRICHOME BIREFRINGENCE-LIKE 39	Os06g0207500 protein (Fragment)	NotAvailable	NotAvailable
gene_63746	5876	19	0.59	607	20.63	41.86206834	5.387571711	0.000219841	0.0364005	Up	Protein kinase superfamily protein	Receptor-like kinase	NotAvailable	biological_process:protein phosphorylation (GO:0006468);
gene_37291	1021	252	18.57	3	0.24	0.015599343	-6.002370904	0.000220793	0.0364806	Down	NotAvailable	NotAvailable	NotAvailable	NotAvailable
gene_36470	9234	1	0.02	114	2.82	149.3793215	7.222836532	0.000223385	0.0368306	Up	beta-galactosidase 8	Beta-galactosidase	NotAvailable	molecular_function:beta-galactosidase activity (GO:0004565);molecular_function:protein binding (GO:0005515);
gene_21728	4101	12	0.43	356	13.93	38.87356385	5.280717449	0.000224686	0.0369668	Up	nodulin MtN21 /EamA-like transporter family protein	Nodulin MtN21 family protein	NotAvailable	NotAvailable
gene_19489	1783	2301	91.8	18	0.79	0.010250416	-6.608173748	0.000228706	0.0375489	Down	NAC (No Apical Meristem) domain transcriptional regulator superfamily protein	NAC domain protein	NAC:TF	molecular_function:transcription activator activity (GO:0016563);molecular_function:sequence-specific DNA binding transcription factor activity (GO:0003700);
gene_53772	307	285	58.7	4	0.9	0.018390805	-5.764871591	0.000229388	0.0375814	Down	NotAvailable	NotAvailable	NotAvailable	biological_process:response to biotic stimulus (GO:0009607);
gene_56732	2311	129	4.4	0	0	0	-Inf	0.000232043	0.0377376	Down	unknown protein	Genomic DNA chromosome 3 TAC clone K7P8	NotAvailable	NotAvailable
gene_78215	3575	1	0.06	113	6.99	148.0689587	7.210125481	0.000232117	0.0377376	Up	tonoplast intrinsic protein 4	Aquaporin-like protein	NotAvailable	molecular_function:water channel activity (GO:0015250);
gene_82029	1032	1221	74.81	18	1.21	0.019317123	-5.693975965	0.000232143	0.0377376	Down	NotAvailable	NotAvailable	NotAvailable	NotAvailable
gene_24609	3589	10	0.34	305	11.52	39.96551775	5.320683856	0.00023228	0.0377376	Up	Remorin family protein	Remorin	NotAvailable	NotAvailable
gene_81612	6648	19	0.95	589	32.11	40.620689	5.344142829	0.000232767	0.0377379	Up	Heavy metal transport/detoxification superfamily protein	Metal ion binding protein	NotAvailable	NotAvailable
gene_60649	3098	174	5.24	1	0.03	0.007530717	-7.052996978	0.000234891	0.038003	Down	cycling DOF factor 2	Dof zinc finger protein	C2C2-Dof:TF	molecular_function:protein binding (GO:0005515);molecular_function:sequence-specific DNA binding transcription factor activity (GO:0003700);
gene_25215	1130	627	38.49	12	0.81	0.02507837	-5.317412614	0.000235827	0.0380752	Down	unknown protein	Unknown Protein	NotAvailable	NotAvailable
gene_78213	20789	7	0.08	240	3.18	44.92610823	5.489482192	0.000236473	0.0381006	Up	carotenoid cleavage dioxygenase 1	Carotenoid cleavage dioxygenase	NotAvailable	molecular_function:9-cis-epoxycarotenoid dioxygenase activity (GO:0045549);
gene_68160	910	471	32.73	9	0.69	0.025038436	-5.31971173	0.000237	0.0381066	Down	NotAvailable	NotAvailable	NotAvailable	biological_process:lipid transport (GO:0006869);
gene_1776	1293	23	1.12	806	43.19	45.9190395	5.521020591	0.000239208	0.0383823	Up	NotAvailable	NotAvailable	NotAvailable	molecular_function:transferase activity, transferring acyl groups other than amino-acyl groups (GO:0016747);
gene_20697	6278	0	0	83	4.7	Inf	Inf	0.000239738	0.0383882	Up	MLP-like protein 43	Major latex-like protein	NotAvailable	biological_process:response to biotic stimulus (GO:0009607);
gene_61355	1133	25	1.89	980	81.21	51.36551629	5.682728268	0.000244982	0.0391473	Up	Ribulose bisphosphate carboxylase (small chain) family protein	Ribulose bisphosphate carboxylase small chain	NotAvailable	molecular_function:protein binding (GO:0005515);molecular_function:copper ion binding (GO:0005507);
gene_11114	2755	3	0.09	157	4.93	68.57471232	6.099604766	0.000246448	0.0393009	Up	chlorsulfuron/imidazolinone resistant 1	Acetolactate synthase	NotAvailable	NotAvailable
gene_57216	1689	245	18.55	3	0.25	0.016045039	-5.96172892	0.000249056	0.0396356	Down	Adenine nucleotide alpha hydrolases-like superfamily protein	Universal stress protein family protein	NotAvailable	NotAvailable
gene_40597	3997	1	0.05	111	5.82	145.4482832	7.184362385	0.000250784	0.0398291	Up	Mob1/phocein family protein	Mps one binder kinase activator-like 1A	NotAvailable	NotAvailable
gene_64265	890	171	12.15	1	0.08	0.007662835	-7.027905997	0.000253292	0.0401456	Down	NotAvailable	NotAvailable	NotAvailable	NotAvailable
gene_65364	1353	22	1.03	707	36.2	42.10971704	5.396081304	0.000254546	0.040233	Up	NotAvailable	NotAvailable	NotAvailable	NotAvailable
gene_5884	873	21	1.52	653	51.82	40.74548427	5.348568277	0.000254878	0.040233	Up	NotAvailable	NotAvailable	NotAvailable	molecular_function:protein binding (GO:0005515);molecular_function:DNA binding (GO:0003677);
gene_79360	4330	5	0.11	196	4.82	51.36551629	5.682728268	0.000255634	0.0402706	Up	sucrose synthase 4	Sucrose synthase 4	NotAvailable	NotAvailable
gene_12387	1992	18	0.91	522	28.86	38.00000068	5.247927513	0.000256372	0.0403053	Up	plasma membrane intrinsic protein 2A	Aquaporin 2	NotAvailable	molecular_function:water channel activity (GO:0015250);
gene_51064	2669	1787	35.83	20	0.44	0.014665303	-6.091449306	0.000257328	0.0403551	Down	NotAvailable	NotAvailable	NotAvailable	NotAvailable
gene_83418	4227	1663	61.89	20	0.82	0.015758807	-5.98769784	0.000257726	0.0403551	Down	NotAvailable	NotAvailable	NotAvailable	NotAvailable
gene_79680	1868	22	0.89	699	31.04	41.63322825	5.379663545	0.000259131	0.0404937	Up	SKU5 similar 5	Laccase-22	NotAvailable	NotAvailable
gene_19669	2295	1	0.06	110	6.97	144.1379319	7.171306232	0.000260761	0.0406305	Up	Ran BP2/NZF zinc finger-like superfamily protein	Zinc finger (Ran-binding) family protein	NotAvailable	NotAvailable
gene_2283	2154	310	17.8	5	0.31	0.021134594	-5.564249792	0.000261434	0.0406305	Down	Remorin family protein	DNA binding protein	NotAvailable	NotAvailable
gene_19630	2677	658	20.59	13	0.45	0.025888272	-5.271557537	0.000262181	0.0406305	Down	cytochrome P450, family 72, subfamily A, polypeptide 15	Cytochrome P450	NotAvailable	molecular_function:oxygen binding (GO:0019825);
gene_53841	6406	6	0.14	214	5.47	46.73563288	5.546451004	0.000264128	0.0406305	Up	NotAvailable	NotAvailable	NotAvailable	NotAvailable
gene_79679	4383	6	0.53	214	20.62	46.73563288	5.546451004	0.000264128	0.0406305	Up	SKU5 similar 5	Laccase-22	NotAvailable	NotAvailable
gene_25612	2111	0	0	81	1.85	Inf	Inf	0.000264184	0.0406305	Up	NAD(P)-binding Rossmann-fold superfamily protein	Short-chain dehydrogenase_reductase family protein	FAR1:TF	molecular_function:protein self-association (GO:0043621);molecular_function:copper ion binding (GO:0005507);
gene_40616	885	0	0	81	6.34	Inf	Inf	0.000264184	0.0406305	Up	NotAvailable	NotAvailable	NotAvailable	NotAvailable
gene_45903	5220	0	0	81	3.38	Inf	Inf	0.000264184	0.0406305	Up	RNA-binding (RRM/RBD/RNP motifs) family protein	RNA-binding protein 68390-68829	NotAvailable	molecular_function:nucleic acid binding (GO:0003676);molecular_function:nucleotide binding (GO:0000166);
gene_59265	493	8	1.03	253	35.55	41.43965506	5.372940093	0.000265378	0.0407245	Up	NotAvailable	NotAvailable	NotAvailable	NotAvailable
gene_55149	2912	2	0.09	133	6.34	87.13792775	6.445228954	0.000265842	0.0407245	Up	unknown protein	Genomic DNA chromosome 5 TAC clone K19B1	NotAvailable	NotAvailable
gene_8418	3582	1073	30.17	18	0.55	0.021981553	-5.507562841	0.000266699	0.0407756	Down	homolog of CFIM-25	Cleavage and polyadenylation specificity factor subunit 5	NotAvailable	molecular_function:histone deacetylase binding (GO:0042826);molecular_function:identical protein binding (GO:0042802);
gene_4627	1756	948	49.75	17	0.98	0.023497745	-5.411333889	0.00027163	0.0414481	Down	mitochondrion-localized small heat shock protein 23.6	Heat shock protein 22	NotAvailable	NotAvailable
gene_78521	1350	1183	55.41	19	0.98	0.021045268	-5.570360327	0.000275443	0.0419476	Down	NotAvailable	NotAvailable	NotAvailable	NotAvailable
gene_44281	488	0	0	80	11.36	Inf	Inf	0.000277461	0.0421724	Up	NotAvailable	NotAvailable	NotAvailable	NotAvailable
gene_51266	1131	5	0.25	192	10.68	50.31724014	5.652980924	0.000279179	0.0423509	Up	NotAvailable	NotAvailable	NotAvailable	NotAvailable
gene_42730	4490	24	0.57	777	20.36	42.42241312	5.406754806	0.000281822	0.042547	Up	Cupredoxin superfamily protein	Laccase-22	NotAvailable	NotAvailable
gene_13206	2092	123	5.74	0	0	0	-Inf	0.000281839	0.042547	Down	Peroxidase superfamily protein	Proteinase inhibitor II	NotAvailable	molecular_function:serine-type endopeptidase inhibitor activity (GO:0004867);
gene_62805	9261	1	0.01	108	1.71	141.5172374	7.14483402	0.000282112	0.042547	Up	binding	Condensin complex subunit 1	NotAvailable	cellular_component:nucleus (GO:0005634);molecular_function:binding (GO:0005488);
gene_20506	1671	26	1.59	927	62.29	46.71883354	5.545932329	0.000285215	0.0428886	Up	unknown protein	Os02g0448600 protein (Fragment)	NotAvailable	NotAvailable
gene_37943	1576	10	0.65	288	20.49	37.73793105	5.237943425	0.000285881	0.0428886	Up	protodermal factor 1	Meiosis 5	NotAvailable	NotAvailable
gene_28505	1849	7	0.15	229	5.23	42.8669943	5.421795384	0.00028603	0.0428886	Up	cytochrome P450, family 71, subfamily B, polypeptide 37	Cytochrome P450	NotAvailable	molecular_function:oxygen binding (GO:0019825);
gene_60499	481	336	44.17	6	0.86	0.023399015	-5.417408404	0.000287496	0.0430254	Down	NotAvailable	NotAvailable	NotAvailable	NotAvailable
gene_67351	841	4	0.3	171	14.09	56.01724031	5.807799033	0.000290631	0.0432095	Up	NotAvailable	NotAvailable	NotAvailable	NotAvailable
gene_16820	6072	7	0.1	228	3.56	42.6798034	5.41548161	0.000291175	0.0432095	Up	Leucine-rich repeat protein kinase family protein	Receptor like kinase, RLK	NotAvailable	molecular_function:protein binding (GO:0005515);biological_process:protein phosphorylation (GO:0006468);
gene_73578	934	7	0.47	228	16.91	42.6798034	5.41548161	0.000291175	0.0432095	Up	NotAvailable	NotAvailable	NotAvailable	molecular_function:calmodulin binding (GO:0005516);
gene_43916	3248	0	0	79	2.44	Inf	Inf	0.000291502	0.0432095	Up	Plant protein of unknown function (DUF936)	Expressed protein (Fragment)	NotAvailable	NotAvailable
gene_67996	5342	0	0	79	1.84	Inf	Inf	0.000291502	0.0432095	Up	unknown protein	Dentin sialophosphoprotein-like	NotAvailable	NotAvailable
gene_2646	2645	334	3.67	6	0.07	0.023539129	-5.408795273	0.000294225	0.0435302	Down	Integrase-type DNA-binding superfamily protein	Ethylene responsive transcription factor 2a	AP2-EREBP:TF	molecular_function:DNA binding (GO:0003677);biological_process:regulation of transcription, DNA-dependent (GO:0006355);
gene_37895	4212	5	0.28	189	11.74	49.53103521	5.630260848	0.00029861	0.0440952	Up	Pectin lyase-like superfamily protein	Pectinesterase	NotAvailable	molecular_function:pectinesterase activity (GO:0030599);
gene_9681	2341	24	0.69	743	23.26	40.5660917	5.342202418	0.000300242	0.0442341	Up	Fatty acid/sphingolipid desaturase	Delta-6-desaturase	NotAvailable	molecular_function:stearoyl-CoA 9-desaturase activity (GO:0004768);molecular_function:sphingolipid delta-4 desaturase activity (GO:0042284);
gene_13276	1994	27	1.54	1796	112.5	87.1621942	6.445630651	0.000301081	0.0442341	Up	xyloglucan endotransglucosylase/hydrolase 9	Xyloglucan endotransglucosylase_hydrolase 5	NotAvailable	molecular_function:hydrolase activity, acting on glycosyl bonds (GO:0016798);
gene_54685	10877	7	0.12	226	4.2	42.30541855	5.402770559	0.000301825	0.0442341	Up	beta-galactosidase 10	Beta-galactosidase	NotAvailable	molecular_function:protein binding (GO:0005515);
gene_61622	3012	7	0.65	226	22.89	42.30541855	5.402770559	0.000301825	0.0442341	Up	histone H2A 11	Histone H2A	CCAAT:TF	NotAvailable
gene_26554	13066	164	19.24	1	0.13	0.007989907	-6.967605486	0.000303179	0.0443491	Down	NotAvailable	NotAvailable	NotAvailable	NotAvailable
gene_5310	1568	1449	82.69	21	1.31	0.018990505	-5.718577938	0.00030427	0.0443968	Down	CAP160 protein	Low-temperature-induced 65 kDa protein	NotAvailable	NotAvailable
gene_4698	2158	1	0.08	106	9.26	138.8965475	7.117866973	0.000305491	0.0443968	Up	unknown protein	Unknown Protein	NotAvailable	NotAvailable
gene_32785	2829	2151	66.64	21	0.71	0.012792767	-6.288527868	0.000305849	0.0443968	Down	xylem NAC domain 1	NAC domain protein	NotAvailable	molecular_function:sphingosine N-acyltransferase activity (GO:0050291);
gene_47170	907	0	0	78	5.96	Inf	Inf	0.000306358	0.0443968	Up	NotAvailable	NotAvailable	NotAvailable	NotAvailable
gene_69408	2044	0	0	78	2.64	Inf	Inf	0.000306358	0.0443968	Up	NotAvailable	NotAvailable	NotAvailable	NotAvailable
gene_32	1458	870	52.95	17	1.13	0.025604439	-5.287462231	0.000312167	0.0451545	Down	mitochondrion-localized small heat shock protein 23.6	Heat shock protein 22	NotAvailable	NotAvailable
gene_74519	3248	7	0.12	224	4.18	41.93103485	5.389946518	0.000312978	0.0451879	Up	Adenine nucleotide alpha hydrolases-like superfamily protein	U-box domain containing protein expressed	NotAvailable	NotAvailable
gene_42884	2385	232	12.55	3	0.18	0.016944114	-5.883071976	0.00031432	0.0452976	Down	LOB domain-containing protein 1	LOB domain protein 1	LOB:TF	molecular_function:protein binding (GO:0005515);
gene_16747	5386	395	7.19	8	0.16	0.026538629	-5.235762325	0.000316045	0.0454134	Down	Protein of unknown function (DUF1336)	cDNA clone J075153F01 full insert sequence	NotAvailable	NotAvailable
gene_20458	5988	3008	63.3	18	0.41	0.007841159	-6.994717332	0.000316291	0.0454134	Down	P-loop containing nucleoside triphosphate hydrolases superfamily protein	Katanin p60 ATPase-containing subunit	NotAvailable	molecular_function:ATPase activity, coupled (GO:0042623);
gene_11987	729	510	44.24	11	1.05	0.028262339	-5.1449753	0.00031712	0.0454485	Down	NotAvailable	NotAvailable	NotAvailable	NotAvailable
gene_63725	3734	162	5.27	1	0.04	0.008088548	-6.949903485	0.000319476	0.0457021	Down	NotAvailable	NotAvailable	NotAvailable	NotAvailable
gene_22251	963	0	0	77	5.54	Inf	Inf	0.000322083	0.0459062	Up	NotAvailable	NotAvailable	NotAvailable	NotAvailable
gene_79776	2697	0	0	77	4.97	Inf	Inf	0.000322083	0.0459062	Up	BR enhanced expression 3	Transcription factor	bHLH:TF	cellular_component:nucleus (GO:0005634);
gene_74547	420	197	29.66	2	0.33	0.013302993	-6.232105301	0.000325833	0.0463558	Down	NotAvailable	NotAvailable	NotAvailable	NotAvailable
gene_49617	1853	6	0.12	203	4.28	44.33333329	5.470319935	0.000329347	0.0467702	Up	Protein of unknown function, DUF617	Plant-specific domain TIGR01570 family protein	NotAvailable	NotAvailable
gene_51232	1192	1	0.05	104	6.04	136.2758561	7.090386236	0.000331114	0.0469355	Up	NotAvailable	NotAvailable	NotAvailable	NotAvailable
gene_15774	892	118	9.73	0	0	0	-Inf	0.000332745	0.0470611	Down	NotAvailable	NotAvailable	NotAvailable	molecular_function:inositol trisphosphate phosphatase activity (GO:0046030);
gene_77933	10678	17	0.08	436	2.31	33.60649138	5.070668002	0.000333209	0.0470611	Up	unknown protein	Unknown Protein	NotAvailable	NotAvailable
gene_45904	419	5	0.75	184	30.42	48.22069028	5.591580379	0.00033483	0.0472043	Up	NotAvailable	NotAvailable	NotAvailable	NotAvailable
gene_60014	2012	6	0.26	202	9.44	44.11494307	5.4631955	0.000336229	0.0473158	Up	HXXXD-type acyl-transferase family protein	Acyltransferase (Fragment)	NotAvailable	molecular_function:transferase activity (GO:0016740);
gene_31401	4559	762	19.44	16	0.45	0.027513802	-5.183700669	0.000338411	0.0474967	Down	RING/U-box superfamily protein	RING finger protein 170	NotAvailable	NotAvailable
gene_50009	7303	0	0	76	1.86	Inf	Inf	0.000338735	0.0474967	Up	chromomethylase 3	Cytosine-specific methyltransferase	NotAvailable	molecular_function:microtubule binding (GO:0008017);molecular_function:syndecan binding (GO:0045545);
gene_74794	7980	13	0.21	335	6.05	33.7665788	5.077524086	0.000340125	0.0476058	Up	Nucleotide-diphospho-sugar transferases superfamily protein	Cellulose synthase-like C2 glycosyltransferase family 2	NotAvailable	molecular_function:mannan synthase activity (GO:0051753);
gene_3086	6793	14	0.28	356	7.78	33.3201974	5.058325027	0.000342963	0.0479031	Up	Minichromosome maintenance (MCM2/3/5) family protein	DNA replication licensing factor MCM3	NotAvailable	molecular_function:ATP-dependent 3'-5' DNA helicase activity (GO:0043140);
gene_81383	10544	587	8.65	13	0.21	0.029019562	-5.106830457	0.000343479	0.0479031	Down	NotAvailable	NotAvailable	NotAvailable	NotAvailable
gene_58257	4927	227	5.25	3	0.08	0.017317333	-5.851639468	0.000344868	0.0480107	Down	ACT domain-containing protein	Amino acid binding protein	NotAvailable	NotAvailable
gene_12200	2924	2	0.09	125	6.09	81.89655384	6.355730803	0.000348347	0.0484084	Up	NotAvailable	NotAvailable	NotAvailable	molecular_function:transforming growth factor beta receptor binding (GO:0005160);
gene_73279	2597	11	0.47	291	13.52	34.66457672	5.115390243	0.000353503	0.048979	Up	Auxin-responsive family protein	Membrane protein	NotAvailable	NotAvailable
gene_46209	2758	24	0.89	670	27.27	36.58046006	5.193001303	0.000353927	0.048979	Up	Eukaryotic aspartyl protease family protein	Aspartic proteinase nepenthesin-1	NotAvailable	biological_process:proteolysis (GO:0006508);molecular_function:phosphopantetheine binding (GO:0031177);
gene_44351	11106	350	4.18	7	0.09	0.026206897	-5.253909671	0.000354341	0.048979	Down	NotAvailable	NotAvailable	NotAvailable	molecular_function:oxidoreductase activity (GO:0016491);
gene_41866	791	743	65.34	16	1.54	0.028217385	-5.147271882	0.00035611	0.0490861	Down	unknown protein	Unknown Protein	NotAvailable	NotAvailable
gene_51323	4060	0	0	75	3.51	Inf	Inf	0.000356378	0.0490861	Up	ataurora2	Serine_threonine-protein kinase 6	NotAvailable	biological_process:protein phosphorylation (GO:0006468);
gene_8499	1063	6	0.36	5385	350.96	1176.034764	10.19971465	0.000360163	0.0495198	Up	NotAvailable	NotAvailable	NotAvailable	NotAvailable
gene_78758	8397	488	7.13	11	0.18	0.029536461	-5.081359201	0.00036085	0.0495268	Down	aconitase 3	3-isopropylmalate dehydratase large subunit	NotAvailable	NotAvailable
gene_48355	2222	736	16.99	16	0.4	0.028485757	-5.133615438	0.000363104	0.0496938	Down	NotAvailable	NotAvailable	NotAvailable	NotAvailable
gene_23948	1951	192	3.37	2	0.04	0.013649425	-6.195015982	0.000363815	0.0496938	Down	winged-helix DNA-binding transcription factor family protein	Heat stress transcription factor-type, DNA-binding	HSF:TF	molecular_function:DNA binding (GO:0003677);molecular_function:transcription repressor activity (GO:0016564);
gene_22458	44306	30	0.39	1100	15.66	48.04597731	5.586343731	0.000363982	0.0496938	Up	purple acid phosphatase 27	Purple acid phosphatase	NotAvailable	molecular_function:protein serine/threonine phosphatase activity (GO:0004722);molecular_function:protein binding (GO:0005515);
gene_24988	6183	19	0.35	477	9.63	32.89655156	5.039864461	0.000366586	0.0499616	Up	TCP-1/cpn60 chaperonin family protein	chaperonin	NotAvailable	NotAvailable
