# Supplementary material for: Integrated mRNA and microRNA analysis identifies genes and small miRNA molecules associated with transcriptional and post-transcriptional-level responses to both drought stress and re-watering treatment in tobacco
Source: BMC Genomics. 2017 Jan 10;18:62. doi: 10.1186/s12864-016-3372-0 (PMC5223433; doi:10.1186/s12864-016-3372-0)
Supplement: Additional file 3: — List of differentially expressed genes between WL and CL (WL vs. CL) in tobacco leaves. (XLSX 103 kb) [file 12864_2016_3372_MOESM3_ESM.xlsx]

## Sheet: WL_vs_CL_DEGs.final.txt
geneID	length	CL.raw_reads	CL.RPKM	WL.raw_reads	WL.RPKM	foldChange	log2FoldChange	pval	padj	Regulation	Homologous genes in A. thaliana	Homologous genes in tomato	Classification of transcription factor	GO_Item
gene_39986	3748	914	8.61	5	0.09	0.010940919	-6.51412226	5.56e-22	4.35e-17	Down	NotAvailable	NotAvailable	NotAvailable	NotAvailable
gene_5870	5691	91	2.9	1342	83.99	29.49450547	4.882374316	2.08e-18	8.13e-14	Up	copper/zinc superoxide dismutase 2	Superoxide dismutase	NotAvailable	NotAvailable
gene_11806	3817	873	8.07	13	0.24	0.02978236	-5.069398125	1.54e-17	4.01e-13	Down	NotAvailable	NotAvailable	NotAvailable	NotAvailable
gene_35109	5778	135	2.2	1874	60.02	27.76296315	4.795089641	5.64e-17	1.1e-12	Up	copper/zinc superoxide dismutase 2	Superoxide dismutase	NotAvailable	NotAvailable
gene_76112	444	32	2.54	391	61.01	24.43750007	4.611024797	8.76e-17	1.37e-12	Up	NotAvailable	NotAvailable	NotAvailable	NotAvailable
gene_47720	1928	928	16.99	17	0.61	0.036637931	-4.770518154	1.18e-16	1.54e-12	Down	NotAvailable	NotAvailable	NotAvailable	molecular_function:electron carrier activity (GO:0009055);
gene_56642	1793	460	9.05	4	0.15	0.017391304	-5.845490051	6.25e-16	6.99e-12	Down	NotAvailable	NotAvailable	NotAvailable	molecular_function:electron carrier activity (GO:0009055);
gene_53560	1082	445	14.52	8	0.51	0.035955056	-4.797661526	2.12e-13	2.07e-09	Down	NotAvailable	NotAvailable	NotAvailable	molecular_function:high affinity copper ion transmembrane transporter activity (GO:0015089);
gene_19158	133	4	1.06	113	58.86	56.50000014	5.820178962	2.59e-13	2.13e-09	Up	NotAvailable	NotAvailable	NotAvailable	NotAvailable
gene_79693	2529	17	0.24	191	5.23	22.47058813	4.489965987	2.72e-13	2.13e-09	Up	NotAvailable	NotAvailable	NotAvailable	molecular_function:serine-type endopeptidase activity (GO:0004252);
gene_10555	2447	1921	27.71	72	2.04	0.074960958	-3.737716802	8.15e-13	5.8e-09	Down	NotAvailable	NotAvailable	NotAvailable	NotAvailable
gene_63123	3777	0	0	73	1.34	Inf	Inf	8.91e-13	5.81e-09	Up	NotAvailable	NotAvailable	NotAvailable	NotAvailable
gene_41146	1039	1549	52.62	61	4.07	0.078760491	-3.666384091	1.59e-12	9.38e-09	Down	NotAvailable	NotAvailable	NotAvailable	NotAvailable
gene_57682	2768	1278	14.74	50	1.13	0.078247261	-3.675815931	1.68e-12	9.38e-09	Down	cytochrome P450, family 78, subfamily A, polypeptide 6	Cytochrome P450	NotAvailable	molecular_function:oxygen binding (GO:0019825);
gene_59265	493	34	2.43	253	35.55	14.88235292	3.895530733	2.68e-12	1.4e-08	Up	NotAvailable	NotAvailable	NotAvailable	NotAvailable
gene_85039	2177	1729	24.05	71	1.94	0.082128398	-3.605975034	3.18e-12	1.56e-08	Down	NotAvailable	NotAvailable	NotAvailable	NotAvailable
gene_80072	1792	1743	34.33	74	2.86	0.084911073	-3.557903488	5.45e-12	2.51e-08	Down	NotAvailable	NotAvailable	NotAvailable	biological_process:lipid catabolic process (GO:0016042);
gene_41272	967	180	6.57	1026	73.51	11.40000003	3.510961919	9.41e-12	4.09e-08	Up	NotAvailable	NotAvailable	NotAvailable	molecular_function:pectinesterase activity (GO:0030599);
gene_39449	7142	81	0.14	423	1.4	10.44444443	3.38466385	3.59e-11	1.48e-07	Up	GAG/POL/ENV polyprotein	Retroelement pol polyprotein-like	NotAvailable	NotAvailable
gene_4850	834	251	10.07	3	0.24	0.023904382	-5.386581053	4.02e-11	1.57e-07	Down	GAST1 protein homolog 1	Gibberellin-regulated protein 2	NotAvailable	NotAvailable
gene_48080	1363	1936	62.8	94	5.99	0.097107438	-3.364274386	5.19e-11	1.94e-07	Down	dehydrin xero 1	Unknown Protein	NotAvailable	NotAvailable
gene_84035	1391	789	20.02	37	1.84	0.093789607	-3.414428124	8.99e-11	3.2e-07	Down	NotAvailable	NotAvailable	AP2-EREBP:TF	molecular_function:protein binding (GO:0005515);molecular_function:DNA binding (GO:0003677);
gene_21878	1272	1055	29.27	53	2.89	0.100473934	-3.315106829	1.04e-10	3.53e-07	Down	NotAvailable	NotAvailable	NotAvailable	NotAvailable
gene_84036	1291	1472	40.24	76	4.08	0.10326087	-3.275634443	1.12e-10	3.55e-07	Down	NotAvailable	NotAvailable	AP2-EREBP:TF	molecular_function:protein binding (GO:0005515);molecular_function:DNA binding (GO:0003677);
gene_11238	1682	2	0.1	71	7.1	71.00000021	6.14974712	1.14e-10	3.55e-07	Up	Pollen Ole e 1 allergen and extensin family protein	Phylloplanin	NotAvailable	NotAvailable
gene_44019	1718	2270	26.07	117	2.64	0.1030837	-3.278111863	1.81e-10	5.45e-07	Down	Dehydrin family protein	Unknown Protein	NotAvailable	NotAvailable
gene_69267	855	1100	45.41	59	4.78	0.107272727	-3.220644759	2.55e-10	7.38e-07	Down	NotAvailable	NotAvailable	NotAvailable	NotAvailable
gene_53441	1444	358	8.75	11	0.53	0.061452514	-4.024384159	2.66e-10	7.44e-07	Down	NotAvailable	NotAvailable	AP2-EREBP:TF	molecular_function:transcription activator activity (GO:0016563);
gene_38567	2225	591	6.58	27	0.59	0.091370558	-3.452126818	2.78e-10	7.52e-07	Down	Protein of unknown function (DUF506)	Plant-specific domain TIGR01615 family protein	NotAvailable	NotAvailable
gene_11584	1583	157	1.96	0	0	0	-Inf	3e-10	7.82e-07	Down	HXXXD-type acyl-transferase family protein	Hydroxycinnamoyl CoA quinate transferase	NotAvailable	molecular_function:transferase activity, transferring acyl groups other than amino-acyl groups (GO:0016747);
gene_65369	4535	179	5.36	1	0.06	0.011173184	-6.483815777	4.29e-10	1.08e-06	Down	Polyketide synthase, enoylreductase family protein	Mitochondrial trans-2-enoyl-CoA reductase	NotAvailable	biological_process:metabolic process (GO:0008152);molecular_function:oxidoreductase activity (GO:0016491);biological_process:oxidation-reduction process (GO:0055114);
gene_27659	2544	142	2.51	615	21.37	8.661971866	3.114695481	4.59e-10	1.12e-06	Up	Methylenetetrahydrofolate reductase family protein	Proline dehydrogenase	NotAvailable	NotAvailable
gene_25612	2111	5	0.06	81	1.85	32.39999951	5.017921908	6.13e-10	1.45e-06	Up	NAD(P)-binding Rossmann-fold superfamily protein	Short-chain dehydrogenase_reductase family protein	FAR1:TF	molecular_function:protein self-association (GO:0043621);molecular_function:copper ion binding (GO:0005507);
gene_83651	973	369	13.38	13	0.93	0.070460705	-3.827037288	6.83e-10	1.57e-06	Down	NotAvailable	NotAvailable	NotAvailable	molecular_function:calcium ion binding (GO:0005509);
gene_47526	1400	177	4.46	745	36.87	8.418079118	3.073491065	7.86e-10	1.73e-06	Up	NotAvailable	NotAvailable	NotAvailable	biological_process:lipid transport (GO:0006869);
gene_60729	1031	449	15.37	19	1.28	0.084632517	-3.562644121	7.95e-10	1.73e-06	Down	NotAvailable	NotAvailable	NotAvailable	NotAvailable
gene_82029	1032	426	14.57	18	1.21	0.084507042	-3.564784619	1.18e-09	2.5e-06	Down	NotAvailable	NotAvailable	NotAvailable	NotAvailable
gene_8422	1861	1926	36.53	115	4.28	0.119418484	-3.065901937	1.31e-09	2.65e-06	Down	NotAvailable	NotAvailable	NotAvailable	biological_process:lipid catabolic process (GO:0016042);
gene_8318	1718	92	4.22	385	34.64	8.369565251	3.06515268	1.32e-09	2.65e-06	Up	NotAvailable	Unknown Protein	NotAvailable	NotAvailable
gene_79126	3743	2992	25.93	167	2.84	0.111631016	-3.163190167	1.41e-09	2.75e-06	Down	YELLOW STRIPE like 2	Oligopeptide transporter (Fragment)	NotAvailable	molecular_function:oligopeptide transporter activity (GO:0015198);
gene_41262	1522	298	6.91	9	0.41	0.060402685	-4.049243519	1.48e-09	2.77e-06	Down	NotAvailable	NotAvailable	NotAvailable	NotAvailable
gene_35261	1180	337	17.67	1523	156.78	9.038575656	3.176095445	1.49e-09	2.77e-06	Up	Pollen Ole e 1 allergen and extensin family protein	Phylloplanin	NotAvailable	NotAvailable
gene_16395	1212	7	0.24	86	5.85	24.57142882	4.618909833	1.58e-09	2.88e-06	Up	tonoplast intrinsic protein 1	Aquaporin	NotAvailable	molecular_function:water channel activity (GO:0015250);
gene_76471	2547	59	0.78	265	6.91	8.983050825	3.1672055	1.89e-09	3.37e-06	Up	plantacyanin	Blue copper protein	NotAvailable	molecular_function:electron carrier activity (GO:0009055);
gene_46302	1053	261	8.75	7	0.46	0.053639847	-4.220551075	2.46e-09	4.28e-06	Down	NotAvailable	NotAvailable	AP2-EREBP:TF	molecular_function:transcription activator activity (GO:0016563);
gene_77558	1272	259	8.27	7	0.44	0.054054054	-4.209453366	2.81e-09	4.69e-06	Down	homeobox 7	Homeobox leucine zipper protein	HB:TF	molecular_function:sequence-specific DNA binding (GO:0043565);
gene_30328	955	107	3.95	421	30.54	7.869158866	2.976209437	2.82e-09	4.69e-06	Up	NotAvailable	NotAvailable	NotAvailable	biological_process:lipid transport (GO:0006869);
gene_78521	1350	415	10.85	19	0.98	0.091566265	-3.449040013	3.34e-09	5.45e-06	Down	NotAvailable	NotAvailable	NotAvailable	NotAvailable
gene_8941	1749	783	15.8	49	1.94	0.125159642	-2.998158653	4.92e-09	7.86e-06	Down	NotAvailable	NotAvailable	AP2-EREBP:TF	molecular_function:DNA binding (GO:0003677);biological_process:regulation of transcription, DNA-dependent (GO:0006355);
gene_41186	848	15	0.92	110	13.3	14.66666671	3.874469118	6.06e-09	9.49e-06	Up	NotAvailable	NotAvailable	NotAvailable	NotAvailable
gene_13207	2241	3730	151.66	218	17.4	0.11689008	-3.09677559	6.57e-09	1.01e-05	Down	Peroxidase superfamily protein	Proteinase inhibitor II	NotAvailable	molecular_function:serine-type endopeptidase inhibitor activity (GO:0004867);
gene_26296	4727	373	5.85	17	0.52	0.091152815	-3.455568979	7.26e-09	1.09e-05	Down	nitrate transporter 1.5	Peptide transporter-like protein	NotAvailable	molecular_function:dipeptide transporter activity (GO:0042936);molecular_function:nitrate transmembrane transporter activity (GO:0015112);
gene_35929	878	126	5.06	0	0	0	-Inf	7.42e-09	1.1e-05	Down	NotAvailable	NotAvailable	NotAvailable	NotAvailable
gene_40342	2561	150	2.56	539	18.06	7.186666652	2.845322772	8.69e-09	1.26e-05	Up	Methylenetetrahydrofolate reductase family protein	Proline dehydrogenase	NotAvailable	molecular_function:protein binding (GO:0005515);molecular_function:proline dehydrogenase activity (GO:0004657);
gene_58697	1742	24	0.94	137	10.56	11.41666665	3.513069582	9.39e-09	1.34e-05	Up	NotAvailable	NotAvailable	NotAvailable	NotAvailable
gene_46984	1231	2052	58.83	139	7.82	0.135477583	-2.883873943	9.91e-09	1.38e-05	Down	NotAvailable	NotAvailable	C2H2:TF	molecular_function:sequence-specific DNA binding transcription factor activity (GO:0003700);molecular_function:transcription repressor activity (GO:0016564);
gene_7903	1550	800	18.22	54	2.41	0.135	-2.888968688	1.31e-08	1.8e-05	Down	NotAvailable	NotAvailable	AP2-EREBP:TF	molecular_function:DNA binding (GO:0003677);biological_process:regulation of transcription, DNA-dependent (GO:0006355);
gene_12387	1992	151	4.25	522	28.86	6.9139073	2.789501257	1.58e-08	2.13e-05	Up	plasma membrane intrinsic protein 2A	Aquaporin 2	NotAvailable	molecular_function:water channel activity (GO:0015250);
gene_2942	2843	85	2.33	310	16.69	7.294117657	2.866733469	1.76e-08	2.33e-05	Up	basic chitinase	Endochitinase (Chitinase)	NotAvailable	molecular_function:endochitinase activity (GO:0008843);
gene_8287	3098	823	15.83	58	2.19	0.140947752	-2.826767625	2.22e-08	2.89e-05	Down	cytochrome P450, family 78, subfamily A, polypeptide 6	Cytochrome P450	NotAvailable	molecular_function:oxygen binding (GO:0019825);
gene_49606	2867	2338	16.45	165	2.28	0.141146279	-2.824737	2.36e-08	3.03e-05	Down	Xyloglucan endotransglucosylase/hydrolase family protein	Xyloglucan endotransglucosylase_hydrolase 2	NotAvailable	molecular_function:hydrolase activity, acting on glycosyl bonds (GO:0016798);
gene_5027	1274	1559	76.1	115	11.02	0.147530468	-2.760915162	2.58e-08	3.26e-05	Down	formin 3	Cysteine-rich extensin-like protein-4	NotAvailable	NotAvailable
gene_36638	2837	1131	18.87	84	2.75	0.148541114	-2.751065791	2.93e-08	3.64e-05	Down	cytochrome P450, family 707, subfamily A, polypeptide 1	Cytochrome P450	NotAvailable	molecular_function:oxygen binding (GO:0019825);molecular_function:(+)-abscisic acid 8'-hydroxylase activity (GO:0010295);
gene_25633	638	410	22.68	23	2.5	0.112195122	-3.155918143	3.06e-08	3.74e-05	Down	NotAvailable	NotAvailable	NotAvailable	NotAvailable
gene_66258	1233	260	7.44	10	0.56	0.076923077	-3.700439718	3.41e-08	4.1e-05	Down	NotAvailable	NotAvailable	AP2-EREBP:TF	molecular_function:transcription activator activity (GO:0016563);
gene_45599	1281	482	27.66	30	3.38	0.124481328	-3.005998741	3.65e-08	4.32e-05	Down	zinc knuckle (CCHC-type) family protein	Uncharacterized zinc finger CCHC domain-containing protein At4g19190	NotAvailable	NotAvailable
gene_60075	2996	7	0.3	70	5.89	20	4.321928095	4.68e-08	5.47e-05	Up	NotAvailable	NotAvailable	NotAvailable	NotAvailable
gene_61851	4951	6	0.06	66	1.35	22.00000022	4.459431619	4.79e-08	5.52e-05	Up	Aluminium activated malate transporter family protein	Aluminum-activated malate transporter (Fragment)	NotAvailable	molecular_function:malate transmembrane transporter activity (GO:0015140);
gene_21728	4101	108	2.15	356	13.93	6.592592604	2.720845929	5.04e-08	5.72e-05	Up	nodulin MtN21 /EamA-like transporter family protein	Nodulin MtN21 family protein	NotAvailable	NotAvailable
gene_64264	1960	162	2.92	3	0.11	0.037037037	-4.754887502	5.39e-08	6.03e-05	Down	NotAvailable	NotAvailable	NotAvailable	NotAvailable
gene_73099	4997	1082	12.1	6677	146.57	12.34195936	3.625499541	5.73e-08	6.25e-05	Up	nitrate reductase 2	Nitrate reductase	NotAvailable	NotAvailable
gene_34818	2413	89	1.85	300	12.25	6.741573049	2.75308526	5.75e-08	6.25e-05	Up	glucose-6-phosphate/phosphate translocator 2	Glucose-6-phosphate_phosphate translocator 2	NotAvailable	NotAvailable
gene_24675	1218	625	31.88	2563	256.6	8.201599986	3.035905384	6.2e-08	6.65e-05	Up	Pollen Ole e 1 allergen and extensin family protein	Phylloplanin	NotAvailable	NotAvailable
gene_37762	6056	435	10.11	27	1.23	0.124137931	-3.009984089	6.29e-08	6.65e-05	Down	GDSL-like Lipase/Acylhydrolase superfamily protein	GDSL esterase_lipase At1g28590	NotAvailable	NotAvailable
gene_24266	1051	919	30.86	71	4.68	0.154515778	-2.694173932	6.43e-08	6.71e-05	Down	NotAvailable	NotAvailable	NotAvailable	NotAvailable
gene_32798	4989	24	1.03	122	10.27	10.16666664	3.345774837	7.12e-08	7.33e-05	Up	GDSL-like Lipase/Acylhydrolase superfamily protein	GDSL esterase_lipase At1g29670	NotAvailable	NotAvailable
gene_22929	1446	356	5.16	1174	33.4	6.595505602	2.721483262	7.41e-08	7.53e-05	Up	RNA recognition motif (RRM)-containing protein	Methanol inducible protein	NotAvailable	NotAvailable
gene_35837	1288	917	25.13	72	3.87	0.157033806	-2.670852922	8.07e-08	8.09e-05	Down	NotAvailable	NotAvailable	NotAvailable	NotAvailable
gene_19064	3089	456	10.01	30	1.29	0.131578947	-2.925999419	9.19e-08	9.11e-05	Down	Adenine nucleotide alpha hydrolases-like superfamily protein	Universal stress protein	NotAvailable	biological_process:response to stress (GO:0006950);
gene_46133	919	1016	39.02	82	6.18	0.161417323	-2.631132682	1.04e-07	0.0001019	Down	NotAvailable	NotAvailable	NotAvailable	NotAvailable
gene_25463	7565	138	1.63	423	9.8	6.130434797	2.615989396	1.09e-07	0.000105336	Up	Enoyl-CoA hydratase/isomerase family	Fatty acid oxidation complex subunit alpha	NotAvailable	molecular_function:enoyl-CoA hydratase activity (GO:0004300);
gene_24825	1002	599	21.1	45	3.11	0.150250417	-2.734559096	1.29e-07	0.000121499	Down	NotAvailable	NotAvailable	NotAvailable	NotAvailable
gene_11673	1574	1416	31.75	117	5.15	0.165254237	-2.59724083	1.29e-07	0.000121499	Down	NotAvailable	NotAvailable	AP2-EREBP:TF	NotAvailable
gene_72564	1867	702	13.27	55	2.04	0.156695157	-2.673967507	1.33e-07	0.000123926	Down	NotAvailable	NotAvailable	NotAvailable	NotAvailable
gene_24536	3321	3230	63.05	244	9.35	0.151083591	-2.726581112	1.51e-07	0.00013892	Down	Protein of unknown function (duplicated DUF1399)	Hypothetical YFW family protein 5	NotAvailable	NotAvailable
gene_10726	3717	119	1.08	1	0.02	0.016806723	-5.894817763	1.53e-07	0.000139011	Down	chloroplast beta-amylase	Beta-amylase	BES1:TF	molecular_function:beta-amylase activity (GO:0016161);
gene_8820	1536	633	14.54	49	2.21	0.154818325	-2.691351845	1.55e-07	0.000139011	Down	NotAvailable	NotAvailable	NotAvailable	molecular_function:oligopeptide transporter activity (GO:0015198);
gene_27775	80725	411	1.66	27	0.21	0.131386861	-2.928107082	1.6e-07	0.000141628	Down	Peroxidase superfamily protein	Proteinase inhibitor II	NotAvailable	molecular_function:serine-type endopeptidase inhibitor activity (GO:0004867);
gene_69266	777	213	9.67	8	0.71	0.075117371	-3.73470962	1.61e-07	0.000141628	Down	NotAvailable	NotAvailable	NotAvailable	NotAvailable
gene_78198	3703	410	14.84	27	1.92	0.131707317	-2.924592597	1.66e-07	0.000144651	Down	Gibberellin-regulated family protein	Gibberellin-regulated protein 2	NotAvailable	NotAvailable
gene_42368	2033	318	3.55	18	0.4	0.113207547	-3.142957954	1.81e-07	0.000155844	Down	Protein of unknown function (DUF581)	Mediator of aba-regulated dormancy 1	NotAvailable	NotAvailable
gene_63459	966	147	5.37	3	0.22	0.040816327	-4.614709844	2.08e-07	0.000177273	Down	NotAvailable	NotAvailable	AP2-EREBP:TF	molecular_function:transcription activator activity (GO:0016563);
gene_34539	1560	331	7.49	20	0.89	0.120845921	-3.048759312	2.55e-07	0.000213642	Down	NotAvailable	NotAvailable	NotAvailable	NotAvailable
gene_8811	2860	2457	14.67	203	2.38	0.165242165	-2.597346225	2.57e-07	0.000213642	Down	YELLOW STRIPE like 3	Oligopeptide transporter (Fragment)	NotAvailable	molecular_function:oligopeptide transporter activity (GO:0015198);
gene_5817	6286	5399	54.8	368	7.33	0.136321541	-2.874914545	2.62e-07	0.000215958	Down	beta galactosidase 1	Beta-galactosidase	NotAvailable	molecular_function:protein binding (GO:0005515);
gene_11659	643	170	9.33	5	0.54	0.058823529	-4.087462841	2.78e-07	0.000226761	Down	NotAvailable	NotAvailable	NotAvailable	molecular_function:serine-type endopeptidase inhibitor activity (GO:0004867);
gene_22740	1738	1322	26.85	117	4.66	0.177004539	-2.498141742	3.36e-07	0.000269034	Down	NotAvailable	NotAvailable	NotAvailable	molecular_function:3'-5'-exoribonuclease activity (GO:0000175);
gene_76922	7072	33	0.6	134	4.79	8.121212145	3.021695071	3.37e-07	0.000269034	Up	Peroxidase superfamily protein	Peroxidase	NotAvailable	molecular_function:peroxidase activity (GO:0004601);molecular_function:protein binding (GO:0005515);
gene_82168	1436	1173	28.83	104	5.02	0.177323103	-2.49554758	3.5e-07	0.000276607	Down	NotAvailable	NotAvailable	NotAvailable	molecular_function:3'-5'-exoribonuclease activity (GO:0000175);
gene_73905	840	127	5.34	2	0.16	0.031496063	-4.988684687	3.55e-07	0.000277504	Down	NotAvailable	NotAvailable	NotAvailable	NotAvailable
gene_80751	5094	319	5.11	910	28.62	5.705329163	2.512310121	3.68e-07	0.000285443	Up	nitrate transporter 1.1	Nitrate transporter	NotAvailable	molecular_function:dipeptide transporter activity (GO:0042936);
gene_74999	3042	4	0.04	49	0.94	24.49999972	4.614709844	4.61e-07	0.0003534	Up	O-Glycosyl hydrolases family 17 protein	Glucan endo-1 3-beta-glucosidase 5	SBP:TF	NotAvailable
gene_26422	2034	3080	53.44	255	8.69	0.165584416	-2.594361199	4.65e-07	0.0003534	Down	NotAvailable	NotAvailable	NotAvailable	NotAvailable
gene_82864	2472	520	25.04	42	3.97	0.161538462	-2.63005039	5.23e-07	0.000393566	Down	DNAJ-like 20	Chaperone protein dnaJ 20	NotAvailable	molecular_function:heat shock protein binding (GO:0031072);
gene_80131	1363	1015	64.9	93	11.67	0.183251232	-2.448105201	5.94e-07	0.000441957	Down	Serine protease inhibitor, potato inhibitor I-type family protein	Proteinase inhibitor I	NotAvailable	biological_process:response to wounding (GO:0009611);
gene_40487	2920	285	4.49	17	0.53	0.119298246	-3.067355268	5.99e-07	0.000441957	Down	NotAvailable	NotAvailable	NotAvailable	biological_process:response to stress (GO:0006950);
gene_8554	933	0	0	29	2.15	Inf	Inf	6.14e-07	0.000444751	Up	NotAvailable	NotAvailable	NotAvailable	NotAvailable
gene_52176	422	0	0	29	4.76	Inf	Inf	6.14e-07	0.000444751	Up	NotAvailable	NotAvailable	NotAvailable	NotAvailable
gene_3727	1540	204	4.68	9	0.4	0.088235294	-3.502500341	6.58e-07	0.000472202	Down	NotAvailable	NotAvailable	NotAvailable	NotAvailable
gene_81385	8770	4206	23.55	332	3.65	0.15786971	-2.663193703	6.78e-07	0.000482433	Down	NotAvailable	NotAvailable	NotAvailable	NotAvailable
gene_74692	3224	394	7.26	1094	39.58	5.553299497	2.473345203	7.39e-07	0.000520729	Up	myo-inositol-1-phosphate synthase 3	Inositol-3-phosphate synthase	NotAvailable	molecular_function:identical protein binding (GO:0042802);
gene_64262	2093	232	4.2	12	0.43	0.103448276	-3.273018494	7.77e-07	0.00054206	Down	NotAvailable	NotAvailable	NotAvailable	NotAvailable
gene_16993	79431	1212	9.55	114	1.76	0.188118812	-2.410283969	7.83e-07	0.00054206	Down	basic pathogenesis-related protein 1	Pathogenesis-related protein 1a	NotAvailable	NotAvailable
gene_5876	2648	49	0.31	164	2.03	6.693877547	2.742842161	8.12e-07	0.000557474	Up	NotAvailable	NotAvailable	NotAvailable	NotAvailable
gene_20761	1471	370	8.88	27	1.27	0.145945946	-2.776493958	8.39e-07	0.000571106	Down	NotAvailable	NotAvailable	NotAvailable	NotAvailable
gene_28506	2240	123	0.61	331	3.22	5.382113828	2.428172901	9.25e-07	0.000624246	Up	Cytochrome P450 superfamily protein	Cytochrome P450	NotAvailable	NotAvailable
gene_6449	639	209	11.54	10	1.08	0.09569378	-3.385431037	9.47e-07	0.000633507	Down	NotAvailable	NotAvailable	NotAvailable	molecular_function:phosphoribosylaminoimidazole carboxylase activity (GO:0004638);
gene_5473	2863	227	2.8	12	0.29	0.105726872	-3.241585987	1.07e-06	0.000706479	Down	NotAvailable	NotAvailable	NotAvailable	NotAvailable
gene_46134	867	292	11.89	19	1.52	0.130136986	-2.941897045	1.1e-06	0.000721483	Down	NotAvailable	NotAvailable	NotAvailable	NotAvailable
gene_3390	1247	656	41.94	60	7.53	0.182926829	-2.450661409	1.12e-06	0.000732579	Down	Serine protease inhibitor, potato inhibitor I-type family protein	Proteinase inhibitor I	NotAvailable	biological_process:response to wounding (GO:0009611);
gene_43755	3359	25	0.5	105	4.14	8.400000003	3.070389328	1.13e-06	0.000732579	Up	alpha/beta-Hydrolases superfamily protein	Hydrolase alpha_beta fold family protein	NotAvailable	NotAvailable
gene_42902	1020	599	20.73	54	3.67	0.180300501	-2.471524691	1.2e-06	0.000767502	Down	NotAvailable	NotAvailable	NotAvailable	NotAvailable
gene_25635	1771	422	8.41	34	1.33	0.161137441	-2.633636347	1.23e-06	0.000777356	Down	NotAvailable	NotAvailable	NotAvailable	NotAvailable
gene_67972	1274	352	9.75	26	1.41	0.147727273	-2.7589919	1.23e-06	0.000777356	Down	NotAvailable	NotAvailable	NotAvailable	NotAvailable
gene_30104	14572	271	3.05	694	15.32	5.121771212	2.356642811	1.27e-06	0.00079488	Up	P-type ATPase of Arabidopsis 2	Copper-exporting P-type ATPase A	NotAvailable	NotAvailable
gene_31736	1135	836	39.13	80	7.35	0.19138756	-2.385431037	1.29e-06	0.00080251	Down	Yippee family putative zinc-binding protein	Yippee zinc-binding-like protein	NotAvailable	NotAvailable
gene_46398	3035	1142	20.15	112	3.88	0.19614711	-2.349992013	1.4e-06	0.000860492	Down	delta1-pyrroline-5-carboxylate synthase 1	Gamma-glutamyl phosphate reductase	NotAvailable	molecular_function:glutamate 5-kinase activity (GO:0004349);molecular_function:delta1-pyrroline-5-carboxylate synthetase activity (GO:0017084);
gene_8814	1847	357	6.36	27	0.94	0.151260504	-2.724892762	1.44e-06	0.000874656	Down	homeobox 7	Homeobox leucine zipper protein	HB:TF	cellular_component:nucleus (GO:0005634);biological_process:regulation of transcription, DNA-dependent (GO:0006355);
gene_56628	1200	81	2.87	0	0	0	-Inf	1.45e-06	0.000874656	Down	xyloglucan endotransglucosylase/hydrolase 16	Xyloglucan endotransglucosylase_hydrolase 7	NotAvailable	molecular_function:hydrolase activity, acting on glycosyl bonds (GO:0016798);
gene_70174	4473	848	18.85	82	3.58	0.193396226	-2.37036845	1.45e-06	0.000874656	Down	homocysteine methyltransferase 2	Homocysteine s-methyltransferase	NotAvailable	molecular_function:homocysteine S-methyltransferase activity (GO:0008898);
gene_37105	721	231	11.31	13	1.25	0.112554113	-3.151309323	1.51e-06	0.000897966	Down	NotAvailable	NotAvailable	NotAvailable	NotAvailable
gene_32677	1516	442	11.05	37	1.82	0.167420814	-2.578449194	1.51e-06	0.000897966	Down	NotAvailable	NotAvailable	NotAvailable	NotAvailable
gene_67247	7937	31	0.48	117	3.56	7.548387124	2.916168409	1.54e-06	0.000905406	Up	Aluminium activated malate transporter family protein	Aluminum-activated malate transporter (Fragment)	NotAvailable	molecular_function:malate transmembrane transporter activity (GO:0015140);
gene_70810	4047	2650	28.49	247	5.21	0.186415094	-2.423409413	1.59e-06	0.000930433	Down	endoxyloglucan transferase A3	Xyloglucan endotransglucosylase_hydrolase 13	NotAvailable	molecular_function:hydrolase activity, acting on glycosyl bonds (GO:0016798);molecular_function:xyloglucan:xyloglucosyl transferase activity (GO:0016762);
gene_11665	5440	345	2.28	26	0.34	0.150724638	-2.730012834	1.66e-06	0.000964796	Down	Integrase-type DNA-binding superfamily protein	Ethylene-responsive transcription factor 2	AP2-EREBP:TF	NotAvailable
gene_59079	1581	137	3.06	4	0.18	0.058394161	-4.098032083	1.68e-06	0.000969339	Down	NotAvailable	NotAvailable	NotAvailable	biological_process:lipid catabolic process (GO:0016042);
gene_5471	1338	97	2.69	1	0.05	0.020618557	-5.599912842	1.72e-06	0.00097834	Down	NotAvailable	NotAvailable	NotAvailable	NotAvailable
gene_65165	774	498	22.71	44	3.94	0.176706827	-2.500570313	1.73e-06	0.00097834	Down	NotAvailable	NotAvailable	NotAvailable	NotAvailable
gene_46775	1927	428	7.84	36	1.29	0.168224299	-2.571541985	1.83e-06	0.0010294	Down	NotAvailable	NotAvailable	NotAvailable	NotAvailable
gene_9957	1556	1217	27.6	122	5.43	0.200493016	-2.318376115	1.85e-06	0.00103516	Down	NotAvailable	NotAvailable	NotAvailable	molecular_function:zinc ion binding (GO:0008270);
gene_80129	1299	905	59.7	90	11.65	0.198895028	-2.329920886	1.95e-06	0.00108015	Down	Serine protease inhibitor, potato inhibitor I-type family protein	Proteinase inhibitor I	NotAvailable	biological_process:response to wounding (GO:0009611);
gene_35970	1998	13	0.25	71	2.72	10.9230769	3.449307401	1.99e-06	0.00109559	Up	EXORDIUM like 2	Os06g0220000 protein (Fragment)	NotAvailable	NotAvailable
gene_38545	2977	587	5.39	55	0.99	0.187393526	-2.41585698	2.01e-06	0.00110101	Down	WRKY DNA-binding protein 33	WRKY-like transcription factor	WRKY:TF	NotAvailable
gene_6984	1682	450	11.54	39	1.96	0.173333333	-2.528378972	2.05e-06	0.00111486	Down	syntaxin of plants 121	Syntaxin	ABI3VP1:TF	molecular_function:protein anchor (GO:0043495);
gene_32774	3295	415	2.85	35	0.47	0.168674699	-2.567684509	2.15e-06	0.00115937	Down	NotAvailable	NotAvailable	NotAvailable	molecular_function:oxygen binding (GO:0019825);
gene_11094	460	122	9.36	3	0.45	0.049180328	-4.345774837	2.22e-06	0.00118746	Down	NotAvailable	NotAvailable	NotAvailable	molecular_function:serine-type endopeptidase inhibitor activity (GO:0004867);molecular_function:alpha-amylase inhibitor activity (GO:0015066);
gene_65892	1358	417	21.93	1059	109.34	5.079136683	2.344583301	2.36e-06	0.00125627	Up	MLP-like protein 28	Major latex-like protein	NotAvailable	biological_process:response to biotic stimulus (GO:0009607);
gene_53574	6067	1217	12.68	4417	90.32	7.25883318	2.859737664	2.53e-06	0.00133559	Up	nitrate reductase 2	Nitrate reductase	NotAvailable	NotAvailable
gene_45369	3756	267	6.46	18	0.85	0.134831461	-2.89077093	2.54e-06	0.00133559	Down	myo-inositol oxygenase 1	Inositol oxygenase	NotAvailable	molecular_function:inositol oxygenase activity (GO:0050113);
gene_3826	1375	235	12.55	568	59.53	4.834042557	2.273230173	2.61e-06	0.00136097	Up	Polyketide cyclase/dehydrase and lipid transport superfamily protein	Major latex-like protein	NotAvailable	biological_process:response to biotic stimulus (GO:0009607);
gene_23045	1361	1421	36.85	146	7.43	0.205489092	-2.28286628	2.64e-06	0.00136476	Down	NotAvailable	NotAvailable	C2H2:TF	molecular_function:sequence-specific DNA binding transcription factor activity (GO:0003700);molecular_function:transcription repressor activity (GO:0016564);
gene_41043	837	2	0.08	35	2.9	34.99999948	5.129283017	2.65e-06	0.00136476	Up	NotAvailable	NotAvailable	NotAvailable	NotAvailable
gene_41147	770	300	13.75	22	1.98	0.146666667	-2.769387072	2.72e-06	0.00139226	Down	NotAvailable	NotAvailable	NotAvailable	NotAvailable
gene_46080	1329	212	5.59	12	0.62	0.113207547	-3.142957954	2.78e-06	0.00141108	Down	xyloglucan endotransglycosylase 6	Xyloglucan endotransglucosylase_hydrolase 9	NotAvailable	molecular_function:hydrolase activity, acting on glycosyl bonds (GO:0016798);molecular_function:xyloglucan:xyloglucosyl transferase activity (GO:0016762);
gene_37985	2084	5121	86.72	429	14.26	0.167545401	-2.577376006	2.85e-06	0.00143861	Down	NotAvailable	NotAvailable	NotAvailable	NotAvailable
gene_43147	3882	106	0.39	2	0.01	0.037735849	-4.727920455	3.08e-06	0.00154373	Down	NotAvailable	NotAvailable	NotAvailable	NotAvailable
gene_68278	6273	9131	96.28	648	13.41	0.141934071	-2.81670715	3.19e-06	0.00159053	Down	beta galactosidase 1	Beta-galactosidase	NotAvailable	molecular_function:protein binding (GO:0005515);
gene_58492	1598	2040	25.82	208	5.17	0.203921569	-2.293913719	3.31e-06	0.00164058	Down	oxidative stress 3	Cold induced protein-like	NotAvailable	NotAvailable
gene_8027	1039	1315	44.67	138	9.2	0.209885932	-2.252322627	3.42e-06	0.001685	Down	NotAvailable	NotAvailable	NotAvailable	NotAvailable
gene_13666	1592	10	0.19	60	2.24	12.00000005	3.584962501	3.49e-06	0.00169142	Up	glycine-rich protein	Organ-specific protein S2	NotAvailable	NotAvailable
gene_79441	4537	10	0.08	60	0.94	12.00000005	3.584962501	3.49e-06	0.00169142	Up	NotAvailable	NotAvailable	NotAvailable	biological_process:metabolic process (GO:0008152);biological_process:porphyrin-containing compound biosynthetic process (GO:0006779);biological_process:oxidation-reduction process (GO:0055114);
gene_8449	2460	28	0.8	104	5.8	7.428571407	2.893084796	3.5e-06	0.00169142	Up	zinc finger (C2H2 type) family protein	AN1-type zinc finger protein 2B	NotAvailable	molecular_function:electron carrier activity (GO:0009055);
gene_75705	1592	581	12.88	57	2.48	0.196213425	-2.349504339	3.56e-06	0.00171127	Down	NotAvailable	NotAvailable	NotAvailable	molecular_function:metalloendopeptidase activity (GO:0004222);
gene_38837	9700	669	4.81	68	0.96	0.20328849	-2.298399559	3.93e-06	0.00187613	Down	beta-xylosidase 1	Beta-xylosidase 1	NotAvailable	NotAvailable
gene_78589	900	127	4.98	4	0.31	0.062992126	-3.988684687	4.22e-06	0.0020009	Down	NotAvailable	NotAvailable	NotAvailable	molecular_function:calcium ion binding (GO:0005509);
gene_30105	1291	44	1.69	136	10.24	6.181818177	2.628031223	4.65e-06	0.00219063	Up	P-type ATPase of Arabidopsis 2	Copper-exporting P-type ATPase A	NotAvailable	NotAvailable
gene_1720	2452	449	3.72	42	0.68	0.187082405	-2.418254212	4.73e-06	0.00221592	Down	P-loop containing nucleoside triphosphate hydrolases superfamily protein	Cell division AAA ATPase family protein	NotAvailable	molecular_function:ATPase activity (GO:0016887);
gene_22182	2441	304	7	24	1.09	0.157894737	-2.662965013	4.94e-06	0.00229949	Down	methyl esterase 13	Hydrolase alpha_beta fold family protein	NotAvailable	molecular_function:hydrolase activity (GO:0016787);
gene_40081	2218	2818	64.75	284	12.81	0.201561391	-2.310708777	5.11e-06	0.00236479	Down	unknown protein	Soluble diacylglycerol acyltransferase	NotAvailable	NotAvailable
gene_6615	1264	156	4.36	7	0.38	0.08974359	-3.478047297	5.17e-06	0.00238017	Down	NotAvailable	NotAvailable	NotAvailable	NotAvailable
gene_69015	468	71	5.35	0	0	0	-Inf	5.32e-06	0.00243428	Down	NotAvailable	NotAvailable	NotAvailable	NotAvailable
gene_10315	1397	135	5.3	5	0.39	0.074074074	-3.754887502	5.46e-06	0.00248652	Down	GAST1 protein homolog 1	Gibberellin-regulated protein 2	NotAvailable	NotAvailable
gene_71885	3743	515	4.87	51	0.95	0.198058252	-2.33600328	5.59e-06	0.00253107	Down	trehalose phosphatase/synthase 11	Alpha alpha-trehalose-phosphate synthase (UDP-forming)	NotAvailable	molecular_function:alpha,alpha-trehalose-phosphate synthase (UDP-forming) activity (GO:0003825);molecular_function:trehalose-phosphatase activity (GO:0004805);
gene_69236	3971	957	14.94	104	3.19	0.217345873	-2.201935396	5.82e-06	0.00261982	Down	Histone H3 K4-specific methyltransferase SET7/9 family protein	1-phosphatidylinositol-4-phosphate 5-kinase-like protein	NotAvailable	NotAvailable
gene_16878	948	134	4.99	5	0.37	0.074626866	-3.744161096	5.97e-06	0.00266932	Down	NotAvailable	NotAvailable	NotAvailable	NotAvailable
gene_82115	2522	154	2.16	7	0.19	0.090909091	-3.459431619	6.06e-06	0.0026965	Down	NotAvailable	NotAvailable	NotAvailable	NotAvailable
gene_46332	3632	0	0	23	1.1	Inf	Inf	6.25e-06	0.0027645	Up	NotAvailable	NotAvailable	NotAvailable	NotAvailable
gene_82561	4189	256	4.84	573	21.27	4.476562507	2.162391329	7.25e-06	0.00318711	Up	nodulin MtN21 /EamA-like transporter family protein	Nodulin MtN21 family protein	NotAvailable	NotAvailable
gene_76070	904	915	42.77	101	9.27	0.220765027	-2.17941645	7.33e-06	0.00320334	Down	cytochrome P450, family 71, subfamily B, polypeptide 35	cytochrome P450	NotAvailable	NotAvailable
gene_67653	1853	222	4.78	15	0.63	0.135135135	-2.887525271	7.62e-06	0.00331469	Down	NotAvailable	NotAvailable	NotAvailable	molecular_function:adenylate kinase activity (GO:0004017);
gene_22437	2944	21	0.37	83	2.88	7.904761911	2.982722009	7.69e-06	0.00331916	Up	laccase 17	Laccase	NotAvailable	molecular_function:ferroxidase activity (GO:0004322);
gene_21129	1759	457	12.33	45	2.38	0.196936543	-2.344197259	7.72e-06	0.00331916	Down	NAC-like, activated by AP3/PI	NAC domain transcription factor protein	NAC:TF	molecular_function:sequence-specific DNA binding transcription factor activity (GO:0003700);
gene_81473	5737	7	0.1	48	1.32	13.71428565	3.777607579	7.82e-06	0.00334504	Up	nitrate transporter 1.5	Peptide transporter-like protein	NotAvailable	molecular_function:dipeptide transporter activity (GO:0042936);
gene_65996	6848	244	3.24	542	14.13	4.442622949	2.151411704	7.97e-06	0.00339058	Up	P-loop containing nucleoside triphosphate hydrolases superfamily protein	DNA helicase-like	NotAvailable	molecular_function:ATP-dependent 5'-3' DNA helicase activity (GO:0043141);
gene_76128	3212	338	6.76	758	29.75	4.485207103	2.165174602	8.09e-06	0.00342201	Up	Cupredoxin superfamily protein	Bilirubin oxidase	NotAvailable	biological_process:oxidation-reduction process (GO:0055114);
gene_64375	919	563	21.62	59	4.45	0.209591474	-2.254348063	8.31e-06	0.00349733	Down	NotAvailable	NotAvailable	NotAvailable	NotAvailable
gene_39352	1762	530	10.62	55	2.16	0.20754717	-2.268488836	8.72e-06	0.00364609	Down	NotAvailable	NotAvailable	NotAvailable	NotAvailable
gene_42463	327	3	0.32	35	7.42	23.33333326	4.544320516	8.76e-06	0.00364609	Up	NotAvailable	NotAvailable	NotAvailable	NotAvailable
gene_62683	2009	0	0	22	0.69	Inf	Inf	9.37e-06	0.00388191	Up	NotAvailable	NotAvailable	NotAvailable	NotAvailable
gene_60789	2390	519	15.66	54	3.2	0.208092486	-2.264703226	9.52e-06	0.00392023	Down	Chaperone DnaJ-domain superfamily protein	Chaperone protein DnaJ 1	NotAvailable	biological_process:protein folding (GO:0006457);molecular_function:heat shock protein binding (GO:0031072);
gene_69000	1498	763	20.99	85	4.59	0.222804718	-2.166148311	9.82e-06	0.00402177	Down	RING/U-box superfamily protein	Receptor-like kinase	NotAvailable	NotAvailable
gene_25756	1658	58	1.23	156	6.52	5.379310342	2.427421224	1.02e-05	0.00414443	Up	NotAvailable	NotAvailable	NotAvailable	NotAvailable
gene_35241	2022	20	0.76	79	5.86	7.90000003	2.981852653	1.02e-05	0.00415025	Up	expansin A8	Expansin	NotAvailable	cellular_component:extracellular region (GO:0005576);biological_process:plant-type cell wall organization (GO:0009664);
gene_51066	1929	99	2.27	234	10.55	4.727272717	2.2410081	1.04e-05	0.0041811	Up	proline-rich protein 4	Proline-rich protein	NotAvailable	NotAvailable
gene_4883	6790	698	11.17	1718	53.95	4.922636097	2.299431095	1.04e-05	0.0041811	Up	S-adenosyl-L-methionine-dependent methyltransferases superfamily protein	Menaquinone biosynthesis methyltransferase ubiE	NotAvailable	NotAvailable
gene_35292	1376	662	16.98	73	3.68	0.220543807	-2.180862848	1.07e-05	0.00425733	Down	NotAvailable	NotAvailable	NotAvailable	NotAvailable
gene_74892	1951	127	2.9	5	0.22	0.078740157	-3.666756592	1.11e-05	0.00442036	Down	hydroxysteroid dehydrogenase 1	Short-chain dehydrogenase_reductase SDR	NotAvailable	biological_process:metabolic process (GO:0008152);biological_process:oxidation-reduction process (GO:0055114);
gene_23873	371	116	11.03	4	0.75	0.068965517	-3.857980995	1.19e-05	0.00469163	Down	NotAvailable	NotAvailable	NotAvailable	molecular_function:hydrolase activity, acting on glycosyl bonds (GO:0016798);molecular_function:xyloglucan:xyloglucosyl transferase activity (GO:0016762);
gene_65106	116925	101	0.96	235	4.37	4.653465347	2.218305464	1.23e-05	0.00483315	Up	Jojoba acyl CoA reductase-related male sterility protein	Fatty acyl coA reductase	NotAvailable	molecular_function:fatty-acyl-CoA reductase (alcohol-forming) activity (GO:0080019);
gene_42041	2407	367	5.91	35	1.11	0.190735695	-2.390353236	1.25e-05	0.00489639	Down	NotAvailable	NotAvailable	NotAvailable	NotAvailable
gene_66041	2184	188	3.09	12	0.39	0.127659574	-2.969626351	1.34e-05	0.00522029	Down	NotAvailable	NotAvailable	NotAvailable	molecular_function:transmembrane receptor protein serine/threonine kinase activity (GO:0004675);
gene_5150	2543	196	2.91	13	0.38	0.132653061	-2.914270126	1.37e-05	0.00529811	Down	NotAvailable	NotAvailable	NotAvailable	molecular_function:hydrolase activity (GO:0016787);
gene_69251	2465	145	2.84	317	12.19	4.372413786	2.12842994	1.39e-05	0.00534163	Up	glucose-6-phosphate/phosphate translocator 2	Glucose-6-phosphate_phosphate translocator 2	NotAvailable	molecular_function:glucose 6-phosphate:phosphate antiporter activity (GO:0008524);
gene_15025	2316	9	0.14	51	1.53	11.33333335	3.502500341	1.41e-05	0.00538707	Up	NotAvailable	NotAvailable	BES1:TF	NotAvailable
gene_39441	2650	408	3.5	41	0.69	0.200980392	-2.314873337	1.42e-05	0.00538707	Down	phloem protein 2-A13	F-box protein PP2-B1	NotAvailable	NotAvailable
gene_32001	3429	251	2.58	20	0.4	0.15936255	-2.649615459	1.42e-05	0.00538707	Down	NotAvailable	NotAvailable	NotAvailable	NotAvailable
gene_10705	1722	258	12.52	547	52.13	4.240310075	2.084169767	1.45e-05	0.00549663	Up	MLP-like protein 423	Major allergen Mal d 1	NotAvailable	NotAvailable
gene_81196	796	113	5.01	4	0.35	0.07079646	-3.820178962	1.58e-05	0.00594938	Down	NotAvailable	NotAvailable	NotAvailable	molecular_function:calcium ion binding (GO:0005509);
gene_43617	1309	559	8.87	62	1.93	0.221824687	-2.172508162	1.61e-05	0.00603317	Down	NotAvailable	NotAvailable	NotAvailable	NotAvailable
gene_1727	2128	3	0.08	33	1.67	22.00000022	4.459431619	1.63e-05	0.00605811	Up	Galactose mutarotase-like superfamily protein	Aldose-1-epimerase-like protein	NotAvailable	molecular_function:protein binding (GO:0005515);molecular_function:aldose 1-epimerase activity (GO:0004034);
gene_62343	2067	30	0.79	97	5.03	6.466666677	2.693022247	1.65e-05	0.00608343	Up	plasma membrane intrinsic protein 1	Aquaporin-like protein	NotAvailable	molecular_function:water channel activity (GO:0015250);
gene_44261	1460	949	25.72	112	5.96	0.236037935	-2.082909355	1.65e-05	0.00608343	Down	LOB domain-containing protein 38	LOB domain protein 38	LOB:TF	NotAvailable
gene_3773	11432	176	0.54	11	0.07	0.125	-3	1.72e-05	0.00630714	Down	NotAvailable	NotAvailable	NotAvailable	NotAvailable
gene_59647	5242	72	1.55	176	7.44	4.888888878	2.289506617	1.74e-05	0.00635398	Up	Plant protein of unknown function (DUF828)	Os06g0207500 protein (Fragment)	NotAvailable	NotAvailable
gene_15024	1220	4	0.07	36	1.18	17.99999986	4.169925001	1.75e-05	0.00638766	Up	NotAvailable	NotAvailable	NotAvailable	molecular_function:beta-amylase activity (GO:0016161);
gene_21877	1027	1866	64.12	219	14.77	0.234726688	-2.090946211	1.84e-05	0.0066753	Down	NotAvailable	NotAvailable	NotAvailable	NotAvailable
gene_65899	1291	2	0.1	29	2.9	28.99999968	4.857980995	1.9e-05	0.00685427	Up	MLP-like protein 43	Major latex-like protein	NotAvailable	biological_process:response to biotic stimulus (GO:0009607);
gene_47525	1488	100	2.37	3	0.14	0.06	-4.058893689	2.01e-05	0.00722797	Down	NotAvailable	NotAvailable	NotAvailable	NotAvailable
gene_20768	4198	47	0.3	128	1.59	5.446808511	2.445411148	2.05e-05	0.00734049	Up	NotAvailable	NotAvailable	NotAvailable	biological_process:response to biotic stimulus (GO:0009607);
gene_33440	1108	1099	35.01	133	8.32	0.242038217	-2.046693235	2.13e-05	0.00758498	Down	NotAvailable	NotAvailable	C2H2:TF	molecular_function:sequence-specific DNA binding transcription factor activity (GO:0003700);molecular_function:transcription repressor activity (GO:0016564);
gene_11114	2755	63	1.01	157	4.93	4.984126976	2.317340825	2.15e-05	0.00760598	Up	chlorsulfuron/imidazolinone resistant 1	Acetolactate synthase	NotAvailable	NotAvailable
gene_29132	4153	60	1.58	0	0	0	-Inf	2.39e-05	0.00841739	Down	Polyketide synthase, enoylreductase family protein	Mitochondrial trans-2-enoyl-CoA reductase	NotAvailable	biological_process:metabolic process (GO:0008152);molecular_function:oxidoreductase activity (GO:0016491);biological_process:oxidation-reduction process (GO:0055114);
gene_48355	2222	210	2.71	16	0.4	0.152380952	-2.714245518	2.51e-05	0.00881408	Down	NotAvailable	NotAvailable	NotAvailable	NotAvailable
gene_39833	8177	391	1.83	41	0.38	0.20971867	-2.253472793	2.53e-05	0.00882899	Down	unknown protein	Unknown Protein	NotAvailable	NotAvailable
gene_1274	3476	262	3.89	23	0.67	0.175572519	-2.509861045	2.55e-05	0.00887637	Down	phosphate starvation-induced gene 3	MFS family major facilitator transporter glycerol-3-phosphate cation symporter	NotAvailable	molecular_function:sugar:hydrogen symporter activity (GO:0005351);molecular_function:glycerol-3-phosphate transmembrane transporter activity (GO:0015169);
gene_25555	1167	162	4.9	10	0.59	0.12345679	-3.017921908	2.57e-05	0.00888292	Down	NotAvailable	NotAvailable	NotAvailable	NotAvailable
gene_47999	973	13	1.03	58	9.05	8.923076885	3.157541277	2.59e-05	0.00892211	Up	Pollen Ole e 1 allergen and extensin family protein	Phylloplanin	NotAvailable	NotAvailable
gene_16063	4496	127	1	6	0.09	0.094488189	-3.403722186	2.6e-05	0.00892211	Down	NotAvailable	NotAvailable	GRAS:TF	NotAvailable
gene_57938	1774	234	9.89	474	39.33	4.051282052	2.018378529	2.62e-05	0.00893799	Up	NotAvailable	Unknown Protein	NotAvailable	NotAvailable
gene_68300	2926	1023	12.34	126	2.98	0.246334311	-2.021310506	2.7e-05	0.00917205	Down	NotAvailable	NotAvailable	GRAS:TF	NotAvailable
gene_613	2157	78	1.28	181	5.81	4.641025647	2.214443668	2.73e-05	0.00924659	Up	NotAvailable	NotAvailable	NotAvailable	biological_process:metabolic process (GO:0008152);
gene_63058	1509	59	2.62	0	0	0	-Inf	2.75e-05	0.00927012	Down	unknown protein	DNA binding protein	NotAvailable	NotAvailable
gene_4538	637	99	5.49	218	23.71	4.404040408	2.138827705	2.78e-05	0.0093462	Up	NotAvailable	NotAvailable	NotAvailable	biological_process:lipid transport (GO:0006869);
gene_7830	2566	1	0.02	24	0.89	48.00000077	5.584962501	2.83e-05	0.0094725	Up	NotAvailable	NotAvailable	NotAvailable	biological_process:carbohydrate metabolic process (GO:0005975);
gene_78663	1063	192	7.93	14	1.14	0.145833333	-2.777607579	2.94e-05	0.00979887	Down	dehydrin xero 1	Dehydrin DHN1	NotAvailable	NotAvailable
gene_55445	1182	358	11.25	37	2.28	0.206703911	-2.274362412	3e-05	0.00994953	Down	NotAvailable	NotAvailable	NotAvailable	NotAvailable
gene_60014	2012	91	2.17	202	9.44	4.439560435	2.150416843	3.14e-05	0.0103637	Up	HXXXD-type acyl-transferase family protein	Acyltransferase (Fragment)	NotAvailable	molecular_function:transferase activity (GO:0016740);
gene_40007	2945	13	0.1	57	0.83	8.769230748	3.132450296	3.17e-05	0.0104336	Up	heat shock transcription factor A6B	Heat stress transcription factor A3-type, DNA-binding	HSF:TF	NotAvailable
gene_17253	2176	19	0.47	70	3.37	7.368421037	2.881355504	3.24e-05	0.0106197	Up	Flavin-containing monooxygenase family protein	Monooxygenase	NotAvailable	biological_process:oxidation-reduction process (GO:0055114);
gene_32310	1704	674	16.98	82	4.05	0.243323442	-2.039052777	3.28e-05	0.0106795	Down	NAC-like, activated by AP3/PI	NAC domain transcription factor protein	NAC:TF	molecular_function:sequence-specific DNA binding transcription factor activity (GO:0003700);
gene_46399	7836	2859	47.93	334	10.99	0.233648129	-2.097590612	3.34e-05	0.0108428	Down	delta1-pyrroline-5-carboxylate synthase 1	Gamma-glutamyl phosphate reductase	NotAvailable	NotAvailable
gene_76073	863	292	11.94	28	2.25	0.191780822	-2.382469637	3.36e-05	0.0108681	Down	NotAvailable	NotAvailable	NotAvailable	molecular_function:oxygen binding (GO:0019825);
gene_34135	1583	25	0.56	82	3.59	6.560000017	2.713695815	3.38e-05	0.0108827	Up	NotAvailable	NotAvailable	NotAvailable	molecular_function:transferase activity (GO:0016740);
gene_70341	2156	34	0.7	99	4.01	5.823529402	2.541893779	3.55e-05	0.0113898	Up	UDP-Glycosyltransferase superfamily protein	UDP-glucosyltransferase HvUGT5876	NotAvailable	molecular_function:transferase activity, transferring glycosyl groups (GO:0016757);
gene_56554	2671	968	18.76	122	4.64	0.252066116	-1.9881259	3.64e-05	0.0116219	Down	zinc transporter 11 precursor	Zinc transporter 2	NotAvailable	molecular_function:cation transmembrane transporter activity (GO:0008324);
gene_52561	348	12	1.22	54	10.75	9.000000009	3.169925001	3.67e-05	0.0116492	Up	NotAvailable	NotAvailable	NotAvailable	NotAvailable
gene_37216	987	123	4.4	6	0.42	0.097560976	-3.357552005	3.68e-05	0.0116492	Down	NotAvailable	NotAvailable	AP2-EREBP:TF	molecular_function:DNA binding (GO:0003677);
gene_3198	1505	157	3.68	10	0.46	0.127388535	-2.972692654	3.69e-05	0.0116492	Down	NotAvailable	NotAvailable	NotAvailable	molecular_function:transferase activity, transferring hexosyl groups (GO:0016758);
gene_76008	1908	399	7.38	44	1.6	0.220551378	-2.180813318	3.9e-05	0.0122539	Down	NotAvailable	NotAvailable	NotAvailable	NotAvailable
gene_33433	518	985	67.11	125	16.72	0.253807107	-1.97819563	3.93e-05	0.0122776	Down	NotAvailable	NotAvailable	NotAvailable	NotAvailable
gene_18392	12935	172	0.79	12	0.11	0.139534884	-2.841302254	3.94e-05	0.0122776	Down	Protein of unknown function (DUF707)	Lysine ketoglutarate reductase trans-splicing related 1	NotAvailable	NotAvailable
gene_22413	1607	224	4.92	19	0.82	0.169642857	-2.559427409	4.05e-05	0.0125827	Down	NotAvailable	NotAvailable	NotAvailable	molecular_function:transferase activity, transferring acyl groups other than amino-acyl groups (GO:0016747);
gene_65	1114	208	6.59	408	25.37	3.92307692	1.971985624	4.1e-05	0.0126164	Up	NotAvailable	NotAvailable	NotAvailable	biological_process:lipid transport (GO:0006869);
gene_37024	3396	535	6.22	64	1.46	0.239252336	-2.063395081	4.11e-05	0.0126164	Down	RING/FYVE/PHD zinc finger superfamily protein	E3 ubiquitin-protein ligase MARCH6	NotAvailable	NotAvailable
gene_33493	3054	1447	26.18	184	6.53	0.254319281	-1.97528725	4.11e-05	0.0126164	Down	PLATZ transcription factor family protein	Zinc-binding family protein	PLATZ:TF	NotAvailable
gene_47052	1985	245	4.36	22	0.77	0.179591837	-2.47720632	4.17e-05	0.0127468	Down	NotAvailable	NotAvailable	NotAvailable	NotAvailable
gene_35928	708	56	2.79	0	0	0	-Inf	4.21e-05	0.0127703	Down	NotAvailable	NotAvailable	NotAvailable	NotAvailable
gene_38534	924	2854	188.98	340	44.19	0.238262088	-2.069378683	4.21e-05	0.0127703	Down	NotAvailable	NotAvailable	NotAvailable	NotAvailable
gene_68391	4268	47	0.46	121	2.33	5.148936171	2.364274386	4.34e-05	0.0131094	Up	S-adenosyl-L-methionine-dependent methyltransferases superfamily protein	Dehydration-responsive family protein	NotAvailable	NotAvailable
gene_71144	1291	187	9.17	367	35.31	3.925133696	1.972741793	4.36e-05	0.0131238	Up	Glycine-rich protein family	Glycine rich protein	NotAvailable	NotAvailable
gene_42505	2898	41	0.86	110	4.51	5.365853669	2.423807709	4.47e-05	0.0134016	Up	Chalcone and stilbene synthase family protein	Chalcone synthase	NotAvailable	biological_process:metabolic process (GO:0008152);biological_process:biosynthetic process (GO:0009058);
gene_25771	4104	853	7.85	109	1.97	0.255568581	-1.968217607	4.6e-05	0.013727	Down	Leucine-rich repeat protein kinase family protein	Receptor like kinase, RLK	NotAvailable	molecular_function:protein binding (GO:0005515);molecular_function:transmembrane receptor protein kinase activity (GO:0019199);
gene_73236	1228	360	10.35	39	2.2	0.216666667	-2.206450877	4.61e-05	0.013727	Down	NotAvailable	NotAvailable	NotAvailable	molecular_function:structural constituent of cytoskeleton (GO:0005200);
gene_53301	787	92	4.13	3	0.26	0.065217391	-3.938599455	4.64e-05	0.0137576	Down	NotAvailable	NotAvailable	C2H2:TF	cellular_component:intracellular (GO:0005622);
gene_12216	1108	1968	62.69	248	15.51	0.25203252	-1.988318195	4.72e-05	0.0139408	Down	NotAvailable	NotAvailable	NotAvailable	NotAvailable
gene_9623	808	633	27.65	79	6.77	0.249605055	-2.002280941	4.8e-05	0.0141219	Down	NotAvailable	NotAvailable	MYB-related:TF	molecular_function:G-protein beta/gamma-subunit complex binding (GO:0031683);
gene_57251	1144	62	1.91	146	8.84	4.709677422	2.235628248	4.87e-05	0.0142891	Up	NotAvailable	NotAvailable	NotAvailable	biological_process:cell redox homeostasis (GO:0045454);
gene_81597	2026	10	0.17	48	1.64	9.599999969	3.263034406	4.93e-05	0.0144003	Up	NotAvailable	NotAvailable	NotAvailable	biological_process:metabolic process (GO:0008152);
gene_60885	795	46	2.04	118	10.28	5.130434789	2.359081093	4.96e-05	0.0144184	Up	NotAvailable	NotAvailable	NotAvailable	NotAvailable
gene_35005	312	6	0.68	38	8.44	12.66666673	3.662965013	5.02e-05	0.0145547	Up	NotAvailable	NotAvailable	NotAvailable	molecular_function:protein binding (GO:0005515);molecular_function:copper ion binding (GO:0005507);
gene_33778	1365	276	8.86	27	1.7	0.195652174	-2.353636955	5.04e-05	0.0145652	Down	HAD superfamily, subfamily IIIB acid phosphatase	Acid phosphatase	NotAvailable	molecular_function:acid phosphatase activity (GO:0003993);
gene_75223	1090	128	5.38	7	0.58	0.109375	-3.192645078	5.07e-05	0.0145914	Down	NotAvailable	NotAvailable	NotAvailable	molecular_function:serine-type endopeptidase inhibitor activity (GO:0004867);
gene_62790	1988	8	0.16	43	1.72	10.74999998	3.426264755	5.16e-05	0.014781	Up	cytochrome P450, family 71, subfamily B, polypeptide 10	Cytochrome P450	NotAvailable	molecular_function:oxygen binding (GO:0019825);molecular_function:ferulate 5-hydroxylase activity (GO:0046424);
gene_50336	1892	48	0.6	121	2.97	5.041666678	2.333900737	5.24e-05	0.0149631	Up	NotAvailable	NotAvailable	NotAvailable	molecular_function:lipid binding (GO:0008289);
gene_83648	2177	1636	26.52	211	6.71	0.25794621	-1.954857844	5.27e-05	0.0149908	Down	NotAvailable	NotAvailable	NotAvailable	biological_process:proteolysis (GO:0006508);
gene_50117	3557	792	14.41	102	3.64	0.257575758	-1.956931278	5.33e-05	0.0150384	Down	NotAvailable	NotAvailable	NotAvailable	NotAvailable
gene_20188	4246	677	10.78	86	2.69	0.254062038	-1.976747269	5.34e-05	0.0150384	Down	alpha dioxygenase	Alpha-dioxygenase 2	NotAvailable	NotAvailable
gene_32124	3402	302	1.96	31	0.39	0.205298013	-2.284208429	5.34e-05	0.0150384	Down	Transducin/WD40 repeat-like superfamily protein	WD-repeat protein-like	NotAvailable	NotAvailable
gene_49720	840	233	9.79	21	1.73	0.180257511	-2.471868722	5.38e-05	0.0150968	Down	NotAvailable	NotAvailable	NotAvailable	NotAvailable
gene_17861	3092	197	2.25	16	0.36	0.162436548	-2.622051819	5.46e-05	0.0152739	Down	NotAvailable	NotAvailable	NotAvailable	NotAvailable
gene_20321	3328	144	3.69	284	14.3	3.944444441	1.979822118	5.51e-05	0.0153475	Up	unknown protein	Unknown Protein	NotAvailable	NotAvailable
gene_52736	1520	1736	40.31	224	10.21	0.258064516	-1.95419631	5.55e-05	0.0154018	Down	NotAvailable	NotAvailable	NotAvailable	cellular_component:membrane (GO:0016020);
gene_36256	3790	99	0.63	207	2.6	4.181818178	2.064130337	5.57e-05	0.0154018	Up	purine permease 3	Purine permease family protein	NotAvailable	NotAvailable
gene_11987	729	159	7.7	11	1.05	0.13836478	-2.853451337	5.66e-05	0.0155894	Down	NotAvailable	NotAvailable	NotAvailable	NotAvailable
gene_54894	2625	656	5.42	84	1.36	0.256097561	-1.965234582	6.09e-05	0.0167188	Down	S-adenosyl-L-methionine-dependent methyltransferases superfamily protein	Carboxyl methyltransferase 4	NotAvailable	molecular_function:S-adenosylmethionine-dependent methyltransferase activity (GO:0008757);
gene_57156	1557	352	7.98	39	1.74	0.221590909	-2.1740294	6.16e-05	0.0168525	Down	NotAvailable	NotAvailable	C2H2:TF	molecular_function:sequence-specific DNA binding transcription factor activity (GO:0003700);molecular_function:transcription repressor activity (GO:0016564);
gene_82744	2090	478	11.06	58	2.63	0.242677824	-2.042885813	6.21e-05	0.0169273	Down	S-adenosyl-L-methionine-dependent methyltransferases superfamily protein	Carboxyl methyltransferase 4	NotAvailable	molecular_function:S-adenosylmethionine-dependent methyltransferase activity (GO:0008757);
gene_79265	2263	912	45.92	120	11.86	0.263157895	-1.925999419	6.24e-05	0.0169648	Down	dormancy-associated protein-like 1	Auxin-repressed protein	NotAvailable	NotAvailable
gene_45535	1665	404	11.98	47	2.74	0.232673267	-2.103622631	6.37e-05	0.0172626	Down	phosphoenolpyruvate carboxylase kinase 1	Calcium-dependent protein kinase 2	NotAvailable	biological_process:protein phosphorylation (GO:0006468);
gene_81584	2579	11696	80.07	1022	13.74	0.174760602	-2.516548115	6.43e-05	0.0173649	Down	Protein of unknown function (duplicated DUF1399)	Hypothetical YFW family protein 5	NotAvailable	NotAvailable
gene_47069	2438	222	3.21	20	0.57	0.18018018	-2.472487771	6.66e-05	0.0179169	Down	NotAvailable	NotAvailable	MADS:TF	molecular_function:receptor signaling protein serine/threonine kinase activity (GO:0004702);molecular_function:protein binding (GO:0005515);
gene_14248	2457	29	0.98	85	5.66	5.862068976	2.551409941	6.7e-05	0.017953	Up	unknown protein	Neurogenic locus notch protein-like	NotAvailable	NotAvailable
gene_38907	2521	90	2.15	189	8.88	4.200000002	2.070389328	6.77e-05	0.0180825	Up	purine permease 3	Purine permease family protein	NotAvailable	NotAvailable
gene_2515	1130	98	3.06	4	0.25	0.081632653	-3.614709844	6.84e-05	0.0182133	Down	NotAvailable	NotAvailable	NotAvailable	NotAvailable
gene_61859	2899	221	5.03	20	0.89	0.180995475	-2.465974465	7.03e-05	0.018657	Down	NotAvailable	NotAvailable	NotAvailable	NotAvailable
gene_11586	1813	66	1.28	1	0.04	0.03030303	-5.044394119	7.25e-05	0.0191655	Down	NotAvailable	NotAvailable	NotAvailable	NotAvailable
gene_44059	673	35	3.33	95	17.74	5.428571438	2.440572591	7.53e-05	0.0198473	Up	NotAvailable	NotAvailable	NotAvailable	NotAvailable
gene_22222	1421	6721	349.34	703	71.73	0.20919506	-2.257079309	7.65e-05	0.0200915	Down	glycine-rich protein 3	Glycine rich protein	NotAvailable	NotAvailable
gene_42759	1634	327	7.06	607	25.74	3.712538225	1.892405881	7.69e-05	0.0200915	Up	NotAvailable	NotAvailable	NotAvailable	biological_process:isoprenoid biosynthetic process (GO:0008299);
gene_82429	2706	3190	165.56	393	40.04	0.246394984	-2.020955206	7.78e-05	0.0200915	Down	NotAvailable	NotAvailable	NotAvailable	NotAvailable
gene_22872	6418	4	0.06	31	0.94	15.50000001	3.95419631	7.79e-05	0.0200915	Up	cellulose synthase-like B3	Cellulose synthase	NotAvailable	NotAvailable
gene_47132	361	0	0	17	3.26	Inf	Inf	7.8e-05	0.0200915	Up	NotAvailable	NotAvailable	NotAvailable	NotAvailable
gene_73832	809	0	0	17	1.46	Inf	Inf	7.8e-05	0.0200915	Up	NotAvailable	NotAvailable	NotAvailable	NotAvailable
gene_65836	1053	162	5.43	12	0.79	0.148148148	-2.754887502	7.8e-05	0.0200915	Down	NotAvailable	NotAvailable	NotAvailable	NotAvailable
gene_78477	8379	191	1.93	16	0.32	0.167539267	-2.577428828	7.85e-05	0.0201459	Down	Terpenoid cyclases family protein	Cycloartenol synthase	NotAvailable	molecular_function:intramolecular transferase activity (GO:0016866);molecular_function:catalytic activity (GO:0003824);
gene_31173	1861	456	10.49	56	2.53	0.245614035	-2.025535092	7.89e-05	0.0201854	Down	WRKY DNA-binding protein 11	WRKY transcription factor 11	WRKY:TF	NotAvailable
gene_53328	3552	220	4.85	408	17.66	3.709090911	1.891065628	8.01e-05	0.0204098	Up	nitrate transporter 1.1	Nitrate transporter	NotAvailable	molecular_function:dipeptide transporter activity (GO:0042936);
gene_18227	1067	154	5.09	11	0.71	0.142857143	-2.807354922	8.07e-05	0.0205135	Down	NotAvailable	NotAvailable	NotAvailable	NotAvailable
gene_15161	945	265	9.9	27	1.98	0.203773585	-2.294961047	8.35e-05	0.0210876	Down	NotAvailable	NotAvailable	NotAvailable	molecular_function:lipid binding (GO:0008289);
gene_73512	3227	65	1	145	4.36	4.461538462	2.157541277	8.35e-05	0.0210876	Up	oligopeptide transporter 5	Oligopeptide transporter 9	NotAvailable	molecular_function:proton-dependent oligopeptide secondary active transmembrane transporter activity (GO:0005427);
gene_79129	1845	76	1.45	2	0.08	0.052631579	-4.247927513	8.59e-05	0.0215825	Down	NotAvailable	NotAvailable	NotAvailable	NotAvailable
gene_70537	2145	492	8.26	62	2.04	0.25203252	-1.988318195	8.6e-05	0.0215825	Down	NotAvailable	NotAvailable	NotAvailable	molecular_function:aryl sulfotransferase activity (GO:0004062);
gene_81341	8731	51	0.1	0	0	0	-Inf	8.69e-05	0.0217315	Down	hypothetical protein	NotAvailable	NotAvailable	NotAvailable
gene_60193	2010	69	1.45	151	6.22	4.376811598	2.129880283	8.78e-05	0.0218803	Up	UDP-glycosyltransferase 74 F1	UDP-glucose salicylic acid glucosyltransferase	NotAvailable	molecular_function:UDP-glucose:4-aminobenzoate acylglucosyltransferase activity (GO:0080002);
gene_14941	2012	870	15.26	118	4.06	0.271264368	-1.882228541	9.11e-05	0.0226336	Down	NotAvailable	NotAvailable	NotAvailable	molecular_function:zinc ion binding (GO:0008270);
gene_70218	2597	1090	11.62	149	3.12	0.273394495	-1.870943899	9.29e-05	0.0229317	Down	serine-rich protein-related	Serine-rich protein	NotAvailable	NotAvailable
gene_62	1090	1061	34.35	145	9.22	0.27332705	-1.871299851	9.29e-05	0.0229317	Down	NotAvailable	NotAvailable	NotAvailable	molecular_function:lipid binding (GO:0008289);
gene_15915	955	566	26.25	74	6.74	0.261484099	-1.935204877	9.62e-05	0.0236685	Down	Heavy metal transport/detoxification superfamily protein	NBS-LRR class disease resistance protein	NotAvailable	NotAvailable
gene_65394	1460	75	1.81	2	0.09	0.053333333	-4.22881869	9.66e-05	0.0236922	Down	NotAvailable	NotAvailable	NotAvailable	NotAvailable
gene_47390	8868	605	1.72	80	0.45	0.26446281	-1.918863237	9.76e-05	0.0238012	Down	NotAvailable	NotAvailable	NotAvailable	NotAvailable
gene_57755	2375	3769	91.11	459	21.78	0.243565933	-2.037615736	9.76e-05	0.0238012	Down	unknown protein	Soluble diacylglycerol acyltransferase	NotAvailable	NotAvailable
gene_37666	1991	270	9.11	490	32.45	3.629629631	1.859822342	9.83e-05	0.0238853	Up	delta tonoplast integral protein	Aquaporin	NotAvailable	cellular_component:membrane (GO:0016020);cellular_component:integral to membrane (GO:0016021);
gene_64263	2261	11961	241.08	1086	42.97	0.181590168	-2.461242003	9.9e-05	0.0239755	Down	Dormancy/auxin associated family protein	Auxin-repressed protein	NotAvailable	NotAvailable
gene_6865	1709	300	6.2	33	1.34	0.22	-2.184424571	0.000100419	0.0242555	Down	NotAvailable	NotAvailable	NotAvailable	molecular_function:high affinity copper ion transmembrane transporter activity (GO:0015089);
gene_30677	635	50	2.78	0	0	0	-Inf	0.000100726	0.0242555	Down	NotAvailable	NotAvailable	NotAvailable	NotAvailable
gene_46424	2015	402	10.33	49	2.47	0.243781095	-2.036341847	0.00010212	0.0245156	Down	unknown protein	MTD1	NotAvailable	NotAvailable
gene_79320	6783	293	4.31	32	0.92	0.218430034	-2.194756854	0.000102692	0.0245776	Down	cytokinin oxidase 5	Cytokinin oxidase_dehydrogenase	NotAvailable	molecular_function:cytokinin dehydrogenase activity (GO:0019139);
gene_24067	1798	206	4.04	375	14.45	3.640776695	1.864246258	0.000103923	0.0247963	Up	NotAvailable	NotAvailable	NotAvailable	NotAvailable
gene_60708	784	22	0.99	69	6.1	6.272727267	2.649092838	0.000104823	0.0249351	Up	NotAvailable	NotAvailable	NotAvailable	NotAvailable
gene_33713	1138	260	7.27	27	1.48	0.207692308	-2.267480311	0.000105156	0.0249386	Down	NotAvailable	NotAvailable	NotAvailable	NotAvailable
gene_55625	349	2	0.2	24	4.76	23.99999981	4.584962501	0.000107144	0.0253332	Up	NotAvailable	NotAvailable	NotAvailable	molecular_function:endochitinase activity (GO:0008843);
gene_34632	3275	279	2.3	30	0.49	0.215053763	-2.217230716	0.000107504	0.0253417	Down	dormancy-associated protein-like 1	Helicase-like protein	NotAvailable	biological_process:proteolysis (GO:0006508);
gene_3026	579	3	0.18	27	3.23	17.99999986	4.169925001	0.00011061	0.0259177	Up	NotAvailable	NotAvailable	NotAvailable	NotAvailable
gene_22249	1821	3	0.06	27	1.1	17.99999986	4.169925001	0.00011061	0.0259177	Up	UDP-Glycosyltransferase superfamily protein	UDP-glucosyltransferase HvUGT5876	NotAvailable	NotAvailable
gene_20543	824	185	7.92	16	1.35	0.172972973	-2.531381461	0.000113044	0.0264092	Down	NotAvailable	NotAvailable	NotAvailable	NotAvailable
gene_41795	770	1119	51.29	156	14.04	0.278820375	-1.842592102	0.000116674	0.0270979	Down	NotAvailable	NotAvailable	NotAvailable	NotAvailable
gene_57224	942	49	1.84	0	0	0	-Inf	0.000116834	0.0270979	Down	NotAvailable	NotAvailable	AP2-EREBP:TF	molecular_function:transcription activator activity (GO:0016563);
gene_16872	10470	5175	31.02	599	7.05	0.231497585	-2.110930954	0.000117031	0.0270979	Down	beta-xylosidase 1	Beta-xylosidase 1	NotAvailable	NotAvailable
gene_27464	4663	198	1.04	18	0.19	0.181818182	-2.459431619	0.000117984	0.027238	Down	unknown protein	Binding protein	NotAvailable	NotAvailable
gene_71193	1792	83	1.63	3	0.12	0.072289157	-3.790076931	0.000121416	0.0278643	Down	NotAvailable	NotAvailable	NotAvailable	NotAvailable
gene_44308	2562	73	1.01	2	0.05	0.054794521	-4.189824559	0.000122069	0.0278643	Down	NotAvailable	NotAvailable	NotAvailable	NotAvailable
gene_39897	4459	28	0.23	79	1.25	5.642857139	2.496425826	0.000122279	0.0278643	Up	NotAvailable	Chaperone protein dnaJ 2	NotAvailable	NotAvailable
gene_54979	1251	434	12.24	55	3.05	0.253456221	-1.980191519	0.000122449	0.0278643	Down	NotAvailable	NotAvailable	NotAvailable	NotAvailable
gene_42439	2682	276	3.63	30	0.77	0.217391304	-2.201633861	0.000122477	0.0278643	Down	NotAvailable	NotAvailable	NotAvailable	NotAvailable
gene_29364	1068	22	0.73	68	4.41	6.181818177	2.628031223	0.000123495	0.0280143	Up	NotAvailable	NotAvailable	NotAvailable	NotAvailable
gene_2628	2551	56	1.47	126	6.49	4.500000005	2.169925001	0.000124193	0.0280912	Up	O-methyltransferase family protein	O-methyltransferase	NotAvailable	NotAvailable
gene_4224	949	301	11.19	34	2.48	0.225913621	-2.146156836	0.000125004	0.0281934	Down	NotAvailable	NotAvailable	NotAvailable	NotAvailable
gene_44491	1711	772	26.9	107	7.32	0.277202073	-1.850990051	0.000126031	0.0282913	Down	unknown protein	Unknown Protein	NotAvailable	NotAvailable
gene_56641	2047	114	2.73	218	10.24	3.824561402	1.935294311	0.000126487	0.0282913	Up	HXXXD-type acyl-transferase family protein	Transferase family protein	NotAvailable	molecular_function:transferase activity (GO:0016740);
gene_41546	1785	190	8.24	17	1.45	0.178947368	-2.482392767	0.000126523	0.0282913	Down	Lactoylglutathione lyase / glyoxalase I family protein	Early tobacco anther 1	NotAvailable	NotAvailable
gene_24930	1297	7	0.19	37	1.98	10.57142853	3.402098444	0.000127329	0.0283148	Up	NotAvailable	NotAvailable	NotAvailable	NotAvailable
gene_71334	1895	4384	144.2	530	34.22	0.241788321	-2.048183534	0.0001275	0.0283148	Down	unknown protein	ST225	NotAvailable	NotAvailable
gene_17417	2289	3717	121.69	465	29.88	0.250201776	-1.998836067	0.000127714	0.0283148	Down	Rhodanese/Cell cycle control phosphatase superfamily protein	Thiosulfate sulfurtransferase_rhodanese-like domain-containing protein 1	NotAvailable	molecular_function:thiosulfate sulfurtransferase activity (GO:0004792);
gene_47280	1504	1231	28.89	173	7.97	0.281072299	-1.830986819	0.00012904	0.0285281	Down	NotAvailable	NotAvailable	NotAvailable	NotAvailable
gene_63935	1642	268	5.76	29	1.22	0.21641791	-2.208108195	0.000131427	0.0289191	Down	NotAvailable	NotAvailable	NotAvailable	biological_process:protein phosphorylation (GO:0006468);
gene_75340	1630	306	24.32	35	5.46	0.22875817	-2.128104826	0.000131793	0.0289191	Down	NotAvailable	NotAvailable	NotAvailable	molecular_function:single-stranded DNA endodeoxyribonuclease activity (GO:0000014);molecular_function:T/G mismatch-specific endonuclease activity (GO:0043765);
gene_46102	3257	1272	12.62	179	3.49	0.281446541	-1.829067178	0.000131918	0.0289191	Down	UDP-Glycosyltransferase superfamily protein	Lactoylglutathione lyase family protein	NotAvailable	NotAvailable
gene_64265	890	61	2.42	1	0.08	0.032786885	-4.930737338	0.000138308	0.0302091	Down	NotAvailable	NotAvailable	NotAvailable	NotAvailable
gene_77819	1174	45	1.35	107	6.31	4.755555552	2.24961389	0.000138574	0.0302091	Up	NotAvailable	NotAvailable	NotAvailable	NotAvailable
gene_83696	7355	32	0.57	85	2.98	5.312500003	2.409390936	0.000141073	0.0306684	Up	L-O-methylthreonine resistant 1	Threonine dehydratase biosynthetic	NotAvailable	biological_process:metabolic process (GO:0008152);biological_process:cellular amino acid metabolic process (GO:0006520);biological_process:isoleucine biosynthetic process (GO:0009097);
gene_19489	1783	194	4.32	18	0.79	0.18556701	-2.429987841	0.000148614	0.0322125	Down	NAC (No Apical Meristem) domain transcriptional regulator superfamily protein	NAC domain protein	NAC:TF	molecular_function:transcription activator activity (GO:0016563);molecular_function:sequence-specific DNA binding transcription factor activity (GO:0003700);
gene_49744	6812	6	0.05	34	0.53	11.33333335	3.502500341	0.000148998	0.0322125	Up	alternative NAD(P)H dehydrogenase 2	NADH dehydrogenase	NotAvailable	NotAvailable
gene_76305	17949	536	3.67	967	12.99	3.608208952	1.851282889	0.000150629	0.0324752	Up	P-type ATPase of Arabidopsis 2	Copper-exporting P-type ATPase A	NotAvailable	NotAvailable
gene_61355	1133	544	22.97	980	81.21	3.602941182	1.849175098	0.00015549	0.0334311	Up	Ribulose bisphosphate carboxylase (small chain) family protein	Ribulose bisphosphate carboxylase small chain	NotAvailable	molecular_function:protein binding (GO:0005515);molecular_function:copper ion binding (GO:0005507);
gene_64105	1781	19	0.7	61	4.41	6.421052628	2.682809824	0.000155958	0.0334401	Up	Peroxisomal membrane 22 kDa (Mpv17/PMP22) family protein	Mpv17 protein	NotAvailable	cellular_component:integral to membrane (GO:0016021);
gene_37764	5424	531	12.47	72	3.32	0.271186441	-1.882643049	0.000158193	0.0337497	Down	GDSL-like Lipase/Acylhydrolase superfamily protein	GDSL esterase_lipase At1g28590	NotAvailable	NotAvailable
gene_61172	1760	76	1.52	155	6.1	4.078947374	2.028196892	0.000158265	0.0337497	Up	NotAvailable	NotAvailable	NotAvailable	biological_process:metabolic process (GO:0008152);
gene_2056	1017	18	0.62	59	4.02	6.55555555	2.712718048	0.000158891	0.0337912	Up	NotAvailable	NotAvailable	NotAvailable	molecular_function:pectinesterase activity (GO:0030599);
gene_75271	9340	332	1.07	40	0.25	0.240963855	-2.053111336	0.000160557	0.0340528	Down	NotAvailable	NotAvailable	NotAvailable	NotAvailable
gene_30813	3793	619	3.13	86	0.85	0.277867528	-1.847530845	0.000161309	0.0341199	Down	Patatin-like phospholipase family protein	Patatin-like phospholipase domain-containing protein c	NotAvailable	biological_process:lipid metabolic process (GO:0006629);biological_process:metabolic process (GO:0008152);molecular_function:GTP binding (GO:0005525);
gene_16007	1093	122	3.94	8	0.51	0.131147541	-2.930737338	0.000162314	0.0341727	Down	NotAvailable	NotAvailable	NotAvailable	NotAvailable
gene_75673	1274	98	2.71	5	0.27	0.102040816	-3.292781749	0.000162432	0.0341727	Down	NotAvailable	NotAvailable	NotAvailable	NotAvailable
gene_4407	1805	12	0.4	47	3.06	7.833333362	2.969626351	0.0001629	0.0341794	Up	homolog of carrot EP3-3 chitinase	Chitinase	NotAvailable	molecular_function:endochitinase activity (GO:0008843);
gene_58706	3644	1485	18.12	212	5.08	0.285521885	-1.808326761	0.000165269	0.0345254	Down	Haloacid dehalogenase-like hydrolase (HAD) superfamily protein	Pyrimidine 5_apos-nucleotidase	NotAvailable	molecular_function:pyrimidine-5'-nucleotide nucleosidase activity (GO:0047405);molecular_function:nucleotidase activity (GO:0008252);
gene_78088	7552	7	0.15	36	1.55	10.28571431	3.362570079	0.000165432	0.0345254	Up	Protein phosphatase 2C family protein	Integrin-linked kinase-associated serine_threonine phosphatase 2C	NotAvailable	molecular_function:protein serine/threonine phosphatase activity (GO:0004722);
gene_69025	1733	1155	25.3	166	7.14	0.287445887	-1.798637705	0.000166008	0.0345535	Down	cytochrome P450, family 71, subfamily B, polypeptide 35	cytochrome P450	NotAvailable	NotAvailable
gene_573	1591	165	3.66	14	0.61	0.16969697	-2.558967292	0.000166795	0.0346251	Down	NotAvailable	NotAvailable	NotAvailable	NotAvailable
gene_25842	1993	1758	29.12	249	8.1	0.283276451	-1.819717423	0.00016905	0.0348617	Down	PLATZ transcription factor family protein	Zinc-binding family protein	PLATZ:TF	NotAvailable
gene_79758	1144	89	2.75	4	0.24	0.08988764	-3.475733431	0.000169067	0.0348617	Down	NotAvailable	NotAvailable	NotAvailable	molecular_function:sequence-specific DNA binding transcription factor activity (GO:0003700);
gene_59147	1773	913	39.39	131	11.1	0.286966046	-1.801048048	0.000169271	0.0348617	Down	unknown protein	Unknown Protein	NotAvailable	NotAvailable
gene_9161	3099	40	0.5	97	2.4	4.85	2.277984747	0.000170243	0.0349699	Up	cytochrome P450, family 716, subfamily A, polypeptide 2	Cytochrome P450	NotAvailable	molecular_function:oxygen binding (GO:0019825);
gene_85126	13076	136	0.58	10	0.08	0.147058824	-2.765534746	0.000174773	0.0358066	Down	unknown protein	Unknown Protein	NotAvailable	NotAvailable
gene_84784	2309	1353	17.08	195	4.83	0.288248337	-1.79461581	0.000177067	0.0361817	Down	NotAvailable	NotAvailable	NotAvailable	NotAvailable
gene_5721	975	1058	47.03	153	13.35	0.289224953	-1.789736069	0.00017849	0.0363637	Down	formin 3	Cysteine-rich extensin-like protein-4	NotAvailable	NotAvailable
gene_4759	4169	59	1.38	1	0.05	0.033898305	-4.882643049	0.000179787	0.0363637	Down	branched-chain amino acid transaminase 2	Branched-chain-amino-acid aminotransferase	NotAvailable	molecular_function:branched-chain-amino-acid transaminase activity (GO:0004084);
gene_5966	1252	59	1.66	1	0.06	0.033898305	-4.882643049	0.000179787	0.0363637	Down	NotAvailable	NotAvailable	NotAvailable	NotAvailable
gene_69852	896	21768	1457.78	1630	214.28	0.149761117	-2.739264992	0.000179816	0.0363637	Down	DNA-directed DNA polymerases	Tumor-related protein	NotAvailable	NotAvailable
gene_76087	4989	51	0.18	114	0.77	4.470588226	2.160464672	0.000185474	0.0374113	Up	cysteine-rich RLK (RECEPTOR-like protein kinase) 8	Gag-Pol polyprotein	TRAF:Other	NotAvailable
gene_59221	4384	536	5.36	74	1.45	0.276119403	-1.856635825	0.000187621	0.0377471	Down	sucrose phosphate synthase 3F	Sucrose phosphate synthase	HB:TF	biological_process:sucrose metabolic process (GO:0005985);biological_process:biosynthetic process (GO:0009058);
gene_28884	1949	5957	72.2	700	16.65	0.235017626	-2.089159132	0.000188501	0.0378268	Down	DNAJ-like 20	Chaperone protein dnaJ 20	NotAvailable	molecular_function:heat shock protein binding (GO:0031072);
gene_7966	2961	28	0.62	76	3.31	5.428571438	2.440572591	0.000189501	0.0379302	Up	glucose-6-phosphate/phosphate translocator 2	Glucose-6-phosphate_phosphate translocator 2	NotAvailable	molecular_function:glucose 6-phosphate:phosphate antiporter activity (GO:0008524);
gene_55745	831	64	3.02	134	12.43	4.187500003	2.06608919	0.000192688	0.0384697	Up	glucose-6-phosphate/phosphate translocator 2	Glucose-6-phosphate_phosphate translocator 2	NotAvailable	molecular_function:glucose 6-phosphate:phosphate antiporter activity (GO:0008524);
gene_61635	2738	1	0.01	19	0.47	38.00000068	5.247927513	0.000195533	0.0388708	Up	Homeodomain-like superfamily protein	MYB-CC type transfactor	NotAvailable	NotAvailable
gene_80922	3650	23	0.37	67	2.09	5.826086958	2.542527234	0.00019569	0.0388708	Up	flavin-dependent monooxygenase 1	Dimethylaniline monooxygenase 5	NotAvailable	molecular_function:monooxygenase activity (GO:0004497);
gene_78420	3953	16	0.45	54	3	6.750000007	2.754887502	0.000197797	0.0391899	Up	GDSL-like Lipase/Acylhydrolase superfamily protein	GDSL esterase_lipase At5g55050	NotAvailable	NotAvailable
gene_3762	1390	447	14.54	60	3.83	0.268456376	-1.897240426	0.000201741	0.0398703	Down	dehydrin xero 1	Unknown Protein	NotAvailable	NotAvailable
gene_74179	4116	13	0.34	48	2.44	7.384615366	2.884522783	0.000202907	0.0399997	Up	O-acyltransferase (WSD1-like) family protein	O-acyltransferase WSD1	NotAvailable	NotAvailable
gene_41496	1490	58	0.66	1	0.02	0.034482759	-4.857980995	0.000205156	0.0403415	Down	NotAvailable	NotAvailable	NotAvailable	NotAvailable
gene_59986	3786	264	1.57	30	0.35	0.227272727	-2.137503524	0.000206928	0.0405346	Down	chloroplast beta-amylase	Beta-amylase	BES1:TF	molecular_function:beta-amylase activity (GO:0016161);
gene_69708	2356	87	0.78	4	0.07	0.091954023	-3.442943496	0.00020727	0.0405346	Down	cysteine-rich RLK (RECEPTOR-like protein kinase) 8	Transposon Ty1-A Gag-Pol polyprotein	ABI3VP1:TF	NotAvailable
gene_73714	1682	581	12.19	82	3.38	0.282271945	-1.824842349	0.000207953	0.0405346	Down	NotAvailable	NotAvailable	AP2-EREBP:TF	molecular_function:DNA binding (GO:0003677);molecular_function:transcription repressor activity (GO:0016564);
gene_41703	1410	349	8	44	1.98	0.252148997	-1.987651608	0.00020866	0.0405346	Down	Calcium-binding EF-hand family protein	Calmodulin	MYB-related:TF	molecular_function:G-protein beta/gamma-subunit complex binding (GO:0031683);
gene_22604	7336	75	0.39	150	1.54	4	2	0.000208728	0.0405346	Up	RHO guanyl-nucleotide exchange factor 14	60S ribosomal protein L7	NotAvailable	cellular_component:ribosome (GO:0005840);cellular_component:large ribosomal subunit (GO:0015934);molecular_function:Rho guanyl-nucleotide exchange factor activity (GO:0005089);
gene_80186	1494	245	5.79	27	1.25	0.220408163	-2.181750437	0.000211172	0.0409079	Down	NotAvailable	NotAvailable	NotAvailable	NotAvailable
gene_12332	1595	3	0.1	25	1.64	16.66666667	4.058893689	0.000214294	0.04141	Up	tonoplast intrinsic protein 2	Aquaporin	NotAvailable	NotAvailable
gene_63422	1512	330	4.57	560	15.21	3.393939396	1.762960803	0.000215262	0.0414947	Up	NotAvailable	NotAvailable	NotAvailable	molecular_function:oxygen binding (GO:0019825);
gene_56594	1896	354	2.88	45	0.72	0.254237288	-1.975752454	0.000216102	0.0415542	Down	LOB domain-containing protein 38	LOB domain protein 38	LOB:TF	NotAvailable
gene_9311	2485	130	3.32	233	11.66	3.584615386	1.841818332	0.000218031	0.0418224	Up	Peroxidase superfamily protein	Peroxidase	NotAvailable	molecular_function:peroxidase activity (GO:0004601);
gene_49024	878	2147	86.3	306	24.15	0.285048905	-1.810718633	0.000221361	0.0423573	Down	NotAvailable	NotAvailable	NotAvailable	NotAvailable
gene_47848	1706	118	2.44	8	0.32	0.13559322	-2.882643049	0.000225196	0.0429861	Down	NotAvailable	NotAvailable	NotAvailable	NotAvailable
gene_20833	1826	728	14.07	106	4.02	0.291208791	-1.779874186	0.000227337	0.0432891	Down	NotAvailable	NotAvailable	NotAvailable	NotAvailable
gene_73227	1518	304	7.07	37	1.69	0.243421053	-2.038474148	0.000230599	0.0438037	Down	NotAvailable	NotAvailable	NotAvailable	NotAvailable
gene_9080	2403	186	2.53	18	0.48	0.193548387	-2.36923381	0.00023635	0.0447875	Down	cytochrome P450, family 71, subfamily B, polypeptide 37	Cytochrome P450	NotAvailable	molecular_function:oxygen binding (GO:0019825);
gene_1854	7125	139	1.34	11	0.21	0.158273381	-2.659509454	0.000237572	0.044802	Down	phosphoenolpyruvate carboxylase 3	Phosphoenolpyruvate carboxylase 2	NotAvailable	biological_process:tricarboxylic acid cycle (GO:0006099);molecular_function:catalytic activity (GO:0003824);
gene_33837	5666	139	0.91	11	0.14	0.158273381	-2.659509454	0.000237572	0.044802	Down	NotAvailable	NotAvailable	NotAvailable	molecular_function:protein binding (GO:0005515);biological_process:response to light stimulus (GO:0009416);
gene_2433	1351	100	5.33	186	19.47	3.720000004	1.895302621	0.000238653	0.0448978	Up	MLP-like protein 43	Major latex-like protein	NotAvailable	biological_process:response to biotic stimulus (GO:0009607);
gene_63931	21431	977	3.61	145	1.05	0.296827022	-1.752305662	0.000242293	0.0454733	Down	NotAvailable	NotAvailable	NotAvailable	NotAvailable
gene_75811	12629	3759	45.67	498	11.88	0.264964086	-1.916131268	0.000244428	0.0457641	Down	delta1-pyrroline-5-carboxylate synthase 1	Gamma-glutamyl phosphate reductase	NotAvailable	NotAvailable
gene_20741	1523	44	0.68	0	0	0	-Inf	0.000248578	0.0464302	Down	NotAvailable	NotAvailable	NotAvailable	NotAvailable
gene_60117	2328	609	13.44	88	3.81	0.288998358	-1.790866799	0.000250068	0.0465972	Down	B-box type zinc finger family protein	CONSTANS-like zinc finger protein	Orphans:TF	NotAvailable
gene_50747	7804	1556	12.56	230	3.64	0.29562982	-1.758136294	0.000252521	0.0469426	Down	NotAvailable	NotAvailable	NotAvailable	biological_process:carbohydrate metabolic process (GO:0005975);
gene_1576	9182	1287	29.17	192	8.54	0.298368298	-1.744833837	0.000258303	0.0477186	Down	homocysteine methyltransferase 2	Homocysteine s-methyltransferase	NotAvailable	molecular_function:homocysteine S-methyltransferase activity (GO:0008898);
gene_14165	1592	178	3.95	17	0.74	0.191011236	-2.38827059	0.000258707	0.0477186	Down	NotAvailable	NotAvailable	GNAT:Other	molecular_function:ribosomal-protein-alanine N-acetyltransferase activity (GO:0008999);
gene_84026	219139	277	3.53	33	0.83	0.238267148	-2.069348047	0.000259043	0.0477186	Down	ethylene responsive element binding factor 1	Ethylene responsive transcription factor 1b	AP2-EREBP:TF	NotAvailable
gene_65074	3239	6	0.07	32	0.76	10.66666667	3.415037499	0.000259135	0.0477186	Up	alternative NAD(P)H dehydrogenase 2	NADH dehydrogenase	NotAvailable	NotAvailable
gene_5233	2480	4	0.16	27	2.17	13.50000001	3.754887502	0.000267277	0.0491023	Up	ABC-2 type transporter family protein	ABC transporter-like protein	NotAvailable	molecular_function:xenobiotic-transporting ATPase activity (GO:0008559);
gene_45300	1291	144	3.94	12	0.64	0.166666667	-2.584962501	0.000272614	0.0499657	Down	NotAvailable	NotAvailable	NotAvailable	NotAvailable
