# Supplementary material for: Integrated mRNA and microRNA analysis identifies genes and small miRNA molecules associated with transcriptional and post-transcriptional-level responses to both drought stress and re-watering treatment in tobacco
Source: BMC Genomics. 2017 Jan 10;18:62. doi: 10.1186/s12864-016-3372-0 (PMC5223433; doi:10.1186/s12864-016-3372-0)
Supplement: Additional file 4: — The 443 overlapping differentially expressed genes between DL vs. CL and WL vs. DL. (XLSX 105 kb) [file 12864_2016_3372_MOESM4_ESM.xlsx]

## Sheet: mergeDEGs_CLDLWL.shareDLWL.txt
geneID	CL.RPKM	DL.RPKM	WL.RPKM	log2FoldChange (DL/CL)	padj (DL/CL)	Regulation (DL/CL)	log2FoldChange (WL/DL)	padj (WL/DL)	Regulation (WL/DL)	Homologous genes in A. thaliana	Homologous genes in tomato	Classification of transcription factor	GO_Item
gene_31648	0	72.95	0	Inf	1.47e-05	Up	-Inf	0.000923111	Down	glutathione S-transferase TAU 19	Glutathione S-transferase	NotAvailable	NotAvailable
gene_64568	0	140.71	0.21	Inf	1.47e-05	Up	-9.143383214	0.00191508	Down	NotAvailable	NotAvailable	NotAvailable	molecular_function:unfolded protein binding (GO:0051082);
gene_10389	75.72	0	79.54	-Inf	1.53e-05	Down	Inf	0.000923111	Up	NotAvailable	NotAvailable	NotAvailable	molecular_function:identical protein binding (GO:0042802);
gene_36062	58.44	0	91.53	-Inf	1.53e-05	Down	Inf	0.000923111	Up	NotAvailable	NotAvailable	NotAvailable	molecular_function:chlorophyll binding (GO:0016168);
gene_55892	0	139.66	0	Inf	1.53e-05	Up	-Inf	0.00113028	Down	NotAvailable	NotAvailable	NotAvailable	molecular_function:unfolded protein binding (GO:0051082);
gene_59625	42.01	0	41.72	-Inf	1.53e-05	Down	Inf	0.000923111	Up	NotAvailable	NotAvailable	NotAvailable	molecular_function:pectinesterase activity (GO:0030599);
gene_63329	0	36.8	0	Inf	1.53e-05	Up	-Inf	0.00168792	Down	NotAvailable	NotAvailable	NotAvailable	molecular_function:protein binding (GO:0005515);
gene_68537	71.7	0	85.22	-Inf	1.53e-05	Down	Inf	0.000923111	Up	NotAvailable	NotAvailable	NotAvailable	molecular_function:identical protein binding (GO:0042802);
gene_7231	0	11.93	0.06	Inf	1.53e-05	Up	-7.458676422	0.0057313	Down	sulfate transporter 3	Sulfate transporter	NotAvailable	molecular_function:sulfate transmembrane transporter activity (GO:0015116);
gene_24447	27.83	0	8.23	-Inf	1.58e-05	Down	Inf	0.00553357	Up	Peroxidase superfamily protein	Peroxidase	NotAvailable	molecular_function:peroxidase activity (GO:0004601);molecular_function:protein binding (GO:0005515);
gene_76970	0.06	72.83	0	10.01368224	1.68e-05	Up	-Inf	0.00113028	Down	NotAvailable	NotAvailable	NotAvailable	NotAvailable
gene_17976	50.72	0	48.86	-Inf	2.05e-05	Down	Inf	0.000923111	Up	gamma histone variant H2AX	Histone H2A	CCAAT:TF	cellular_component:nucleus (GO:0005634);molecular_function:DNA binding (GO:0003677);
gene_25368	44.49	0	49.33	-Inf	2.05e-05	Down	Inf	0.000923111	Up	NotAvailable	NotAvailable	NotAvailable	molecular_function:sequence-specific DNA binding (GO:0043565);
gene_27994	39.8	0	43.27	-Inf	2.05e-05	Down	Inf	0.000923111	Up	NotAvailable	NotAvailable	NotAvailable	NotAvailable
gene_3321	9.6	0	6.26	-Inf	2.05e-05	Down	Inf	0.00136064	Up	cryptochrome-interacting basic-helix-loop-helix 1	Transcription factor	bHLH:TF	molecular_function:sequence-specific DNA binding transcription factor activity (GO:0003700);
gene_68517	44.84	0	46.92	-Inf	2.05e-05	Down	Inf	0.000923111	Up	NotAvailable	NotAvailable	NotAvailable	cellular_component:nucleus (GO:0005634);molecular_function:DNA binding (GO:0003677);
gene_10278	48.22	0	49.16	-Inf	2.26e-05	Down	Inf	0.000923111	Up	NotAvailable	NotAvailable	NotAvailable	molecular_function:sequence-specific DNA binding (GO:0043565);
gene_10277	47.08	0	51.06	-Inf	2.5e-05	Down	Inf	0.000923111	Up	NotAvailable	NotAvailable	NotAvailable	molecular_function:sequence-specific DNA binding (GO:0043565);
gene_29380	65.39	0.08	72.19	-9.951844197	2.5e-05	Down	10.10933534	0.00113028	Up	NotAvailable	NotAvailable	NotAvailable	molecular_function:identical protein binding (GO:0042802);
gene_47842	0.09	132.52	0.36	10.23908907	2.5e-05	Up	-8.251202079	0.00501096	Down	NotAvailable	NotAvailable	NotAvailable	molecular_function:unfolded protein binding (GO:0051082);
gene_67322	98.08	0.09	112.8	-10.29232381	2.5e-05	Down	10.50888759	0.0011326	Up	NotAvailable	NotAvailable	NotAvailable	molecular_function:identical protein binding (GO:0042802);
gene_7859	10.15	0	12.27	-Inf	2.5e-05	Down	Inf	0.000923111	Up	flavin-dependent monooxygenase 1	Dimethylaniline monooxygenase 5	NotAvailable	molecular_function:monooxygenase activity (GO:0004497);
gene_84959	62.13	0.07	67.97	-10.03505473	2.5e-05	Down	10.17948016	0.00113028	Up	NotAvailable	NotAvailable	NotAvailable	molecular_function:identical protein binding (GO:0042802);
gene_20833	14.07	0	4.02	-Inf	2.59e-05	Down	Inf	0.0194248	Up	NotAvailable	NotAvailable	NotAvailable	NotAvailable
gene_17360	0.14	86.37	0.46	9.026998441	2.78e-05	Up	-7.302145857	0.00637005	Down	Late embryogenesis abundant protein (LEA) family protein	Unknown Protein	NotAvailable	NotAvailable
gene_33847	0.13	85.97	0.09	9.096457298	2.78e-05	Up	-9.693532809	0.00161736	Down	NotAvailable	NotAvailable	NotAvailable	molecular_function:unfolded protein binding (GO:0051082);
gene_49858	59.07	0	63.88	-Inf	2.78e-05	Down	Inf	0.000978587	Up	NotAvailable	NotAvailable	NotAvailable	molecular_function:identical protein binding (GO:0042802);
gene_6361	12.25	0.02	7.42	-9.605407532	2.78e-05	Down	8.897741159	0.00203436	Up	basic helix-loop-helix (bHLH) DNA-binding superfamily protein	Transcription factor	bHLH:TF	molecular_function:sequence-specific DNA binding transcription factor activity (GO:0003700);
gene_59626	37.22	0.06	74.59	-9.576985211	2.79e-05	Down	10.59451766	0.0011326	Up	NotAvailable	NotAvailable	NotAvailable	molecular_function:pectinesterase activity (GO:0030599);
gene_49336	43.68	0.07	14.29	-9.510583985	2.88e-05	Down	7.913508474	0.00931561	Up	Gibberellin-regulated family protein	Gibberellin regulated protein	NotAvailable	NotAvailable
gene_49443	130.35	0	292.05	-Inf	2.88e-05	Down	Inf	0.00800434	Up	NotAvailable	NotAvailable	NotAvailable	molecular_function:chlorophyll binding (GO:0016168);
gene_56536	20.15	0.03	44.2	-9.44781919	3.1e-05	Down	10.59573977	0.0011326	Up	NotAvailable	NotAvailable	NotAvailable	biological_process:proteolysis (GO:0006508);
gene_37884	30.77	0	29.54	-Inf	3.11e-05	Down	Inf	0.00122316	Up	NotAvailable	NotAvailable	NotAvailable	molecular_function:identical protein binding (GO:0042802);
gene_81668	55.09	0.1	67.52	-9.346039443	3.5e-05	Down	9.654389119	0.0011326	Up	NotAvailable	NotAvailable	NotAvailable	molecular_function:identical protein binding (GO:0042802);
gene_2552	9.36	0	8.03	-Inf	3.77e-05	Down	Inf	0.00185427	Up	RPA70-kDa subunit B	Single-stranded DNA-binding replication protein A large subunit	NotAvailable	molecular_function:protein binding (GO:0005515);molecular_function:single-stranded DNA binding (GO:0003697);
gene_14136	12.35	0	7.71	-Inf	4.4e-05	Down	Inf	0.00435741	Up	hydroperoxide lyase 1	Cytochrome P450	NotAvailable	molecular_function:heme binding (GO:0020037);
gene_32184	45.58	0.1	58.25	-9.065617633	5.67e-05	Down	9.434340638	0.00126442	Up	gamma histone variant H2AX	Histone H2A	CCAAT:TF	cellular_component:nucleus (GO:0005634);molecular_function:DNA binding (GO:0003677);
gene_60299	49.64	0.11	24.6	-9.081539628	5.67e-05	Down	8.083433476	0.0071091	Up	NotAvailable	NotAvailable	NotAvailable	NotAvailable
gene_63198	0.06	47.19	0.15	9.356163686	5.67e-05	Up	-8.046348602	0.00637748	Down	NAD+ ADP-ribosyltransferases	Poly polymerase, catalytic region	NotAvailable	molecular_function:protein heterodimerization activity (GO:0046982);
gene_25369	26.52	0	25.93	-Inf	5.92e-05	Down	Inf	0.00187451	Up	NotAvailable	NotAvailable	NotAvailable	molecular_function:sequence-specific DNA binding (GO:0043565);
gene_37175	0.13	41.88	0.06	8.069615686	5.92e-05	Up	-9.081728696	0.0019475	Down	NotAvailable	NotAvailable	NotAvailable	molecular_function:unfolded protein binding (GO:0051082);
gene_38444	0.2	86.74	0.24	8.490331497	5.92e-05	Up	-8.239410102	0.00359409	Down	NotAvailable	NotAvailable	NotAvailable	NotAvailable
gene_54577	0.14	46.5	0.18	8.124113641	5.92e-05	Up	-7.721189152	0.00434297	Down	Mitochondrial import inner membrane translocase subunit Tim17/Tim22/Tim23 family protein	Pore protein homolog	NotAvailable	NotAvailable
gene_74785	3.22	0	10.13	-Inf	5.92e-05	Down	Inf	0.000923111	Up	pleiotropic drug resistance 12	ATP-binding cassette transporter	NotAvailable	molecular_function:ATPase activity, coupled to transmembrane movement of substances (GO:0042626);
gene_2907	6.17	0	5.36	-Inf	6.28e-05	Down	Inf	0.00235197	Up	unknown protein	Unknown Protein	NotAvailable	NotAvailable
gene_57226	13.96	0.03	6.77	-8.935389261	6.47e-05	Down	7.905646357	0.00946702	Up	SPFH/Band 7/PHB domain-containing membrane-associated protein family	Flotillin domain protein	NotAvailable	NotAvailable
gene_71064	0	6.58	0.03	Inf	6.47e-05	Up	-7.637959478	0.0124288	Down	heat shock protein 90.1	Heat shock protein 90 (Fragment)	NotAvailable	molecular_function:ATPase activity, coupled (GO:0042623);molecular_function:ATP binding (GO:0005524);
gene_1110	0.03	10.26	0.09	8.007331408	7.26e-05	Up	-6.604406919	0.00965766	Down	CONSTANS-like 2	Tomato CONSTANS-like 1	C2C2-CO-like:TF	molecular_function:sequence-specific DNA binding transcription factor activity (GO:0003700);molecular_function:identical protein binding (GO:0042802);
gene_10584	43.89	0.14	39.76	-8.527042408	7.38e-05	Down	8.399308622	0.00232781	Up	xyloglucan endotransglucosylase/hydrolase 32	Xyloglucan endotransglucosylase_hydrolase 12	NotAvailable	molecular_function:hydrolase activity, acting on glycosyl bonds (GO:0016798);molecular_function:xyloglucan:xyloglucosyl transferase activity (GO:0016762);
gene_30600	13.49	0.04	6.31	-8.830419701	8.05e-05	Down	7.747498523	0.0128653	Up	NotAvailable	NotAvailable	NotAvailable	NotAvailable
gene_84573	8.61	0	8.67	-Inf	8.05e-05	Down	Inf	0.00203436	Up	Nodulin MtN3 family protein	RAG1-activating protein 1 homolog	NotAvailable	cellular_component:integral to membrane (GO:0016021);
gene_2175	0.06	18.58	0.17	7.931841208	8.21e-05	Up	-6.528916719	0.010791	Down	NotAvailable	NotAvailable	NotAvailable	NotAvailable
gene_44262	15.65	0.04	38.42	-8.790076814	8.33e-05	Down	10.10075295	0.00113028	Up	Leucine-rich repeat (LRR) family protein	LRR receptor-like serine_threonine-protein kinase, RLP	NotAvailable	molecular_function:transmembrane receptor protein serine/threonine kinase activity (GO:0004675);
gene_56424	59.88	0.06	51.57	-10.18792063	8.33e-05	Down	9.987067947	0.00221502	Up	delta tonoplast integral protein	Aquaporin	NotAvailable	cellular_component:membrane (GO:0016020);cellular_component:integral to membrane (GO:0016021);
gene_64163	0.19	50.43	0.28	7.785292545	8.33e-05	Up	-7.212443054	0.0059397	Down	NotAvailable	NotAvailable	Orphans:TF	NotAvailable
gene_11240	5.1	0.02	6.28	-8.083883569	8.74e-05	Down	8.397441055	0.00232781	Up	Transducin/WD40 repeat-like superfamily protein	Transducin family protein (Fragment)	NotAvailable	NotAvailable
gene_16280	44.03	0.18	48.33	-8.194849823	8.74e-05	Down	8.344142829	0.00221502	Up	NotAvailable	NotAvailable	NotAvailable	cellular_component:nucleus (GO:0005634);molecular_function:DNA binding (GO:0003677);
gene_33900	19.53	0	17.46	-Inf	8.74e-05	Down	Inf	0.00305559	Up	high-mobility group box 6	HMG transcription factor (Fragment)	HMG:Other	molecular_function:sequence-specific DNA binding transcription factor activity (GO:0003700);
gene_41191	0.11	28.34	0.17	7.734931583	8.74e-05	Up	-7.162082093	0.00622976	Down	senescence-associated gene 29	RAG1-activating protein 1 homolog	NotAvailable	cellular_component:integral to membrane (GO:0016021);
gene_24848	0.01	7.64	0.03	8.855328314	9.01e-05	Up	-7.867441324	0.00814153	Down	heat shock protein 90.1	Heat shock protein 90 (Fragment)	NotAvailable	molecular_function:ATPase activity, coupled (GO:0042623);
gene_28612	0.11	30.2	0.15	7.823549605	9.24e-05	Up	-7.420625116	0.00603692	Down	NotAvailable	NotAvailable	NotAvailable	NotAvailable
gene_37217	29.2	0.12	34.74	-8.13846146	9.24e-05	Down	8.403966989	0.00216666	Up	NotAvailable	NotAvailable	NotAvailable	NotAvailable
gene_21094	0	19.71	0.18	Inf	9.74e-05	Up	-6.486570428	0.0282169	Down	NotAvailable	NotAvailable	NotAvailable	molecular_function:cysteine-type endopeptidase inhibitor activity (GO:0004869);
gene_60097	0.23	52.15	0.09	7.586625158	0.000100847	Up	-8.920666263	0.00218209	Down	NotAvailable	NotAvailable	NotAvailable	NotAvailable
gene_68379	26.35	0	23.97	-Inf	0.000103936	Down	Inf	0.00327834	Up	GDSL-like Lipase/Acylhydrolase superfamily protein	GDSL esterase_lipase At1g29670	NotAvailable	NotAvailable
gene_82008	45.58	0.24	46.98	-7.80436104	0.000123302	Down	7.86297574	0.00306721	Up	NotAvailable	NotAvailable	NotAvailable	molecular_function:identical protein binding (GO:0042802);
gene_76981	0.1	25.13	0.07	7.688935004	0.000129062	Up	-8.286010515	0.00434297	Down	NotAvailable	NotAvailable	NotAvailable	NotAvailable
gene_12527	0.25	55.29	0.29	7.520206293	0.000130542	Up	-7.339674225	0.00554222	Down	NotAvailable	NotAvailable	Orphans:TF	NotAvailable
gene_73725	13.35	0.04	5.58	-8.576985211	0.000130542	Down	7.332461024	0.0294575	Up	NotAvailable	NotAvailable	AP2-EREBP:TF	NotAvailable
gene_7843	6.75	0.03	5.81	-7.903896713	0.000149167	Down	7.702829474	0.00437169	Up	minichromosome maintenance (MCM2/3/5) family protein	DNA replication licensing factor	NotAvailable	molecular_function:protein binding (GO:0005515);
gene_38348	8.15	0	6.6	-Inf	0.000151061	Down	Inf	0.00546906	Up	terpene synthase 21	Alpha-humulene_(-)-(E)-beta-caryophyllene synthase	NotAvailable	molecular_function:alpha-humulene synthase activity (GO:0080017);molecular_function:(-)-E-beta-caryophyllene synthase activity (GO:0080016);
gene_60313	6.79	0.04	7.21	-7.616378649	0.000167693	Down	7.717873354	0.00344999	Up	topoisomerase II	DNA topoisomerase 2	NotAvailable	molecular_function:DNA topoisomerase type II (ATP-hydrolyzing) activity (GO:0003918);
gene_29836	62.01	0.24	18.09	-8.265006777	0.000180706	Down	6.502646651	0.00965766	Up	xyloglucan endotransglycosylase 6	Xyloglucan endotransglucosylase_hydrolase 2	NotAvailable	molecular_function:hydrolase activity, acting on glycosyl bonds (GO:0016798);
gene_26898	0.1	28.16	0.04	7.867846354	0.000180996	Up	-9.049884366	0.00240087	Down	NotAvailable	NotAvailable	NotAvailable	NotAvailable
gene_29058	0.38	103.17	0.49	7.86055737	0.000180996	Up	-7.457632881	0.00746291	Down	unknown protein	Late embryogenesis abundant protein	NotAvailable	NotAvailable
gene_61138	0.76	189.85	0.67	7.714573232	0.000180996	Up	-7.896611243	0.00477267	Down	NotAvailable	NotAvailable	NotAvailable	NotAvailable
gene_74991	115.33	0.15	53.31	-9.796879459	0.000180996	Down	8.698285548	0.00232781	Up	NotAvailable	NotAvailable	NotAvailable	NotAvailable
gene_76883	91.68	0.2	83.46	-9.106827768	0.000184548	Down	8.986136274	0.00399215	Up	alpha-crystallin domain 32.1	Heat shock protein Hsp20	NotAvailable	NotAvailable
gene_73109	35.98	0.23	35.29	-7.548755477	0.000191331	Down	7.535623974	0.00438434	Up	xyloglucan endotransglucosylase/hydrolase 5	Xyloglucan endotransglucosylase_hydrolase 5	NotAvailable	molecular_function:hydrolase activity, acting on glycosyl bonds (GO:0016798);
gene_33848	0	16.98	0	Inf	0.000244185	Up	-Inf	0.0114574	Down	NotAvailable	NotAvailable	NotAvailable	molecular_function:unfolded protein binding (GO:0051082);
gene_7565	0.12	32.01	0.07	7.78776503	0.000244185	Up	-8.536843635	0.00360599	Down	unknown protein	F16G16.9 protein (Fragment)	NotAvailable	NotAvailable
gene_15053	0.2	31.03	0.13	7.049151583	0.000252619	Up	-7.646227094	0.00464906	Down	NotAvailable	NotAvailable	NotAvailable	NotAvailable
gene_10461	21.07	0	33.25	-Inf	0.000266537	Down	Inf	0.00136064	Up	NotAvailable	NotAvailable	NotAvailable	molecular_function:lipid binding (GO:0008289);
gene_34269	1.76	0	2.85	-Inf	0.000266537	Down	Inf	0.00129263	Up	Pectin lyase-like superfamily protein	Pectate lyase family protein	NotAvailable	NotAvailable
gene_36774	31.43	0.22	39.03	-7.41700987	0.000266537	Down	7.744563232	0.00501096	Up	hydroperoxide lyase 1	Cytochrome P450	NotAvailable	molecular_function:heme binding (GO:0020037);
gene_6023	0.81	138.16	0.32	7.178387491	0.000266537	Up	-8.512428596	0.00253007	Down	NotAvailable	NotAvailable	Orphans:TF	NotAvailable
gene_83411	11.72	0.04	38.24	-8.326872032	0.000266537	Down	10.048158	0.00113028	Up	Serine/threonine-protein kinase WNK (With No Lysine)-related	Uncharacterized basic helix-loop-helix protein At1g06150	NotAvailable	NotAvailable
gene_57389	3.31	0	2.86	-Inf	0.000277458	Down	Inf	0.00631337	Up	RPA70-kDa subunit B	Single-stranded DNA-binding replication protein A large subunit	NotAvailable	molecular_function:protein binding (GO:0005515);molecular_function:single-stranded DNA binding (GO:0003697);
gene_81521	0	65.97	0	Inf	0.000277458	Up	-Inf	0.0124568	Down	NotAvailable	NotAvailable	NotAvailable	NotAvailable
gene_4698	21.01	0.08	9.26	-8.284702578	0.000295749	Down	7.117866973	0.0443968	Up	unknown protein	Unknown Protein	NotAvailable	NotAvailable
gene_70653	9.21	0.08	7.64	-7.151928956	0.000307373	Down	6.897741159	0.00696306	Up	Cyclin-dependent kinase inhibitor family protein	Cyclin-dependent kinase inhibitor 7	NotAvailable	NotAvailable
gene_33849	0.12	22.18	0.08	7.343894849	0.000322065	Up	-7.94097036	0.00723585	Down	NotAvailable	NotAvailable	NotAvailable	molecular_function:unfolded protein binding (GO:0051082);
gene_80878	0.06	24.03	0	8.480583521	0.000322065	Up	-Inf	0.00723585	Down	PEBP (phosphatidylethanolamine-binding protein) family protein	Phosphatidylethanolamine-binding protein PEBP	NotAvailable	molecular_function:phosphatidylethanolamine binding (GO:0008429);
gene_51808	0.02	3.23	0.02	6.860035317	0.000323311	Up	-6.872148327	0.007663	Down	NotAvailable	NotAvailable	NotAvailable	molecular_function:protein tyrosine kinase activity (GO:0004713);molecular_function:phosphoprotein binding (GO:0051219);
gene_39840	0.8	126.47	0.43	7.066286815	0.000327221	Up	-7.952868943	0.0037697	Down	NotAvailable	NotAvailable	NotAvailable	NotAvailable
gene_52997	6.82	0	5.14	-Inf	0.000332652	Down	Inf	0.00965766	Up	MATE efflux family protein	Multidrug resistance protein mdtK	NotAvailable	cellular_component:membrane (GO:0016020);
gene_72411	6.22	0.02	4.86	-8.238109884	0.000332652	Down	7.897741159	0.00962318	Up	Minichromosome maintenance (MCM2/3/5) family protein	DNA replication licensing factor	NotAvailable	molecular_function:ATP-dependent 3'-5' DNA helicase activity (GO:0043140);
gene_42884	0.03	12.55	0.18	8.455921467	0.000341351	Up	-5.883071976	0.0452976	Down	LOB domain-containing protein 1	LOB domain protein 1	LOB:TF	molecular_function:protein binding (GO:0005515);
gene_13984	6.11	0	5.28	-Inf	0.000361669	Down	Inf	0.00723585	Up	NotAvailable	NotAvailable	NotAvailable	molecular_function:alpha-humulene synthase activity (GO:0080017);molecular_function:(-)-E-beta-caryophyllene synthase activity (GO:0080016);
gene_23349	15.55	0	18.4	-Inf	0.000379264	Down	Inf	0.00329496	Up	early nodulin-like protein 15	Early nodulin-55-1 (Fragment)	NotAvailable	molecular_function:electron carrier activity (GO:0009055);
gene_72561	0.22	28.71	0.17	6.777849561	0.000396014	Up	-7.111890667	0.0063348	Down	NotAvailable	NotAvailable	NotAvailable	NotAvailable
gene_55947	0	23.47	0	Inf	0.000396442	Up	-Inf	0.0149898	Down	NotAvailable	NotAvailable	Orphans:TF	NotAvailable
gene_26396	0.14	20.4	0	6.936305456	0.000406178	Up	-Inf	0.000923111	Down	NotAvailable	NotAvailable	NotAvailable	NotAvailable
gene_35047	0.18	21.75	0.11	6.70878624	0.00041552	Up	-7.305861751	0.00553983	Down	NotAvailable	NotAvailable	NotAvailable	NotAvailable
gene_74164	48.76	0.48	53.52	-6.901905416	0.000421245	Down	7.051011998	0.00576588	Up	NotAvailable	NotAvailable	NotAvailable	NotAvailable
gene_22227	0	9.44	0	Inf	0.000421838	Up	-Inf	0.0154198	Down	NotAvailable	NotAvailable	NotAvailable	molecular_function:isocitrate dehydrogenase (NAD+) activity (GO:0004449);molecular_function:zinc ion binding (GO:0008270);
gene_24614	15.22	0.13	13.48	-7.125436058	0.000421838	Down	6.964855354	0.00800434	Up	Cyclin-dependent kinase inhibitor family protein	Cyclin-dependent kinase inhibitor 7	NotAvailable	NotAvailable
gene_8742	19.19	0	15.81	-Inf	0.000421838	Down	Inf	0.00885666	Up	NotAvailable	NotAvailable	NotAvailable	molecular_function:lipid binding (GO:0008289);
gene_57283	136.46	0.53	185.52	-8.246204827	0.000448761	Down	8.704125114	0.0103561	Up	NotAvailable	NotAvailable	NotAvailable	NotAvailable
gene_66644	3.8	0	4.92	-Inf	0.000448761	Down	Inf	0.00287556	Up	inflorescence meristem receptor-like kinase 2	Receptor like kinase, RLK	NotAvailable	NotAvailable
gene_23317	26.03	0.23	41.35	-7.076840292	0.000465189	Down	7.759180328	0.00329496	Up	NotAvailable	NotAvailable	NotAvailable	molecular_function:ornithine decarboxylase activity (GO:0004586);
gene_42697	0.12	17.7	0	6.972979903	0.000465189	Up	-Inf	0.00315423	Down	NotAvailable	NotAvailable	NotAvailable	NotAvailable
gene_34254	1.27	0	1.56	-Inf	0.000497715	Down	Inf	0.00350715	Up	Pectin lyase-like superfamily protein	Pectate lyase family protein	NotAvailable	NotAvailable
gene_23660	17.38	0	33.48	-Inf	0.000497952	Down	Inf	0.00122316	Up	NotAvailable	NotAvailable	NotAvailable	NotAvailable
gene_40215	18.34	0.2	19.67	-6.755206354	0.000497952	Down	6.871073208	0.00686535	Up	serine carboxypeptidase-like 51	Serine carboxypeptidase family protein expressed	NotAvailable	NotAvailable
gene_7422	37.47	0.41	106.28	-6.753734967	0.000497952	Down	8.272589568	0.00554581	Up	NotAvailable	NotAvailable	NotAvailable	molecular_function:oxalate oxidase activity (GO:0050162);
gene_27654	39.02	0.42	89.93	-6.775856863	0.000502373	Down	7.995161443	0.00638795	Up	NotAvailable	NotAvailable	NotAvailable	molecular_function:oxalate oxidase activity (GO:0050162);
gene_62579	12.18	0.12	17.21	-6.85327064	0.000507152	Down	7.367226442	0.00444564	Up	Protein kinase superfamily protein	Receptor-like kinase	NotAvailable	biological_process:protein phosphorylation (GO:0006468);
gene_10296	3.36	0.01	5.04	-8.078016562	0.000517584	Down	8.679965365	0.00256558	Up	tubulin beta 8	Tubulin beta-1 chain	NotAvailable	molecular_function:structural constituent of cytoskeleton (GO:0005200);
gene_25017	28.88	0.23	27.38	-7.225780587	0.000517584	Down	7.164001431	0.00814153	Up	chromomethylase 3	Cytosine-specific methyltransferase	NotAvailable	NotAvailable
gene_46963	42.44	0.48	39.13	-6.717963836	0.000517584	Down	6.615555652	0.00837826	Up	NotAvailable	NotAvailable	NotAvailable	molecular_function:sequence-specific DNA binding (GO:0043565);
gene_57042	30.97	0.26	26.74	-7.159912489	0.000518732	Down	6.963172911	0.00837826	Up	Pectin lyase-like superfamily protein	Pectate lyase 1-27	NotAvailable	molecular_function:lyase activity (GO:0016829);
gene_51595	0.53	318.36	0.23	8.995971545	0.000531477	Up	-10.17800956	0.00553983	Down	Late Embryogenesis Abundant 4-5	Pentatricopeptide repeat-containing protein	NotAvailable	NotAvailable
gene_26176	101.19	0.91	179.46	-7.039489449	0.000532415	Down	7.880908787	0.00946702	Up	NotAvailable	NotAvailable	NotAvailable	NotAvailable
gene_46491	8.33	0	10.55	-Inf	0.000564204	Down	Inf	0.00359409	Up	NotAvailable	NotAvailable	NotAvailable	molecular_function:pectinesterase activity (GO:0030599);
gene_58878	4.86	0.06	4.76	-6.694841278	0.00056495	Down	6.679043221	0.00800434	Up	topoisomerase II	DNA topoisomerase 2	NotAvailable	molecular_function:DNA topoisomerase type II (ATP-hydrolyzing) activity (GO:0003918);
gene_51064	0.17	35.83	0.44	7.494373795	0.000607875	Up	-6.091449306	0.0403551	Down	NotAvailable	NotAvailable	NotAvailable	NotAvailable
gene_70767	126.85	0.3	75.29	-8.983573979	0.000630341	Down	8.245853185	0.00554222	Up	NotAvailable	NotAvailable	NotAvailable	molecular_function:protein binding (GO:0005515);
gene_3207	6.05	0	10.94	-Inf	0.000640663	Down	Inf	0.00161736	Up	Sec14p-like phosphatidylinositol transfer family protein	Phosphatidylinositol transfer protein SFH5	NotAvailable	NotAvailable
gene_34747	16.86	0.08	14.32	-7.994516566	0.000670051	Down	7.773650811	0.0124568	Up	DUTP-PYROPHOSPHATASE-LIKE 1	Deoxyuridine 5_apos-triphosphate nucleotidohydrolase	NotAvailable	biological_process:dUTP metabolic process (GO:0046080);
gene_7674	4.54	0.02	3.65	-7.994516566	0.000670051	Down	7.693727266	0.0142822	Up	high-mobility group box 6	HMG transcription factor (Fragment)	HMG:Other	molecular_function:protein phosphatase binding (GO:0019903);molecular_function:transmembrane receptor protein serine/threonine kinase activity (GO:0004675);
gene_47817	6.08	0.05	4.62	-7.24754958	0.000694053	Down	6.865679949	0.0173266	Up	Minichromosome maintenance (MCM2/3/5) family protein	DNA replication licensing factor	NotAvailable	molecular_function:ATP-dependent 3'-5' DNA helicase activity (GO:0043140);
gene_64639	46.7	0.48	20.13	-6.848315758	0.000694053	Down	5.649219005	0.0234892	Up	expansin A8	Expansin	NotAvailable	cellular_component:extracellular region (GO:0005576);biological_process:plant-type cell wall organization (GO:0009664);
gene_19630	0.21	20.59	0.45	6.374921744	0.000703328	Up	-5.271557537	0.0406305	Down	cytochrome P450, family 72, subfamily A, polypeptide 15	Cytochrome P450	NotAvailable	molecular_function:oxygen binding (GO:0019825);
gene_28359	4.91	0	4.09	-Inf	0.000731974	Down	Inf	0.0124408	Up	Haem oxygenase-like, multi-helical	Transcriptional activator TenA family	NotAvailable	NotAvailable
gene_51217	2.99	0.01	5.49	-7.95664838	0.000763489	Down	8.849378137	0.00216666	Up	Malectin/receptor-like protein kinase family protein	Pto-like, Serine_threonine kinase protein, resistance protein	NotAvailable	NotAvailable
gene_29395	0.25	46.91	0.17	7.328260752	0.000829639	Up	-7.842874103	0.00800434	Down	heat shock protein 70B	heat shock protein	NotAvailable	molecular_function:unfolded protein binding (GO:0051082);molecular_function:ATP binding (GO:0005524);
gene_25628	0.55	52.12	0.67	6.336032731	0.000832744	Up	-6.026217646	0.0184069	Down	NotAvailable	NotAvailable	NotAvailable	NotAvailable
gene_24678	103.41	0.8	62.23	-7.265119448	0.000851756	Down	6.547063743	0.0117139	Up	NotAvailable	NotAvailable	NotAvailable	NotAvailable
gene_27901	0.54	77.25	0.18	6.906785089	0.000851756	Up	-8.5038606	0.00360599	Down	alcohol dehydrogenase 1	Alcohol dehydrogenase 2	NotAvailable	molecular_function:alcohol dehydrogenase activity, zinc-dependent (GO:0004024);
gene_46118	0.32	278.97	0.55	9.51903756	0.000851756	Up	-8.723795648	0.0219042	Down	heat shock protein 21	Heat shock protein	NotAvailable	NotAvailable
gene_68378	19.88	0	19.58	-Inf	0.000851756	Down	Inf	0.00837826	Up	GDSL-like Lipase/Acylhydrolase superfamily protein	GDSL esterase_lipase At1g29670	NotAvailable	NotAvailable
gene_13110	25.86	0.31	27.52	-6.611512894	0.000853894	Down	6.716376005	0.0085848	Up	Stress responsive A/B Barrel Domain	Stress responsive A_B barrel domain family protein	NotAvailable	NotAvailable
gene_22357	35.13	0.4	32.23	-6.714117379	0.000865551	Down	6.604707168	0.0114315	Up	GDSL-like Lipase/Acylhydrolase superfamily protein	GDSL esterase_lipase At5g33370	NotAvailable	NotAvailable
gene_50472	0.4	36.16	0.24	6.255052758	0.000865551	Up	-6.967605486	0.0071091	Down	NotAvailable	NotAvailable	NotAvailable	NotAvailable
gene_63743	8.77	0.07	8.37	-7.170243853	0.000865551	Down	7.117866973	0.0109474	Up	MATE efflux family protein	Multidrug resistance protein mdtK	NotAvailable	cellular_component:membrane (GO:0016020);
gene_81903	0.02	5.45	0	8.16779608	0.000865551	Up	-Inf	0.0128653	Down	HSP20-like chaperones superfamily protein	class I heat shock protein 1	NotAvailable	molecular_function:protein homodimerization activity (GO:0042803);
gene_16797	10.23	0	11.98	-Inf	0.000881129	Down	Inf	0.00554222	Up	NotAvailable	NotAvailable	CCAAT:TF	molecular_function:damaged DNA binding (GO:0003684);
gene_75352	10.02	0.05	8.94	-7.897914555	0.000901453	Down	7.747498523	0.0128653	Up	NotAvailable	NotAvailable	NotAvailable	NotAvailable
gene_82767	16.75	0.23	11.34	-6.461674385	0.000901453	Down	5.913508474	0.0254568	Up	alpha/beta-Hydrolases superfamily protein	Epoxide hydrolase 1	NotAvailable	NotAvailable
gene_64894	8.03	0	9.75	-Inf	0.00090557	Down	Inf	0.00530304	Up	syntaxin of plants 111	Syntaxin	ABI3VP1:TF	molecular_function:protein transporter activity (GO:0008565);
gene_33166	0	8.51	0	Inf	0.000905665	Up	-Inf	0.0248383	Down	PEBP (phosphatidylethanolamine-binding protein) family protein	Terminal flower 1 (Fragment)	NotAvailable	NotAvailable
gene_84564	3.97	0	3.94	-Inf	0.000931276	Down	Inf	0.00878135	Up	E2F target gene 1	UPF0557 protein C10orf119 homolog	NotAvailable	NotAvailable
gene_1418	9.74	0	9.38	-Inf	0.000994725	Down	Inf	0.00965766	Up	NotAvailable	NotAvailable	NotAvailable	NotAvailable
gene_28571	0.54	47.05	0.28	6.20280253	0.000994725	Up	-7.121806135	0.00631337	Down	Nodulin MtN3 family protein	RAG1-activating protein 1 homolog	NotAvailable	cellular_component:integral to membrane (GO:0016021);
gene_29503	225.97	0.87	241.05	-8.261766855	0.000994725	Down	8.369768636	0.013829	Up	histone H2A 7	Histone H2A	CCAAT:TF	cellular_component:nucleus (GO:0005634);molecular_function:DNA binding (GO:0003677);
gene_39576	10.34	0.16	8.29	-6.286230048	0.000994725	Down	5.982403556	0.0156122	Up	minichromosome maintenance (MCM2/3/5) family protein	DNA replication licensing factor	NotAvailable	molecular_function:protein binding (GO:0005515);
gene_9297	28.12	0.4	44.36	-6.364377184	0.000994725	Down	7.036685217	0.00911837	Up	NotAvailable	NotAvailable	NotAvailable	molecular_function:transmembrane receptor protein serine/threonine kinase activity (GO:0004675);
gene_21115	0.31	27.06	0.04	6.192887061	0.00100237	Up	-9.111890667	0.00191908	Down	cycling DOF factor 2	Dof zinc finger protein	C2C2-Dof:TF	NotAvailable
gene_7504	0.13	11.34	0.19	6.216325974	0.00102031	Up	-5.643476483	0.0277426	Down	NotAvailable	NotAvailable	NotAvailable	NotAvailable
gene_33065	0.25	20.75	0.21	6.118886479	0.00104037	Up	-6.394033895	0.0117654	Down	NotAvailable	NotAvailable	NotAvailable	molecular_function:AMP-activated protein kinase activity (GO:0004679);
gene_69760	38.66	0.58	22.46	-6.300509761	0.00105479	Down	5.531542797	0.0271435	Up	Chaperonin-like RbcX protein	Unknown Protein	NotAvailable	NotAvailable
gene_20463	0.43	34.65	0.21	6.097786358	0.0010724	Up	-7.109899369	0.00642329	Down	NotAvailable	NotAvailable	NotAvailable	molecular_function:ATPase activity, coupled (GO:0042623);
gene_24675	31.88	0.46	256.6	-6.367843813	0.0010724	Down	9.391636187	0.00931133	Up	Pollen Ole e 1 allergen and extensin family protein	Phylloplanin	NotAvailable	NotAvailable
gene_37666	9.11	0	32.45	-Inf	0.00110732	Down	Inf	0.000923111	Up	delta tonoplast integral protein	Aquaporin	NotAvailable	cellular_component:membrane (GO:0016020);cellular_component:integral to membrane (GO:0016021);
gene_30005	30.55	0.28	35.7	-6.997962495	0.00115555	Down	7.237365306	0.0142822	Up	pseudo-response regulator 5	Pseudo response regulator	Pseudo ARR-B:Other	biological_process:regulation of transcription, DNA-dependent (GO:0006355);
gene_29450	38.67	0.6	76.51	-6.254376225	0.00120228	Down	7.25356966	0.010791	Up	plasma membrane intrinsic protein 3	Aquaporin	NotAvailable	molecular_function:water channel activity (GO:0015250);
gene_9411	12.15	0.19	16.3	-6.253240692	0.00120228	Down	6.692066132	0.0109474	Up	alpha/beta-Hydrolases superfamily protein	Carboxymethylenebutenolidase homolog	NotAvailable	NotAvailable
gene_73440	22.4	0.3	40.32	-6.451908078	0.00122285	Down	7.314759022	0.00464906	Up	Gibberellin-regulated family protein	Gibberellin-regulated protein	NotAvailable	NotAvailable
gene_30435	46.78	0.62	34.67	-6.488706135	0.00122521	Down	6.071049751	0.0166257	Up	xyloglucan endotransglucosylase/hydrolase 15	Xyloglucan endotransglucosylase_hydrolase 8	NotAvailable	molecular_function:hydrolase activity, acting on glycosyl bonds (GO:0016798);
gene_25026	14.38	0.13	12.31	-7.042304465	0.00123887	Down	6.832890014	0.01846	Up	NotAvailable	NotAvailable	NotAvailable	NotAvailable
gene_65533	0	16.99	0	Inf	0.00123887	Up	-Inf	0.0300052	Down	NotAvailable	NotAvailable	NotAvailable	NotAvailable
gene_56302	6.71	0.08	5.13	-6.653147383	0.00130092	Down	6.280717449	0.0271435	Up	terpene synthase 21	Germacrene-D synthase	NotAvailable	molecular_function:lyase activity (GO:0016829);biological_process:metabolic process (GO:0008152);
gene_54630	6.61	0	8.55	-Inf	0.00130663	Down	Inf	0.00553357	Up	Chalcone-flavanone isomerase family protein	Unknown Protein	NotAvailable	NotAvailable
gene_7947	17.71	0.29	16.71	-6.156947031	0.0013425	Down	6.087861835	0.0150286	Up	unknown protein	Mutator-like transposase-like protein	NotAvailable	NotAvailable
gene_80913	0.4	42.31	0.11	6.482804761	0.00135503	Up	-8.369386889	0.00359409	Down	cytochrome P450, family 706, subfamily A, polypeptide 6	Cytochrome P450	NotAvailable	molecular_function:oxygen binding (GO:0019825);
gene_75920	9.27	0.05	11.61	-7.764003302	0.0013569	Down	8.104192036	0.0068245	Up	expansin A1	Expansin	NotAvailable	molecular_function:structural constituent of cell wall (GO:0005199);
gene_79776	8.48	0	4.97	-Inf	0.00137866	Down	Inf	0.0459062	Up	BR enhanced expression 3	Transcription factor	bHLH:TF	cellular_component:nucleus (GO:0005634);
gene_8498	208.48	0.2	236.39	-10.26605217	0.00139437	Down	10.46207912	0.020902	Up	NotAvailable	NotAvailable	NotAvailable	molecular_function:chlorophyll binding (GO:0016168);
gene_34177	83.37	0.76	139.93	-7.01729504	0.00139753	Down	7.779193723	0.0241772	Up	xyloglucan endotransglucosylase/hydrolase 9	Xyloglucan endotransglucosylase_hydrolase 5	NotAvailable	molecular_function:hydrolase activity, acting on glycosyl bonds (GO:0016798);
gene_22326	8.62	0.1	21.53	-6.611512894	0.00144888	Down	7.947091075	0.00289408	Up	Pectin lyase-like superfamily protein	Pectate lyase 1-27	NotAvailable	molecular_function:lyase activity (GO:0016829);
gene_66554	0.67	141.21	0.39	7.4781362	0.00144888	Up	-8.227214805	0.00955182	Down	senescence-associated gene 29	RAG1-activating protein 1 homolog	NotAvailable	cellular_component:integral to membrane (GO:0016021);
gene_84097	12.11	0.11	39.02	-6.990774164	0.00144888	Down	8.693727266	0.00187987	Up	NAD(P)-binding Rossmann-fold superfamily protein	2,5-dichloro-2,5-cyclohexadiene-1,4-diol dehydrogenase	FAR1:TF	molecular_function:xanthoxin dehydrogenase activity (GO:0010301);
gene_45227	19.26	0.18	28.13	-6.983260111	0.00148143	Down	7.544764627	0.00553983	Up	Stress responsive A/B Barrel Domain	Stress responsive A_B barrel domain family protein	NotAvailable	NotAvailable
gene_21828	6.61	0.1	12.53	-6.35916157	0.0015291	Down	7.296837114	0.00469069	Up	NotAvailable	NotAvailable	NotAvailable	biological_process:proteolysis (GO:0006508);biological_process:negative regulation of catalytic activity (GO:0043086);
gene_34516	14.21	0.23	13.9	-6.214557754	0.0015291	Down	6.19730144	0.0153901	Up	S-adenosyl-L-methionine-dependent methyltransferases superfamily protein	S-adenosyl-L-methionine carboxyl methyltransferase family protein	NotAvailable	molecular_function:jasmonate O-methyltransferase activity (GO:0030795);
gene_59484	5.99	0.03	5.29	-7.723987623	0.0015291	Down	7.55987152	0.0184069	Up	NotAvailable	NotAvailable	NotAvailable	molecular_function:transmembrane receptor protein serine/threonine kinase activity (GO:0004675);
gene_45960	4.51	0.03	4.95	-7.714942484	0.00156337	Down	7.865679949	0.0102042	Up	unknown protein	Unknown Protein	NotAvailable	NotAvailable
gene_85157	20.4	0.38	15.08	-6.005685874	0.00158233	Down	5.584703373	0.0282169	Up	non-specific phospholipase C2	Phosphoesterase family protein	NotAvailable	molecular_function:hydrolase activity, acting on ester bonds (GO:0016788);
gene_72859	0.71	49.12	0.19	5.873444229	0.00159114	Up	-7.792447835	0.00399215	Down	NotAvailable	NotAvailable	NotAvailable	NotAvailable
gene_22362	11.29	0.21	25.12	-6.008332536	0.00170056	Down	7.1769162	0.00631337	Up	Pectin lyase-like superfamily protein	Pectate lyase 1-27	NotAvailable	NotAvailable
gene_20524	7.97	0.1	7.6	-6.545017482	0.00176741	Down	6.491484545	0.0178095	Up	HMG (high mobility group) box protein	TOX high mobility group box family member 4	HMG:Other	cellular_component:nucleus (GO:0005634);
gene_11384	8.08	0	9.94	-Inf	0.00177691	Down	Inf	0.00723585	Up	delta tonoplast integral protein	Aquaporin	NotAvailable	cellular_component:membrane (GO:0016020);cellular_component:integral to membrane (GO:0016021);
gene_51594	0.28	26.42	0.11	6.309435378	0.0018425	Up	-7.643476483	0.0122667	Down	Late Embryogenesis Abundant 4-5	Unknown Protein	NotAvailable	NotAvailable
gene_5251	3.17	0	3.6	-Inf	0.0018549	Down	Inf	0.00905469	Up	E2F target gene 1	UPF0557 protein C10orf119 homolog	NotAvailable	NotAvailable
gene_17409	20.41	0.34	22.71	-6.145323147	0.00187082	Down	6.314363167	0.0169723	Up	alpha/beta-Hydrolases superfamily protein	Carboxymethylenebutenolidase homolog	NotAvailable	NotAvailable
gene_69007	0.28	18.37	0.18	5.810639497	0.00187082	Up	-6.407715008	0.0127033	Down	highly ABA-induced PP2C gene 3	Protein phosphatase 2C	NotAvailable	NotAvailable
gene_74698	12.29	0.23	10.28	-5.965392013	0.00187082	Down	5.722142949	0.0249821	Up	heavy metal atpase 2	Unknown Protein	NotAvailable	NotAvailable
gene_55796	97.71	0.97	183.4	-6.901905416	0.00192058	Down	7.825095857	0.0349689	Up	NotAvailable	NotAvailable	NotAvailable	molecular_function:oxalate oxidase activity (GO:0050162);
gene_71611	0.99	66.6	0.51	5.823718708	0.00192058	Up	-6.761831136	0.00837826	Down	NotAvailable	NotAvailable	NotAvailable	biological_process:response to biotic stimulus (GO:0009607);
gene_28800	7.98	0.05	10.3	-7.649987042	0.00194181	Down	8.033802708	0.007663	Up	Chalcone-flavanone isomerase family protein	Unknown Protein	NotAvailable	NotAvailable
gene_83025	1.42	0	2.02	-Inf	0.00199634	Down	Inf	0.00546906	Up	NotAvailable	NotAvailable	NotAvailable	NotAvailable
gene_44351	0.06	4.18	0.09	5.879226582	0.00203694	Up	-5.253909671	0.048979	Down	NotAvailable	NotAvailable	NotAvailable	molecular_function:oxidoreductase activity (GO:0016491);
gene_10426	15.17	0.23	16.21	-6.256927912	0.0020379	Down	6.367226442	0.0150208	Up	NotAvailable	NotAvailable	NotAvailable	molecular_function:calmodulin binding (GO:0005516);
gene_33295	12.04	0.21	12.18	-6.091358689	0.00206859	Down	6.123300859	0.0173266	Up	Pathogenesis-related thaumatin superfamily protein	Thaumatin-like protein	NotAvailable	molecular_function:protein binding (GO:0005515);
gene_50121	73.31	1.24	80.76	-6.127425786	0.00207085	Down	6.281730222	0.0184069	Up	Histone superfamily protein	Histone H4	NotAvailable	molecular_function:sequence-specific DNA binding (GO:0043565);
gene_9098	0.23	15.22	0.05	5.807393837	0.00214976	Up	-8.141434942	0.00546906	Down	NotAvailable	NotAvailable	NotAvailable	NotAvailable
gene_78620	0.08	8.6	0.04	6.43714426	0.00221326	Up	-7.44925727	0.0170728	Down	glucose-6-phosphate/phosphate translocator 2	Glucose-6-phosphate_phosphate translocator 2	NotAvailable	molecular_function:glucose 6-phosphate:phosphate antiporter activity (GO:0008524);
gene_58257	0.05	5.25	0.08	6.424488959	0.0023194	Up	-5.851639468	0.0480107	Down	ACT domain-containing protein	Amino acid binding protein	NotAvailable	NotAvailable
gene_40929	25.94	0.46	49.09	-6.051674988	0.00232413	Down	6.986881661	0.0060793	Up	unknown protein	Organ-specific protein S2	NotAvailable	NotAvailable
gene_57286	0.23	14.6	0.21	5.73096589	0.00237581	Up	-5.880582424	0.023692	Down	NAC domain containing protein 100	NAC domain protein	NAC:TF	molecular_function:sequence-specific DNA binding transcription factor activity (GO:0003700);
gene_26816	0.26	17.12	0.11	5.785184949	0.00238859	Up	-6.99893182	0.00723585	Down	SOS3-interacting protein 4	CBL-interacting protein kinase 16	NotAvailable	molecular_function:AMP-activated protein kinase activity (GO:0004679);
gene_24038	16.42	0.22	24.81	-6.442805871	0.00240007	Down	7.052911531	0.0071091	Up	NotAvailable	NotAvailable	NotAvailable	NotAvailable
gene_84738	0.32	22.25	0.16	5.874064877	0.00248259	Up	-6.886177887	0.0133291	Down	glyoxalase II 3	Hydroxyacylglutathione hydrolase	NotAvailable	molecular_function:hydroxyacylglutathione hydrolase activity (GO:0004416);molecular_function:glutathione thiolesterase activity (GO:0047951);
gene_6647	28.44	0.62	25.83	-5.753734967	0.00249677	Down	5.629412453	0.02471	Up	tetraspanin10	Unknown Protein	NotAvailable	NotAvailable
gene_63234	2.31	0.01	2.58	-7.57198453	0.00249907	Down	7.747498523	0.0128653	Up	structural maintenance of chromosomes 2	Structural maintenance of chromosomes 2	NotAvailable	cellular_component:chromosome (GO:0005694);
gene_85028	2.03	0	3.54	-Inf	0.00251315	Down	Inf	0.00359409	Up	Kinesin motor family protein	Kinesin motor family protein	NotAvailable	molecular_function:plus-end-directed microtubule motor activity (GO:0008574);
gene_16450	0.01	3.52	0	7.836345211	0.00253163	Up	-Inf	0.0245116	Down	cytochrome P450, family 71, subfamily B, polypeptide 24	Cytochrome P450	NotAvailable	NotAvailable
gene_49651	0.87	80.03	0.18	6.286853936	0.00253163	Up	-8.571985441	0.00360599	Down	nuclear factor Y, subunit A1	Nuclear transcription factor Y subunit A-1	CCAAT:TF	NotAvailable
gene_68737	0.65	49.42	0.32	6.013380452	0.00256313	Up	-7.025493462	0.00898003	Down	NotAvailable	NotAvailable	NotAvailable	NotAvailable
gene_37411	0.02	3.46	0	7.049151583	0.00265724	Up	-Inf	0.0158642	Down	NAD(P)-binding Rossmann-fold superfamily protein	Cinnamoyl-CoA reductase-like protein-binding domain	NotAvailable	NotAvailable
gene_16909	0.45	27.47	0.32	5.673784229	0.00266664	Up	-6.145328858	0.01846	Down	Mitochondrial import inner membrane translocase subunit Tim17/Tim22/Tim23 family protein	Pore protein homolog	NotAvailable	NotAvailable
gene_39716	18.68	0.24	30.15	-6.502306883	0.00266664	Down	7.20743514	0.0319391	Up	Glycosyl transferase, family 35	Phosphorylase	NotAvailable	molecular_function:glycogen phosphorylase activity (GO:0008184);
gene_75786	0.72	52.29	0.2	5.930136902	0.00266664	Up	-7.749604834	0.00965766	Down	NotAvailable	NotAvailable	NotAvailable	NotAvailable
gene_30739	30.29	0.66	68.6	-5.759611533	0.00268877	Down	6.953714797	0.0166915	Up	GDSL-like Lipase/Acylhydrolase superfamily protein	GDSL esterase_lipase At5g33370	NotAvailable	biological_process:lipid metabolic process (GO:0006629);
gene_60649	0.03	5.24	0.03	7.040883967	0.00270365	Up	-7.052996978	0.038003	Down	cycling DOF factor 2	Dof zinc finger protein	C2C2-Dof:TF	molecular_function:protein binding (GO:0005515);molecular_function:sequence-specific DNA binding transcription factor activity (GO:0003700);
gene_8499	265.11	0.36	350.96	-9.78017372	0.00278306	Down	10.19971465	0.0495198	Up	NotAvailable	NotAvailable	NotAvailable	NotAvailable
gene_16348	14.95	0.21	15.6	-6.386952636	0.00279846	Down	6.4631955	0.0185678	Up	NotAvailable	NotAvailable	NotAvailable	NotAvailable
gene_24296	8.95	0.2	8.84	-5.714942484	0.00286061	Down	5.711874613	0.0234892	Up	NotAvailable	Unknown Protein	NotAvailable	NotAvailable
gene_35110	56.29	1.19	72.95	-5.811450465	0.00289438	Down	6.200329133	0.0204909	Up	NotAvailable	NotAvailable	NotAvailable	molecular_function:protein binding (GO:0005515);molecular_function:DNA binding (GO:0003677);
gene_72233	0.13	14.85	0	6.605435008	0.00300893	Up	-Inf	0.0124568	Down	NotAvailable	NotAvailable	NotAvailable	NotAvailable
gene_40313	14.83	0.31	14.81	-5.831117498	0.00302818	Down	5.843903007	0.0239196	Up	Homeobox-leucine zipper protein family	Homeobox-leucine zipper-like protein	HB:TF	molecular_function:sequence-specific DNA binding (GO:0043565);
gene_37291	0.25	18.57	0.24	5.990257894	0.00317042	Up	-6.002370904	0.0364806	Down	NotAvailable	NotAvailable	NotAvailable	NotAvailable
gene_82384	6.22	0.14	7.44	-5.726561567	0.00319101	Down	6.000444111	0.0160035	Up	phosphoenolpyruvate (pep)/phosphate translocator 2	Glucose-6-phosphate_phosphate translocator 2	NotAvailable	NotAvailable
gene_81200	4.73	0.03	11.82	-7.48952237	0.00326994	Down	8.824574746	0.00221502	Up	terpene synthase 21	Alpha-humulene_(-)-(E)-beta-caryophyllene synthase	NotAvailable	NotAvailable
gene_66473	0.19	9.94	0.17	5.484439278	0.00331187	Up	-5.5745548	0.0272447	Down	FTSH protease 6	ATP-dependent Zn protease cell division protein FtsH homolog	NotAvailable	NotAvailable
gene_43712	13.46	0.33	12.36	-5.604999587	0.00338423	Down	5.496145922	0.0302727	Up	NotAvailable	NotAvailable	NotAvailable	NotAvailable
gene_38448	30.63	0.68	33.1	-5.729986364	0.00338672	Down	5.856646137	0.0249821	Up	Tubulin/FtsZ family protein	Tubulin alpha-7 chain	NotAvailable	molecular_function:protein heterodimerization activity (GO:0046982);
gene_51266	12.87	0.25	10.68	-5.906679921	0.00342705	Down	5.652980924	0.0423509	Up	NotAvailable	NotAvailable	NotAvailable	NotAvailable
gene_65122	2.77	0.02	5.31	-7.473521891	0.00342705	Down	8.428865508	0.00396054	Up	slufate transporter 2	Sulfate transporter	NotAvailable	cellular_component:membrane (GO:0016020);cellular_component:integral to membrane (GO:0016021);
gene_75526	3.36	0	3.55	-Inf	0.0035212	Down	Inf	0.0161749	Up	FIZZY-related 3	WD-repeat cell cycle regulatory protein	NotAvailable	molecular_function:receptor activity (GO:0004872);
gene_39309	0.2	18.48	0.1	6.284440999	0.00358975	Up	-7.296554009	0.023692	Down	Stress induced protein	Late embryogenesis abundant protein	NotAvailable	NotAvailable
gene_45904	37.65	0.75	30.42	-5.884262455	0.00363726	Down	5.591580379	0.0472043	Up	NotAvailable	NotAvailable	NotAvailable	NotAvailable
gene_51544	1.85	0	2.18	-Inf	0.00364996	Down	Inf	0.0125196	Up	cellulose synthase-like D5	Cellulose synthase-like D6	NotAvailable	molecular_function:cellulose synthase activity (GO:0016759);
gene_75169	0.16	17.3	0	6.544359431	0.00364996	Up	-Inf	0.0137564	Down	Expressed protein	Unknown Protein	NotAvailable	NotAvailable
gene_1392	6.19	0	17.44	-Inf	0.00373099	Down	Inf	0.00136181	Up	xyloglucan endotransglucosylase/hydrolase 32	Xyloglucan endotransglucosylase_hydrolase 12	NotAvailable	molecular_function:hydrolase activity, acting on glycosyl bonds (GO:0016798);molecular_function:xyloglucan:xyloglucosyl transferase activity (GO:0016762);
gene_36822	13.47	0.22	13.27	-6.182822964	0.00375724	Down	6.176067606	0.0295224	Up	Pectin lyase-like superfamily protein	Pectate lyase 1-27	NotAvailable	molecular_function:lyase activity (GO:0016829);
gene_29113	1.06	55.4	0.25	5.463859286	0.0038572	Up	-7.534865985	0.00464906	Down	NotAvailable	NotAvailable	NotAvailable	NotAvailable
gene_11828	0.61	50.37	0.14	6.114315887	0.00401166	Up	-8.255711914	0.00501096	Down	unknown protein	F16G16.9 protein (Fragment)	NotAvailable	NotAvailable
gene_37530	7.88	0	12.36	-Inf	0.00401166	Down	Inf	0.00622976	Up	NotAvailable	NotAvailable	NotAvailable	NotAvailable
gene_79451	41.85	1.07	50.82	-5.534975015	0.00401166	Down	5.829960683	0.0245116	Up	NotAvailable	NotAvailable	NotAvailable	molecular_function:identical protein binding (GO:0042802);
gene_69509	8.22	0	12.16	-Inf	0.00406329	Down	Inf	0.00723585	Up	early nodulin-like protein 15	Early nodulin-55-1 (Fragment)	NotAvailable	molecular_function:electron carrier activity (GO:0009055);
gene_79187	9.23	0.14	8.82	-6.264180254	0.00410205	Down	6.214374954	0.0311303	Up	Pectin lyase-like superfamily protein	Pectate lyase-like protein	NotAvailable	molecular_function:lyase activity (GO:0016829);
gene_27773	5.89	0.04	6.46	-7.413286784	0.00412239	Down	7.55987152	0.0184069	Up	unknown protein	LuxR family transcriptional regulator (Fragment)	NotAvailable	NotAvailable
gene_221	10.11	0.26	15.2	-5.544166586	0.0042333	Down	6.148169733	0.013211	Up	methylesterase PCR A	Pectinesterase	NotAvailable	cellular_component:cell wall (GO:0005618);molecular_function:pectinesterase activity (GO:0030599);
gene_2732	48.97	1.33	56.99	-5.446453648	0.00436363	Down	5.679965365	0.0254554	Up	NotAvailable	NotAvailable	NotAvailable	molecular_function:nucleic acid binding (GO:0003676);
gene_50222	4.61	0	5.25	-Inf	0.00436363	Down	Inf	0.0151886	Up	Cyclin family protein	Cyclin B-like protein	NotAvailable	cellular_component:nucleus (GO:0005634);
gene_4627	0.91	49.75	0.98	5.53248741	0.00438066	Up	-5.411333889	0.0414481	Down	mitochondrion-localized small heat shock protein 23.6	Heat shock protein 22	NotAvailable	NotAvailable
gene_69883	3.7	0	3.43	-Inf	0.00442065	Down	Inf	0.0272447	Up	Cyclin B2	Cyclin B2	NotAvailable	molecular_function:phosphoprotein phosphatase activity (GO:0004721);molecular_function:cyclin-dependent protein serine/threonine kinase regulator activity (GO:0016538);
gene_49046	15.61	0.44	23.77	-5.400179795	0.00449427	Down	6.021729876	0.0162889	Up	tubulin beta-1 chain	Tubulin beta-1 chain	NotAvailable	molecular_function:structural constituent of cytoskeleton (GO:0005200);
gene_75296	7.49	0	20.79	-Inf	0.00449427	Down	Inf	0.00161736	Up	Heavy metal transport/detoxification superfamily protein	Metal ion binding protein	NotAvailable	NotAvailable
gene_23999	13.51	0.21	14.38	-6.230724957	0.00449951	Down	6.336365478	0.0245116	Up	plant-specific transcription factor YABBY family protein	YABBY-like transcription factor CRABS CLAW-like protein	C2C2-YABBY:TF	molecular_function:protein binding (GO:0005515);molecular_function:sequence-specific DNA binding transcription factor activity (GO:0003700);
gene_53772	1.03	58.7	0.9	5.582833579	0.00449956	Up	-5.764871591	0.0375814	Down	NotAvailable	NotAvailable	NotAvailable	biological_process:response to biotic stimulus (GO:0009607);
gene_33119	2.86	0.03	4.34	-6.616378649	0.00460947	Down	7.235436569	0.00879304	Up	inflorescence meristem receptor-like kinase 2	Receptor like kinase, RLK	NotAvailable	NotAvailable
gene_35269	0.95	44.07	0.35	5.295735468	0.00464809	Up	-6.700165901	0.00879304	Down	NotAvailable	NotAvailable	NotAvailable	molecular_function:acetyl CoA:(Z)-3-hexen-1-ol acetyltransferase activity (GO:0010327);
gene_21279	5.84	0.07	9.13	-6.611512894	0.00467234	Down	7.272589568	0.00837826	Up	Sec14p-like phosphatidylinositol transfer family protein	Phosphatidylinositol transfer protein SFH5	NotAvailable	NotAvailable
gene_31628	0.46	21.52	0	5.312185989	0.00467234	Up	-Inf	0.00191508	Down	NotAvailable	NotAvailable	NotAvailable	NotAvailable
gene_62798	6.98	0.11	14.16	-6.209414451	0.0047918	Down	7.24377587	0.00553983	Up	root hair specific 19	Peroxidase	NotAvailable	molecular_function:peroxidase activity (GO:0004601);molecular_function:protein binding (GO:0005515);
gene_18765	57.39	1.33	63.34	-5.679397472	0.00486028	Down	5.836490453	0.0338671	Up	NotAvailable	NotAvailable	NotAvailable	molecular_function:identical protein binding (GO:0042802);
gene_51809	0.01	1.36	0	6.447606198	0.00494675	Up	-Inf	0.0162889	Down	GAG/POL/ENV polyprotein	Pol polyprotein	NotAvailable	NotAvailable
gene_3086	9.49	0.28	7.78	-5.329414227	0.00498951	Down	5.058325027	0.0479031	Up	Minichromosome maintenance (MCM2/3/5) family protein	DNA replication licensing factor MCM3	NotAvailable	molecular_function:ATP-dependent 3'-5' DNA helicase activity (GO:0043140);
gene_62805	1.98	0.01	1.71	-7.344574034	0.00502393	Down	7.14483402	0.042547	Up	binding	Condensin complex subunit 1	NotAvailable	cellular_component:nucleus (GO:0005634);molecular_function:binding (GO:0005488);
gene_64202	0.24	10.63	0.15	5.249644523	0.00502481	Up	-5.91383423	0.0184069	Down	Homeodomain-like superfamily protein	MYB transcription factor (Fragment)	MYB-related:TF	molecular_function:sequence-specific DNA binding transcription factor activity (GO:0003700);
gene_22325	48.12	1.17	50.08	-5.603011426	0.00510199	Down	5.675348737	0.0355377	Up	GDSL-like Lipase/Acylhydrolase superfamily protein	GDSL esterase_lipase At5g33370	NotAvailable	NotAvailable
gene_14488	13.42	0.17	17.5	-6.576985211	0.00511449	Down	6.974909019	0.0142822	Up	histone H2A 11	Histone H2A	CCAAT:TF	NotAvailable
gene_46113	19.28	0.5	20.34	-5.524769892	0.00511449	Down	5.617015427	0.0349689	Up	pseudo-response regulator 5	Pseudo response regulator	Pseudo ARR-B:Other	biological_process:regulation of transcription, DNA-dependent (GO:0006355);
gene_56732	0.02	4.4	0	7.609167727	0.00511449	Up	-Inf	0.0377376	Down	unknown protein	Genomic DNA chromosome 3 TAC clone K7P8	NotAvailable	NotAvailable
gene_2521	13.17	0.39	26.38	-5.314948865	0.00515908	Down	6.332461024	0.0136402	Up	UDP-glucosyl transferase 85A2	UDP-glucuronosyltransferase	NotAvailable	biological_process:metabolic process (GO:0008152);
gene_9797	25.13	0.73	51.7	-5.343270197	0.00520236	Down	6.398686368	0.0215076	Up	NotAvailable	NotAvailable	NotAvailable	NotAvailable
gene_8497	5.7	0	6.12	-Inf	0.00525343	Down	Inf	0.0207132	Up	unknown protein	C2 domain-containing protein	NotAvailable	molecular_function:chlorophyll binding (GO:0016168);
gene_81612	32.79	0.95	32.11	-5.359925265	0.00526361	Down	5.344142829	0.0377379	Up	Heavy metal transport/detoxification superfamily protein	Metal ion binding protein	NotAvailable	NotAvailable
gene_60654	6.32	0.08	7.09	-6.556877638	0.00545151	Down	6.738674673	0.0230529	Up	NotAvailable	NotAvailable	NotAvailable	molecular_function:4-alpha-methyl-delta7-sterol-4alpha-methyl oxidase activity (GO:0080065);
gene_33980	0.1	6.66	0.07	5.80088053	0.00548026	Up	-6.397956041	0.0342096	Down	NotAvailable	NotAvailable	NotAvailable	NotAvailable
gene_50009	2.34	0	1.86	-Inf	0.00548529	Down	Inf	0.0474967	Up	chromomethylase 3	Cytosine-specific methyltransferase	NotAvailable	molecular_function:microtubule binding (GO:0008017);molecular_function:syndecan binding (GO:0045545);
gene_65346	5.71	0.17	8.25	-5.289141643	0.00566047	Down	5.834396745	0.0184994	Up	serine carboxypeptidase-like 48	Serine carboxypeptidase	NotAvailable	molecular_function:identical protein binding (GO:0042802);molecular_function:serine-type carboxypeptidase activity (GO:0004185);
gene_28505	5.52	0.15	5.23	-5.48648831	0.00566559	Down	5.421795384	0.0428886	Up	cytochrome P450, family 71, subfamily B, polypeptide 37	Cytochrome P450	NotAvailable	molecular_function:oxygen binding (GO:0019825);
gene_38423	0.51	22.88	0	5.230208687	0.00570963	Up	-Inf	0.00232781	Down	Oleosin family protein	Unknown Protein	NotAvailable	NotAvailable
gene_24564	0.1	4.44	0.06	5.281205046	0.00579946	Up	-5.993757774	0.0245941	Down	Integrase-type DNA-binding superfamily protein	Ethylene responsive transcription factor 2a	AP2-EREBP:TF	molecular_function:DNA binding (GO:0003677);biological_process:regulation of transcription, DNA-dependent (GO:0006355);
gene_49663	19.48	0.51	31.31	-5.485095564	0.0058795	Down	6.184362385	0.0342459	Up	Leucine-rich repeat (LRR) family protein	LRR receptor-like serine_threonine-protein kinase, RLP	NotAvailable	molecular_function:transmembrane receptor protein serine/threonine kinase activity (GO:0004675);
gene_13276	73.43	1.54	112.5	-5.815217295	0.00602494	Down	6.445630651	0.0442341	Up	xyloglucan endotransglucosylase/hydrolase 9	Xyloglucan endotransglucosylase_hydrolase 5	NotAvailable	molecular_function:hydrolase activity, acting on glycosyl bonds (GO:0016798);
gene_10733	3.64	0	3.83	-Inf	0.0061505	Down	Inf	0.0245941	Up	Tetratricopeptide repeat (TPR)-like superfamily protein	Male sterility 5 family protein (Fragment)	NotAvailable	NotAvailable
gene_61631	10.47	0	11.9	-Inf	0.0061505	Down	Inf	0.0194248	Up	NotAvailable	NotAvailable	NotAvailable	NotAvailable
gene_57913	0.66	27.37	0.54	5.134511488	0.00621578	Up	-5.409658904	0.0338671	Down	expansin-like B1	Expansin-like protein	NotAvailable	cellular_component:extracellular region (GO:0005576);
gene_10756	2.93	0.02	3.84	-7.260040524	0.00640673	Down	7.666070924	0.0150286	Up	targeting protein for XKLP2	Os07g0507200 protein (Fragment)	NotAvailable	NotAvailable
gene_34671	2.62	0.05	2.93	-6.107115875	0.00640673	Down	6.280717449	0.0271435	Up	glycosyl hydrolase 9B1	Endoglucanase 1	NotAvailable	molecular_function:hydrolase activity, hydrolyzing O-glycosyl compounds (GO:0004553);
gene_5193	10.6	0.18	13.83	-6.107115875	0.00640673	Down	6.505423736	0.0172754	Up	ubiquitin-conjugating enzyme19	Ubiquitin-conjugating enzyme E2-like protein	NotAvailable	biological_process:protein ubiquitination (GO:0016567);biological_process:post-translational protein modification (GO:0043687);
gene_55584	0.09	3.73	0.01	5.208438064	0.00640673	Up	-8.027905997	0.00631337	Down	NotAvailable	NotAvailable	NotAvailable	NotAvailable
gene_22222	349.34	1.49	71.73	-8.116519717	0.00645867	Down	5.847327397	0.0231383	Up	glycine-rich protein 3	Glycine rich protein	NotAvailable	NotAvailable
gene_9103	0.39	16.69	0.12	5.177256409	0.00663921	Up	-6.867441324	0.00798428	Down	G-box binding factor 3	G-box binding factor 3	bZIP:TF	molecular_function:sequence-specific DNA binding (GO:0043565);
gene_49617	4.48	0.12	4.28	-5.521000601	0.00676039	Down	5.470319935	0.0467702	Up	Protein of unknown function, DUF617	Plant-specific domain TIGR01570 family protein	NotAvailable	NotAvailable
gene_47526	4.46	0	36.87	-Inf	0.0069995	Down	Inf	0.000923111	Up	NotAvailable	NotAvailable	NotAvailable	biological_process:lipid transport (GO:0006869);
gene_64067	3.77	0	5.27	-Inf	0.0069995	Down	Inf	0.0124408	Up	Ubiquitin carboxyl-terminal hydrolase family protein	Unknown Protein	NotAvailable	NotAvailable
gene_1913	0.3	13.19	0.05	5.219178359	0.00701484	Up	-7.81625387	0.00399215	Down	Homeodomain-like superfamily protein	MYB transcription factor (Fragment)	MYB-related:TF	molecular_function:sequence-specific DNA binding transcription factor activity (GO:0003700);
gene_41866	1.57	65.34	1.54	5.135158872	0.00701484	Up	-5.147271882	0.0490861	Down	unknown protein	Unknown Protein	NotAvailable	NotAvailable
gene_47944	5.64	0.1	9.3	-6.06976246	0.00711005	Down	6.804984018	0.0101645	Up	NotAvailable	NotAvailable	NotAvailable	NotAvailable
gene_85199	7.74	0.2	12.2	-5.496577127	0.00715028	Down	6.166927791	0.0139366	Up	cytochrome P450, family 71, subfamily B, polypeptide 34	Cytochrome P450	NotAvailable	molecular_function:oxygen binding (GO:0019825);
gene_44974	11.39	0.32	13.09	-5.389120473	0.00722348	Down	5.604959409	0.0310277	Up	Pectate lyase family protein	Pectate lyase	NotAvailable	molecular_function:lyase activity (GO:0016829);
gene_81940	5.89	0.05	6.12	-7.21584072	0.00722348	Down	7.284764282	0.0328728	Up	cyclin-dependent kinase B1	Cell division protein kinase 2	MADS:TF	biological_process:protein phosphorylation (GO:0006468);
gene_46957	7.44	0	9.01	-Inf	0.00724366	Down	Inf	0.0184069	Up	NotAvailable	NotAvailable	NotAvailable	NotAvailable
gene_1776	34.45	1.12	43.19	-5.179993768	0.00764308	Down	5.521020591	0.0383823	Up	NotAvailable	NotAvailable	NotAvailable	molecular_function:transferase activity, transferring acyl groups other than amino-acyl groups (GO:0016747);
gene_28507	1.45	0	1.79	-Inf	0.00764308	Down	Inf	0.0180987	Up	NotAvailable	NotAvailable	NotAvailable	NotAvailable
gene_16451	0.79	32.69	0.44	5.121502427	0.00766306	Up	-5.94097036	0.0196648	Down	highly ABA-induced PP2C gene 3	Protein phosphatase 2C	NotAvailable	molecular_function:protein serine/threonine phosphatase activity (GO:0004722);molecular_function:protein C-terminus binding (GO:0008022);
gene_83607	3.37	0.03	5.33	-7.183419242	0.00807335	Down	7.857552068	0.0103856	Up	Auxin efflux carrier family protein	Auxin efflux carrier family protein	NotAvailable	NotAvailable
gene_14953	4.45	0	4.88	-Inf	0.00830637	Down	Inf	0.0266638	Up	Protein of unknown function, DUF642	Os01g0611000 protein (Fragment)	NotAvailable	NotAvailable
gene_2646	0.09	3.67	0.07	5.074754168	0.00837383	Up	-5.408795273	0.0435302	Down	Integrase-type DNA-binding superfamily protein	Ethylene responsive transcription factor 2a	AP2-EREBP:TF	molecular_function:DNA binding (GO:0003677);biological_process:regulation of transcription, DNA-dependent (GO:0006355);
gene_20506	49.94	1.59	62.29	-5.212383978	0.00839291	Down	5.545932329	0.0428886	Up	unknown protein	Os02g0448600 protein (Fragment)	NotAvailable	NotAvailable
gene_5884	43.18	1.52	51.82	-5.070438038	0.00839291	Down	5.348568277	0.040233	Up	NotAvailable	NotAvailable	NotAvailable	molecular_function:protein binding (GO:0005515);molecular_function:DNA binding (GO:0003677);
gene_46161	2.04	86.53	1.5	5.163232992	0.00846031	Up	-5.590383502	0.0338855	Down	NotAvailable	NotAvailable	NotAvailable	NotAvailable
gene_16580	0.7	46.91	0.37	5.814537871	0.00858761	Up	-6.740921007	0.0210947	Down	Late embryogenesis abundant protein	Late embryogenesis abundant protein (Fragment)	NotAvailable	biological_process:response to desiccation (GO:0009269);
gene_80945	5.16	0.17	6.63	-5.129979983	0.00861315	Down	5.506810276	0.0282064	Up	ATP binding microtubule motor family protein	Kinesin like protein	NotAvailable	NotAvailable
gene_63746	16.12	0.59	20.63	-5.016769373	0.00873091	Down	5.387571711	0.0364005	Up	Protein kinase superfamily protein	Receptor-like kinase	NotAvailable	biological_process:protein phosphorylation (GO:0006468);
gene_78758	0.2	7.13	0.18	4.943715308	0.00876469	Up	-5.081359201	0.0495268	Down	aconitase 3	3-isopropylmalate dehydratase large subunit	NotAvailable	NotAvailable
gene_49677	3.16	0	3.32	-Inf	0.0090415	Down	Inf	0.0321376	Up	NotAvailable	NotAvailable	NotAvailable	NotAvailable
gene_83766	7.55	0.19	9.68	-5.551806648	0.00905935	Down	5.925999419	0.0249821	Up	Basic-leucine zipper (bZIP) transcription factor family protein	BZIP transcription factor family protein	bZIP:TF	molecular_function:transcription activator activity (GO:0016563);molecular_function:DNA binding (GO:0003677);
gene_14717	0.76	38.77	0.49	5.42721017	0.0094152	Up	-6.054033024	0.0290538	Down	NotAvailable	NotAvailable	NotAvailable	NotAvailable
gene_29296	20.8	0.66	45.28	-5.212631163	0.00941537	Down	6.34994845	0.0108759	Up	Gibberellin-regulated family protein	Gibberellin-regulated protein	NotAvailable	NotAvailable
gene_22458	12.66	0.39	15.66	-5.264180254	0.00959748	Down	5.586343731	0.0496938	Up	purple acid phosphatase 27	Purple acid phosphatase	NotAvailable	molecular_function:protein serine/threonine phosphatase activity (GO:0004722);molecular_function:protein binding (GO:0005515);
gene_19190	0.1	6.64	0.04	5.759828154	0.00983949	Up	-7.093869259	0.0349903	Down	unknown protein	Unknown Protein	NotAvailable	NotAvailable
gene_19815	3.8	0.12	6.65	-5.196475395	0.00988995	Down	6.019303138	0.0150286	Up	P-loop containing nucleoside triphosphate hydrolases superfamily protein	Cell division protease ftsH	NotAvailable	NotAvailable
gene_45276	6.74	0.19	8.41	-5.383151066	0.010024	Down	5.717873354	0.0296407	Up	Pectin lyase-like superfamily protein	Pectate lyase	NotAvailable	NotAvailable
gene_10225	5.91	0.13	7.51	-5.701267547	0.0100987	Down	6.06237186	0.0262624	Up	CYCLIN B2	B-like cyclin	NotAvailable	molecular_function:phosphoprotein phosphatase activity (GO:0004721);molecular_function:cyclin-dependent protein serine/threonine kinase regulator activity (GO:0016538);
gene_65	6.59	0.06	25.37	-7.102499247	0.0103097	Down	9.06237186	0.00172961	Up	NotAvailable	NotAvailable	NotAvailable	biological_process:lipid transport (GO:0006869);
gene_22721	10.65	0.42	15.29	-4.900310396	0.0110059	Down	5.436524885	0.0362147	Up	phosphoenolpyruvate (pep)/phosphate translocator 2	Glucose-6-phosphate_phosphate translocator 2	NotAvailable	NotAvailable
gene_7392	0.4	13.77	0.25	4.857683735	0.0110073	Up	-5.54786865	0.028438	Down	NotAvailable	NotAvailable	NotAvailable	biological_process:protein folding (GO:0006457);
gene_17506	0.6	20.3	0.11	4.845867985	0.0113752	Up	-7.250298418	0.0075745	Down	NotAvailable	NotAvailable	NotAvailable	NotAvailable
gene_1017	0.56	21.84	0.19	5.044484406	0.0116234	Up	-6.580159372	0.0119873	Down	NotAvailable	NotAvailable	NotAvailable	cellular_component:nucleus (GO:0005634);molecular_function:DNA binding (GO:0003677);
gene_7797	10.96	0.22	17.12	-5.915129111	0.011662	Down	6.573168342	0.0152296	Up	NotAvailable	NotAvailable	NotAvailable	NotAvailable
gene_12200	5.96	0.09	6.09	-6.308950124	0.0116724	Down	6.355730803	0.0484084	Up	NotAvailable	NotAvailable	NotAvailable	molecular_function:transforming growth factor beta receptor binding (GO:0005160);
gene_57393	0.42	14.46	0.04	4.872871087	0.0120595	Up	-8.170386316	0.00306721	Down	heat shock protein 101	ClpB chaperone	NotAvailable	biological_process:protein metabolic process (GO:0019538);molecular_function:ATP binding (GO:0005524);molecular_function:nucleoside-triphosphatase activity (GO:0017111);
gene_38537	0.74	0	1.09	-Inf	0.0120972	Down	Inf	0.0150208	Up	Plant invertase/pectin methylesterase inhibitor superfamily	Pectinesterase	NotAvailable	cellular_component:cell wall (GO:0005618);molecular_function:pectinesterase activity (GO:0030599);
gene_879	0.08	4.01	0	5.419942169	0.0122993	Up	-Inf	0.0116797	Down	nitrate transporter 1.5	Peptide transporter-like protein	NotAvailable	molecular_function:dipeptide transporter activity (GO:0042936);
gene_61622	20.07	0.65	22.89	-5.198330952	0.0126706	Down	5.402770559	0.0442341	Up	histone H2A 11	Histone H2A	CCAAT:TF	NotAvailable
gene_24988	8.22	0.35	9.63	-4.796183708	0.0131217	Down	5.039864461	0.0499616	Up	TCP-1/cpn60 chaperonin family protein	chaperonin	NotAvailable	NotAvailable
gene_64575	0.45	18.14	0	5.075146792	0.0132747	Up	-Inf	0.00663049	Down	Adenine nucleotide alpha hydrolases-like superfamily protein	Universal stress protein family protein	NotAvailable	NotAvailable
gene_77175	2.19	0	3.28	-Inf	0.0132747	Down	Inf	0.0155363	Up	terpene synthase 21	Alpha-humulene_(-)-(E)-beta-caryophyllene synthase	NotAvailable	NotAvailable
gene_43473	0.45	18	0.23	5.084339138	0.0134725	Up	-6.01701768	0.0249821	Down	ABI five binding protein	Ninja-family protein Os03g0214200	NotAvailable	molecular_function:protein binding (GO:0005515);
gene_42293	3.74	0	6.17	-Inf	0.0136015	Down	Inf	0.0124408	Up	2-oxoglutarate (2OG) and Fe(II)-dependent oxygenase superfamily protein	1-aminocyclopropane-1-carboxylate oxidase	NotAvailable	molecular_function:gibberellin 20-oxidase activity (GO:0045544);molecular_function:gibberellin 2-beta-dioxygenase activity (GO:0045543);
gene_55580	0.22	7.01	0.08	4.722953051	0.0136015	Up	-6.271118961	0.0133291	Down	Protein of unknown function (DUF1218)	Unknown Protein	NotAvailable	NotAvailable
gene_68160	1.05	32.73	0.69	4.722636219	0.0136015	Up	-5.31971173	0.0381066	Down	NotAvailable	NotAvailable	NotAvailable	biological_process:lipid transport (GO:0006869);
gene_62256	0.57	18.76	0	4.803054901	0.0137448	Up	-Inf	0.00315423	Down	ARABIDOPSIS THALIANA PEROXYGENASE 2	Calcium binding protein Caleosin	NotAvailable	molecular_function:calcium ion binding (GO:0005509);
gene_10018	3.77	365.15	0.54	6.35476969	0.0140221	Up	-9.148242414	0.00878135	Down	NotAvailable	NotAvailable	NotAvailable	NotAvailable
gene_73900	2.59	0	3.85	-Inf	0.0142393	Down	Inf	0.0166257	Up	terpene synthase 21	Alpha-humulene_(-)-(E)-beta-caryophyllene synthase	NotAvailable	molecular_function:alpha-humulene synthase activity (GO:0080017);molecular_function:(-)-E-beta-caryophyllene synthase activity (GO:0080016);
gene_58313	0.06	2.9	0	5.472409589	0.0149915	Up	-Inf	0.0156122	Down	unknown protein	Retroelement pol polyprotein-like	NotAvailable	NotAvailable
gene_83418	1.27	61.89	0.82	5.366775587	0.0149915	Up	-5.98769784	0.0403551	Down	NotAvailable	NotAvailable	NotAvailable	NotAvailable
gene_6225	0.65	24.87	0.21	5.016253103	0.0150159	Up	-6.639800825	0.0128653	Down	NotAvailable	NotAvailable	NotAvailable	biological_process:response to osmotic stress (GO:0006970);biological_process:protein phosphorylation (GO:0006468);
gene_77933	1.84	0.08	2.31	-4.726107675	0.0151682	Down	5.070668002	0.0470611	Up	unknown protein	Unknown Protein	NotAvailable	NotAvailable
gene_66093	7.22	0.26	13.96	-5.038684149	0.0152536	Down	6.004656362	0.0152296	Up	related to AP2.7	AP2-like ethylene-responsive transcription factor At1g79700	AP2-EREBP:TF	molecular_function:DNA binding (GO:0003677);
gene_79368	3.39	0.1	4.95	-5.370150281	0.015722	Down	5.932204568	0.0248395	Up	glycerol-3-phosphate acyltransferase 6	Glycerol-3-phosphate acyltransferase 6	NotAvailable	molecular_function:1-acylglycerol-3-phosphate O-acyltransferase activity (GO:0003841);
gene_39684	2.51	101.86	0.33	5.100081172	0.0158462	Up	-7.994837232	0.00477267	Down	Heavy metal transport/detoxification superfamily protein	Metal ion binding protein	NotAvailable	NotAvailable
gene_59501	6.44	0.2	14.5	-5.226487964	0.0158462	Down	6.412314331	0.010081	Up	O-methyltransferase 1	O-methyltransferase-like protein	NotAvailable	molecular_function:quercetin 3-O-methyltransferase activity (GO:0030755);molecular_function:myricetin 3'-O-methyltransferase activity (GO:0033799);
gene_53431	0.26	8.18	0.11	4.720700365	0.0160766	Up	-5.980740888	0.0249821	Down	NotAvailable	NotAvailable	NotAvailable	NotAvailable
gene_73176	2.72	0.03	4.01	-6.94121834	0.0163808	Down	7.519229535	0.0199591	Up	unknown protein	Unknown Protein	NotAvailable	NotAvailable
gene_13278	1.1	32.51	0.1	4.63835474	0.0175568	Up	-8.109899369	0.00554222	Down	unknown protein	Kelch-domain-containing protein	NotAvailable	NotAvailable
gene_4974	0.43	12.91	0.12	4.652706275	0.0175568	Up	-6.472174207	0.0151558	Down	Cytochrome b561/ferric reductase transmembrane protein family	Cytochrome b561	NotAvailable	molecular_function:ferric-chelate reductase activity (GO:0000293);
gene_65364	21.42	1.03	36.2	-4.623866322	0.0182446	Down	5.396081304	0.040233	Up	NotAvailable	NotAvailable	NotAvailable	NotAvailable
gene_23948	0.08	3.37	0.04	5.182902972	0.0184777	Up	-6.195015982	0.0496938	Down	winged-helix DNA-binding transcription factor family protein	Heat stress transcription factor-type, DNA-binding	HSF:TF	molecular_function:DNA binding (GO:0003677);molecular_function:transcription repressor activity (GO:0016564);
gene_34855	2.91	0	4.22	-Inf	0.0186456	Down	Inf	0.0219042	Up	NotAvailable	NotAvailable	NotAvailable	molecular_function:transmembrane receptor protein serine/threonine kinase activity (GO:0004675);
gene_51355	0.71	33.13	0.12	5.300862602	0.0186526	Up	-7.794102302	0.00797701	Down	Leucine-rich repeat family protein	Leucine-rich repeat-like protein	NotAvailable	NotAvailable
gene_41272	6.57	0.07	73.51	-6.893912625	0.0189139	Down	10.39276153	0.00113028	Up	NotAvailable	NotAvailable	NotAvailable	molecular_function:pectinesterase activity (GO:0030599);
gene_32	1.77	52.95	1.13	4.662372344	0.0205884	Up	-5.287462231	0.0451545	Down	mitochondrion-localized small heat shock protein 23.6	Heat shock protein 22	NotAvailable	NotAvailable
gene_53136	1.85	52.68	0.39	4.592173528	0.0206654	Up	-6.836947295	0.00800434	Down	NotAvailable	NotAvailable	NotAvailable	NotAvailable
gene_78014	7.49	0	21.85	-Inf	0.0206654	Down	Inf	0.00360599	Up	NotAvailable	NotAvailable	NotAvailable	NotAvailable
gene_26545	0.7	18.74	0.33	4.504831067	0.0209619	Up	-5.561338197	0.0282169	Down	heat shock transcription factor A2	Heat stress transcription factor A3-type, DNA-binding	HSF:TF	molecular_function:protein binding (GO:0005515);molecular_function:sequence-specific DNA binding transcription factor activity (GO:0003700);
gene_79680	17.6	0.89	31.04	-4.546254255	0.0209908	Down	5.379663545	0.0404937	Up	SKU5 similar 5	Laccase-22	NotAvailable	NotAvailable
gene_64406	2.63	0	3.41	-Inf	0.0211963	Down	Inf	0.0333655	Up	Cyclin family protein	Cyclin B-like protein	NotAvailable	cellular_component:nucleus (GO:0005634);
gene_74547	0.76	29.66	0.33	5.050067289	0.0211963	Up	-6.232105301	0.0463558	Down	NotAvailable	NotAvailable	NotAvailable	NotAvailable
gene_80456	13.53	0.23	25.27	-6.095546486	0.0215733	Down	7.011998338	0.0133291	Up	NotAvailable	NotAvailable	MYB-related:TF	NotAvailable
gene_29399	1.05	0.02	1.78	-5.699740077	0.0215827	Down	6.47740936	0.0183151	Up	Major facilitator superfamily protein	Folate_biopterin transporter	NotAvailable	NotAvailable
gene_46832	5.26	0.12	14.52	-5.699740077	0.0215827	Down	7.180023449	0.0059397	Up	GDSL-like Lipase/Acylhydrolase superfamily protein	GDSL esterase_lipase At5g55050	NotAvailable	NotAvailable
gene_54685	3.22	0.12	4.2	-5.004095543	0.0215827	Down	5.402770559	0.0442341	Up	beta-galactosidase 10	Beta-galactosidase	NotAvailable	molecular_function:protein binding (GO:0005515);
gene_42730	11.13	0.57	20.36	-4.521000601	0.0218599	Down	5.406754806	0.042547	Up	Cupredoxin superfamily protein	Laccase-22	NotAvailable	NotAvailable
gene_6132	0.59	15.69	0.32	4.495180897	0.0218599	Up	-5.369790384	0.0353811	Down	heat shock cognate protein 70-1	heat shock protein	NotAvailable	molecular_function:ATP binding (GO:0005524);
gene_19669	5.55	0.06	6.97	-6.828324283	0.0222899	Down	7.171306232	0.0406305	Up	Ran BP2/NZF zinc finger-like superfamily protein	Zinc finger (Ran-binding) family protein	NotAvailable	NotAvailable
gene_35261	17.67	0.66	156.78	-4.991309388	0.0222899	Down	8.155291823	0.00701791	Up	Pollen Ole e 1 allergen and extensin family protein	Phylloplanin	NotAvailable	NotAvailable
gene_60499	1.61	44.17	0.86	4.530826276	0.0222899	Up	-5.417408404	0.0430254	Down	NotAvailable	NotAvailable	NotAvailable	NotAvailable
gene_17399	2.5	119.75	0.6	5.340500271	0.0225992	Up	-7.392141645	0.0133291	Down	NotAvailable	NotAvailable	NotAvailable	cellular_component:integral to membrane (GO:0016021);
gene_9311	3.32	0	11.66	-Inf	0.0225992	Down	Inf	0.00234029	Up	Peroxidase superfamily protein	Peroxidase	NotAvailable	molecular_function:peroxidase activity (GO:0004601);
gene_37895	9.02	0.28	11.74	-5.234949543	0.0229619	Down	5.630260848	0.0440952	Up	Pectin lyase-like superfamily protein	Pectinesterase	NotAvailable	molecular_function:pectinesterase activity (GO:0030599);
gene_36190	1.77	0	2.67	-Inf	0.0232592	Down	Inf	0.0240433	Up	ATP binding microtubule motor family protein	Kinesin-like protein	NotAvailable	biological_process:microtubule-based movement (GO:0007018);
gene_9681	12.87	0.69	23.26	-4.473521891	0.0238808	Down	5.342202418	0.0442341	Up	Fatty acid/sphingolipid desaturase	Delta-6-desaturase	NotAvailable	molecular_function:stearoyl-CoA 9-desaturase activity (GO:0004768);molecular_function:sphingolipid delta-4 desaturase activity (GO:0042284);
gene_11897	3.75	0.07	5.52	-6.05311122	0.0240916	Down	6.628351258	0.0282169	Up	Cyclin family protein	Cyclin B1	NotAvailable	molecular_function:cyclin-dependent protein serine/threonine kinase regulator activity (GO:0016538);
gene_82561	4.84	0.14	21.27	-5.402059529	0.0242325	Down	7.552337847	0.00396054	Up	nodulin MtN21 /EamA-like transporter family protein	Nodulin MtN21 family protein	NotAvailable	NotAvailable
gene_31401	0.73	19.44	0.45	4.499162317	0.0247699	Up	-5.183700669	0.0474967	Down	RING/U-box superfamily protein	RING finger protein 170	NotAvailable	NotAvailable
gene_55863	7.86	0.32	11.66	-4.861491147	0.024837	Down	5.445228954	0.0362147	Up	TRICHOME BIREFRINGENCE-LIKE 39	Os06g0207500 protein (Fragment)	NotAvailable	NotAvailable
gene_21413	1.15	0	1.6	-Inf	0.0253303	Down	Inf	0.0321376	Up	solute:sodium symporters	Urea active transporter-like protein	NotAvailable	molecular_function:urea transmembrane transporter activity (GO:0015204);
gene_49184	2.98	0	5.75	-Inf	0.0267705	Down	Inf	0.0133291	Up	plasmodesmata-located protein 2	Cysteine-rich repeat secretory protein 3	NotAvailable	NotAvailable
gene_67996	1.47	0	1.84	-Inf	0.0267705	Down	Inf	0.0432095	Up	unknown protein	Dentin sialophosphoprotein-like	NotAvailable	NotAvailable
gene_73578	12.17	0.47	16.91	-4.925621485	0.0269838	Down	5.41548161	0.0432095	Up	NotAvailable	NotAvailable	NotAvailable	molecular_function:calmodulin binding (GO:0005516);
gene_1018	0.63	22.21	0	4.890722221	0.0270134	Up	-Inf	0.0119873	Down	NotAvailable	NotAvailable	NotAvailable	NotAvailable
gene_69476	0.31	7.63	0.07	4.367327543	0.0272009	Up	-6.423834673	0.0124568	Down	ABI five binding protein 3	Ninja-family protein 3	NotAvailable	molecular_function:protein binding (GO:0005515);
gene_26554	0.46	19.24	0.13	5.148137554	0.0272018	Up	-6.967605486	0.0443491	Down	NotAvailable	NotAvailable	NotAvailable	NotAvailable
gene_25073	6.03	0.11	11.41	-6.009389842	0.0272308	Down	6.94453537	0.0150286	Up	NotAvailable	NotAvailable	NotAvailable	NotAvailable
gene_16698	5.64	0	8.47	-Inf	0.0273435	Down	Inf	0.0272447	Up	NotAvailable	NotAvailable	NotAvailable	NotAvailable
gene_63725	0.13	5.27	0.04	5.130435552	0.0283275	Up	-6.949903485	0.0457021	Down	NotAvailable	NotAvailable	NotAvailable	NotAvailable
gene_9096	0.65	23.23	0.1	4.917091482	0.0283275	Up	-7.62964421	0.0075745	Down	ABI five binding protein	Ninja-family protein Os03g0214200	NotAvailable	molecular_function:protein binding (GO:0005515);
gene_81784	4.64	0.11	7.08	-5.598456741	0.0285639	Down	6.222836532	0.0306104	Up	Eukaryotic aspartyl protease family protein	Aspartic proteinase nepenthesin-1	NotAvailable	biological_process:proteolysis (GO:0006508);
gene_16950	5.06	0.06	16.13	-6.723987623	0.0291843	Down	8.412314331	0.00399215	Up	NotAvailable	NotAvailable	NotAvailable	molecular_function:fatty acid elongase activity (GO:0009922);molecular_function:protein binding (GO:0005515);
gene_20752	2.67	123.12	0.38	5.282245501	0.029188	Up	-8.084435442	0.00878135	Down	homeobox 7	Homeobox leucine zipper protein	HB:TF	molecular_function:sequence-specific DNA binding (GO:0043565);
gene_73682	2.63	0	4.08	-Inf	0.0302372	Down	Inf	0.0272447	Up	tubby like protein 8	Tubby-like protein 13	TUB:TF	molecular_function:sequence-specific DNA binding transcription factor activity (GO:0003700);
gene_16820	2.47	0.1	3.56	-4.870829012	0.0311235	Down	5.41548161	0.0432095	Up	Leucine-rich repeat protein kinase family protein	Receptor like kinase, RLK	NotAvailable	molecular_function:protein binding (GO:0005515);biological_process:protein phosphorylation (GO:0006468);
gene_572	4.29	0	6.86	-Inf	0.0311235	Down	Inf	0.0256583	Up	NotAvailable	NotAvailable	NotAvailable	NotAvailable
gene_39484	16.51	0.91	39.62	-4.41700987	0.0319538	Down	5.694944217	0.0245582	Up	NotAvailable	NotAvailable	NotAvailable	NotAvailable
gene_71007	0.35	11.53	0	4.815171188	0.0331895	Up	-Inf	0.0136165	Down	NotAvailable	NotAvailable	NotAvailable	NotAvailable
gene_46209	14.76	0.89	27.27	-4.292830459	0.0332184	Down	5.193001303	0.048979	Up	Eukaryotic aspartyl protease family protein	Aspartic proteinase nepenthesin-1	NotAvailable	biological_process:proteolysis (GO:0006508);molecular_function:phosphopantetheine binding (GO:0031177);
gene_46723	5.51	0.11	13.91	-5.933440989	0.0332184	Down	7.284764282	0.00826951	Up	NotAvailable	NotAvailable	NotAvailable	molecular_function:fatty acid elongase activity (GO:0009922);molecular_function:protein binding (GO:0005515);
gene_79043	3.78	0	9.29	-Inf	0.0337152	Down	Inf	0.00842527	Up	xyloglucan endotransglucosylase/hydrolase 8	Xyloglucan endotransglucosylase_hydrolase 1	NotAvailable	molecular_function:hydrolase activity, acting on glycosyl bonds (GO:0016798);molecular_function:xyloglucan:xyloglucosyl transferase activity (GO:0016762);
gene_61824	6.9	0.27	11.55	-4.936038101	0.0356897	Down	5.693727266	0.0311303	Up	TRICHOME BIREFRINGENCE-LIKE 43	Os06g0207500 protein (Fragment)	NotAvailable	NotAvailable
gene_8020	0.26	10.35	0	5.047973392	0.0360378	Up	-Inf	0.0237457	Down	NotAvailable	NotAvailable	NotAvailable	molecular_function:DNA binding (GO:0003677);
gene_51232	4.47	0.05	6.04	-6.640464268	0.0362122	Down	7.090386236	0.0469355	Up	NotAvailable	NotAvailable	NotAvailable	NotAvailable
gene_37943	12.97	0.65	20.49	-4.563947211	0.037659	Down	5.237943425	0.0428886	Up	protodermal factor 1	Meiosis 5	NotAvailable	NotAvailable
gene_45903	2.36	0	3.38	-Inf	0.037659	Down	Inf	0.0406305	Up	RNA-binding (RRM/RBD/RNP motifs) family protein	RNA-binding protein 68390-68829	NotAvailable	molecular_function:nucleic acid binding (GO:0003676);molecular_function:nucleotide binding (GO:0000166);
gene_46305	1.71	37.29	0.61	4.207232301	0.0378517	Up	-5.664130154	0.0248395	Down	NotAvailable	NotAvailable	NotAvailable	NotAvailable
gene_8835	6.58	0	10.8	-Inf	0.0385422	Down	Inf	0.0290538	Up	NotAvailable	NotAvailable	NotAvailable	NotAvailable
gene_76897	3.45	0.17	7.98	-4.589686532	0.0414772	Down	5.812478554	0.0187309	Up	glutamate receptor 2.7	Glutamate-gated kainate-type ion channel receptor subunit GluR5	NotAvailable	molecular_function:intracellular ligand-gated ion channel activity (GO:0005217);molecular_function:protein binding (GO:0005515);
gene_66103	25.5	1.6	59.13	-4.234949543	0.0415135	Down	5.4631955	0.0333971	Up	acyl carrier protein 4	Acyl carrier protein	NotAvailable	biological_process:fatty acid biosynthetic process (GO:0006633);molecular_function:phosphopantetheine binding (GO:0031177);molecular_function:cofactor binding (GO:0048037);molecular_function:ACP phosphopantetheine attachment site binding involved in fatty acid biosynthetic process (GO:0000036);
gene_30328	3.95	0	30.54	-Inf	0.0416827	Down	Inf	0.000923111	Up	NotAvailable	NotAvailable	NotAvailable	biological_process:lipid transport (GO:0006869);
gene_4448	12.9	0.56	22.15	-4.759611533	0.0416827	Down	5.55413515	0.0342096	Up	cellulose synthase like G1	Cellulose synthase	NotAvailable	molecular_function:cellulose synthase activity (GO:0016759);
gene_70768	2.29	0	4.58	-Inf	0.0416827	Down	Inf	0.0180987	Up	NotAvailable	NotAvailable	NotAvailable	molecular_function:protein binding (GO:0005515);
gene_16161	2.73	75.47	0.55	4.547314398	0.0418223	Up	-6.832445903	0.0124568	Down	NotAvailable	NotAvailable	NotAvailable	NotAvailable
gene_32785	1.71	66.64	0.71	5.039375661	0.042757	Up	-6.288527868	0.0443968	Down	xylem NAC domain 1	NAC domain protein	NotAvailable	molecular_function:sphingosine N-acyltransferase activity (GO:0050291);
gene_74519	2.7	0.12	4.18	-4.744451726	0.0430482	Down	5.389946518	0.0451879	Up	Adenine nucleotide alpha hydrolases-like superfamily protein	U-box domain containing protein expressed	NotAvailable	NotAvailable
gene_56094	1.86	59.04	0.38	4.745993292	0.0432269	Up	-7.021140708	0.0143339	Down	glutamate decarboxylase	Glutamate decarboxylase	NotAvailable	molecular_function:glutamate decarboxylase activity (GO:0004351);molecular_function:calmodulin binding (GO:0005516);
gene_26178	1.07	0	2.15	-Inf	0.0448467	Down	Inf	0.0187932	Up	Leucine-rich repeat protein kinase family protein	Receptor like kinase, RLK	NotAvailable	NotAvailable
gene_72194	0.92	0	1.71	-Inf	0.0448467	Down	Inf	0.0240433	Up	P-loop containing nucleoside triphosphate hydrolases superfamily protein	Kinesin-like protein	NotAvailable	NotAvailable
gene_84820	0.42	10.14	0.09	4.334906066	0.0448467	Up	-6.516944077	0.0266638	Down	DNAJ heat shock family protein	Chaperone protein dnaJ 2	NotAvailable	molecular_function:unfolded protein binding (GO:0051082);
gene_20458	1.17	63.3	0.41	5.508673133	0.0449104	Up	-6.994717332	0.0454134	Down	P-loop containing nucleoside triphosphate hydrolases superfamily protein	Katanin p60 ATPase-containing subunit	NotAvailable	molecular_function:ATPase activity, coupled (GO:0042623);
gene_79679	12.76	0.53	20.62	-4.839464841	0.0450428	Down	5.546451004	0.0406305	Up	SKU5 similar 5	Laccase-22	NotAvailable	NotAvailable
gene_1856	2.1	0	4.85	-Inf	0.0471707	Down	Inf	0.0138978	Up	Basic-leucine zipper (bZIP) transcription factor family protein	BZIP transcription factor family protein	bZIP:TF	molecular_function:transcription activator activity (GO:0016563);molecular_function:DNA binding (GO:0003677);
gene_31883	4.05	0.05	9.21	-6.510583985	0.0477026	Down	7.711874613	0.0137564	Up	Mob1/phocein family protein	Mps one binder kinase activator-like 1A	NotAvailable	NotAvailable
gene_57919	0.86	18.9	0.08	4.216850304	0.049164	Up	-7.621280737	0.0125196	Down	NotAvailable	NotAvailable	NotAvailable	NotAvailable
gene_17964	0.92	18.05	0.24	4.044945699	0.0492008	Up	-5.977624242	0.0172754	Down	alpha/beta-Hydrolases superfamily protein	GID1-like gibberellin receptor	NotAvailable	molecular_function:protein binding (GO:0005515);
gene_58070	2.55	51.67	0.63	4.097786358	0.0492008	Up	-6.109899369	0.0156122	Down	MLP-like protein 423	Major allergen Mal d 1	NotAvailable	biological_process:response to biotic stimulus (GO:0009607);
gene_77173	1.14	21.87	0.28	4.024205226	0.049634	Up	-6.036318236	0.0181418	Down	RAB GTPase homolog C2A	Ras-related protein Rab-18	NotAvailable	NotAvailable
