# Supplementary material for: Integrated mRNA and microRNA analysis identifies genes and small miRNA molecules associated with transcriptional and post-transcriptional-level responses to both drought stress and re-watering treatment in tobacco
Source: BMC Genomics. 2017 Jan 10;18:62. doi: 10.1186/s12864-016-3372-0 (PMC5223433; doi:10.1186/s12864-016-3372-0)
Supplement: Additional file 5: — Relative gene expression analysis of significant differences assessed via qRT-PCR. (XLSX 14 kb) [file 12864_2016_3372_MOESM5_ESM.xlsx]

## Sheet: mRNA (2)
Gene_id	relative gene expression of CL	stdev	relative gene expression of DL	stdev	relative gene expression of WL	stdev
gene_32	0.77776	0.22224	8.48011	1.1612	0.165003	0.0227977
gene_3086	0.969937	0.0300627	0.035798	0.00574116	0.53432	0.0754542
gene_4627	0.910267	0.0897326	11.2925	2.83341	0.28746	0.0288588
gene_6132	0.801851	0.198149	1.68081	0.124488	0.103104	0.0354953
gene_6225	1.07044	0.0704449	1.01782	0.113301	0.733008	0.0982541
gene_7843	1.30502	0.305021	——	——	0.456598	0.0721281
gene_8497	0.923886	0.0761144	0.028556	0.00296488	0.423717	0.0705483
gene_8498	1.091	0.0909979	0.0410483	0.00591601	0.563483	0.0699672
gene_8499	0.930781	0.069219	0.0183149	0.00217234	0.361632	0.0781248
gene_10225	0.824636	0.175364	——	——	0.22581	0.0238699
gene_11897	0.979854	0.0201464	0.0203427	0.00688092	0.236559	0.0502126
gene_16580	0.942235	0.0577647	2.48814	0.156549	0.16483	0.0138473
gene_24848	——	——	expressed in DL only	——	——	——
gene_26545	1.14024	0.140239	4.69184	0.193025	0.216612	0.0940593
gene_29395	——	——	expressed in DL only	——	——	——
gene_31648	——	——	expressed in DL only	——	——	——
gene_33635	——	——	——	——	expressed in WL only	——
gene_36062	0.806616	0.193384	0.0182388	0.000430949	0.246472	0.0325151
gene_36065	0.819612	0.180388	0.0177017	0.00164237	0.21604	0.0202301
gene_36701	0.617395	0.382605	0.396718	0.0677835	0.093901	0.0434507
gene_39576	1.36941	0.369406	——	——	0.399596	0.0624438
gene_43351	0.634839	0.365161	0.0117344	0.000463152	0.105733	0.0154893
gene_45400	1	0	4.85317	0.255265	——	——
gene_46118	——	——	expressed in DL only	——	——	——
gene_47817	0.633727	0.366273	——	——	0.115002	0.00971325
gene_49443	1.27225	0.272252	0.0452216	0.00410421	0.793109	0.0777416
gene_50222	0.886131	0.113869	0.0045199	0.00436121	0.301093	0.0321309
gene_50346	0.791831	0.208169	0.029444	0.00262242	0.166068	0.00760887
gene_51323	1.21459	0.214587	0.00177779	0.000697609	0.171734	0.0137485
gene_52444	0.782336	0.217664	0.00796864	0.000584109	0.184574	0.0395846
gene_57393	0.581213	0.418787	1.26006	0.0317605	0.0290493	0.0118261
gene_58070	0.83356	0.16644	1.83255	0.00781881	0.129114	0.0223966
gene_62005	0.723488	0.276512	0.00398182	0.00122937	0.117557	0.015055
gene_62465	0.962071	0.0379287	4.31339	0.0869423	0.0996441	0.0140007
gene_62579	0.734062	0.265938	0.0103958	0.00162724	0.193604	0.026984
gene_62676	0.792038	0.207962	0.0288744	0.000436834	0.242712	0.00997666
gene_63746	0.721634	0.278366	0.008908	0.000127771	0.196792	0.0421842
gene_64406	1.23052	0.230519	——	——	0.19024	0.00687972
gene_64575	0.734187	0.265813	1.63474	0.207423	0.0726269	0.0238036
gene_65325	0.983764	0.0162364	——	——	0.12469	0.0265591
gene_69883	0.81484	0.18516	0.0182139	0.00782272	0.481923	0.0415262
gene_71064	0.631371	0.368629	18.9609	2.95134	0.534794	0.0145681
gene_72411	0.630532	0.369468	——	——	0.0975693	0.00807084
gene_73172	0.759954	0.240046	——	——	0.200938	0.0625016
gene_78663	0.727378	0.272622	0.835481	0.117648	0.0531279	0.00803943
gene_81903	1	0	77.3975	4.91285	——	——
gene_81940	0.760947	0.239053	——	——	0.182593	0.0148061
gene_84820	0.855902	0.144098	1.95114	0.0571635	0.160611	0.0159547
gene_16105	——	——	——	——	——	——
