# Supplementary material for: Integrated mRNA and microRNA analysis identifies genes and small miRNA molecules associated with transcriptional and post-transcriptional-level responses to both drought stress and re-watering treatment in tobacco
Source: BMC Genomics. 2017 Jan 10;18:62. doi: 10.1186/s12864-016-3372-0 (PMC5223433; doi:10.1186/s12864-016-3372-0)
Supplement: Additional file 6: — Primer sequences used in qRT-PCR analysis for mRNA validation. (XLSX 15 kb) [file 12864_2016_3372_MOESM6_ESM.xlsx]

## Sheet: Sheet1
Primer sequences used in qRT-PCR analysis for mRNA validation
Target gene	Forward primer	Reverse primer
gene_32	GAGCGTGAGCCAACTACTAAA	CATCCTCTCCTTGATCCAACTC
gene_3086	AGAGCTTAGGAGTGCCAGTA	GGCAGTTGAGAGCCGAATAA
gene_4627	GAGCGTGAGCCAACTACTAAA	ATCCTCTCCTTGATCCGACT
gene_6132	GCTCCTCTGTCTCTTGGTTTAG	TGCTCTTTCTTGGTGGGAATAG
gene_6225	CCAGCTTATATCGCACCAGAA	GGGATAAGCACCAAACAACATC
gene_7843	CACTACAAGAAAGCCCAGGAA	TGGTCGGGCACAATCAATAA
gene_8497	AGCCCAAATGGCCAAGAT	GGTTCAAGGCTGGATCCTAAA
gene_8498	GCTTTGCTAGCAGTCTTCCT	AATGGCTCTCTCCTCCTCTT
gene_8499	GGCAGTGTCCCATCCATAAT	GTCCTGACCGTGTCAAGTATT
gene_10225	CAACTGCAAGCGTGTTCTTT	TGATAGGATGGACGAGGAGATAG
gene_11897	GGTGCCCAAATCTCTTCATACT	CTTATGCCTGAGAGCCTTTACC
gene_16105	ACTTGGCACGCCCAAATA	TAAATTCGGTGAGGCCGTATG
gene_16580	CGATCTCGCCACTATGAGAAAG	GCAGATTGGGACATCGACTATAC
gene_24848	CAGCTCATCAACAAGCAGAAAC	CTCCCAGTCATTGGTCAAACT
gene_26545	CAGCAAATGCTTCTTCCCTTTC	GCTTCATTCGCCAGCTTAATAC
gene_29395	GCCCATGATCGTTGTTCAATAC	GCTTCAGCTACTTCCTTCATCT
gene_31648	CTGTTTCTTGGTCCTCTCCTTT	GCTAGGTTCTGGGCTGATTT
gene_33635	CATAGTCCGCCTCCGATTAAAG	GGGAAGCACGTAATACACAGAG
gene_36062	CCAAGTAGTCAAGTCCACCTTC	AGCTCTTGGTTGTGTCTTCC
gene_36065	CGAAACTACCACCAGGGTAAAG	GGCTTGTCAAGTTGTGTTGATG
gene_36701	GGCGTCTGCTGCTACTATTT	CAACTCCACTGTCTTCGTTACA
gene_39576	GTGTAGACTCCTGTGACCTCTA	TGGTCGGCTTCCTAGATACA
gene_43351	CTGCCCGAGGTTTACGTTAT	CTCCAACTAGTGGTTCGAAGTC
gene_45400	GACTACTATCACCGTGCAACTC	GCTCTGAAGGGATCTTCCATAC
gene_46118	CGGTCAAGGAGGAAACAACA	CATCGGAGACATTGGGTCTAAC
gene_47817	CCAGCTCGCATAGCTCTAAAT	CAGAGGAGAACTTACAAGGAAGG
gene_49443	GCTTGCCAAGTTGTCTTGATG	CGAAACTACCACCAGGGTAAAG
gene_50222	CTTTAATGTAGCGGACGAGGAA	CAGGTGTTGGGAATGGAGAA
gene_50346	GCATTTGGAGCAGTGTTGTT	GATGCAAGTACCAAACCCAATC
gene_51323	GCCAAGGGTGAACTCTACAA	GTATATTAGGGCTCGGGCTAAC
gene_52444	GATCACCTCCAACTCACGATTC	GGTGAATTCCCTGGTGACTATG
gene_57393	AGTAGCACAGACGAGAGTACAA	CCAAGCCTTGAGACAGGAATAC
gene_58070	CTCCTAGAACATCTCCTTCGATTAG	TGTCGAAGGTGGTCCAATAAA
gene_62005	CATCCCACAGACCACATATCAA	AAGAGCTACACCCATGAGATTG
gene_62465	GGCTAAGACCAGCACCAAA	GCGGCGACAAATCCTATCA
gene_62579	CCATGTCAAATTCATCCTCCAAC	CCTGTGGACTCATCAAGACAA
gene_62676	CTCCAGGCTTGACCTACAAA	GACCCTGCATTCTTGAAATGG
gene_63746	CGAGGAAGAAGAGTGCAAGTT	CCTCCTTGTCCCACTAAATTCTC
gene_64406	CAGGTGTTGGGAATGGAGAAA	AGCGAACGAGGAACACATAAG
gene_64575	ACTCTTTGAAGACACTGGATCTC	CAAGAACCTCTCTATCAGGGTTAAG
gene_65325	GGGTGACCCTACAACAATACA	GGGTAGTAGTGCTCCAATCATC
gene_69883	GGCAGCAACAGGGAAATTAAC	CGGGTCTGCACAAGAAGAA
gene_71064	GAGAGATGTTGAGAGGCAAGTC	GGACAACTGCGAGGAACTTAT
gene_72411	CTTACTTGGAAGCGATGTCTGT	CTCAGCTAACCGTGCAATCT
gene_73172	GGTAGGAGTTCCAGGCATTATT	AACAGCAAGAGGTCGGTAAG
gene_78663	CCATAACCCGTAGTCGTAGTTG	GGCGGAAGAAGGAAGAAGAA
gene_81903	CTGCTTTGGCTCATGCTAATG	CCTTCAGATCTTCCTTCCTCAC
gene_81940	CTACACCCACGAGATTGTTACTC	CATCCCACAGACCACATATCAA
gene_84820	CAGTCTTCTGGTCTGCTGTT	GAAGGAATGCCAATAGCGAAAG
NbActin	TTGGAACGATACAGAGAAGATTAGC	AATTTGGACCATTTCTCGATTTGTG
