# Supplementary material for: Integrated mRNA and microRNA analysis identifies genes and small miRNA molecules associated with transcriptional and post-transcriptional-level responses to both drought stress and re-watering treatment in tobacco
Source: BMC Genomics. 2017 Jan 10;18:62. doi: 10.1186/s12864-016-3372-0 (PMC5223433; doi:10.1186/s12864-016-3372-0)
Supplement: Additional file 8: — Summary of the number of reads for other non-coding RNAs in three the libraries. (XLSX 34 kb) [file 12864_2016_3372_MOESM8_ESM.xlsx]

## Sheet: Sheet1
	rRNA	tRNA	snRNA	snoRNA	others	Total reads
CL	120653	20409	1616	4096	11371	158145
DL	154693	22555	1689	4736	13501	197174
WL	1572765	260122	3210	14876	92340	1943313
