# Supplementary material for: Integrated mRNA and microRNA analysis identifies genes and small miRNA molecules associated with transcriptional and post-transcriptional-level responses to both drought stress and re-watering treatment in tobacco
Source: BMC Genomics. 2017 Jan 10;18:62. doi: 10.1186/s12864-016-3372-0 (PMC5223433; doi:10.1186/s12864-016-3372-0)
Supplement: Additional file 9: — Summary information of the known tobacco miRNAs and their abundance as identified in the three libraries. The expression of miRNA was normalized as transcripts per million reads (TPM) values. (XLSX 54 kb) [file 12864_2016_3372_MOESM9_ESM.xlsx]

## Sheet: miRNA_expression_Normalize_know
miRNA	Number of reads				Normalized expression (TPM)
	CL	DL	WL		CL	DL	WL	Total
nta-miR6149a	139617	49876	100487		4596.56	2050.37	4296.37	10943.3
nta-miR166h	134874	33962	57163		4440.41	1396.15	2444.03	8280.6
nta-miR166g	134874	0	60527		4440.41	0	2587.86	7028.27
nta-miR166f	134276	0	56607		4420.72	0	2420.26	6840.98
nta-miR166a	144121	0	0		4744.85	0	0	4744.85
nta-miR6149b	139657	0	0		4597.88	0	0	4597.88
nta-miR166b	0	0	57163		0	0	2444.03	2444.03
nta-miR166d	0	0	56607		0	0	2420.26	2420.26
nta-miR398	36185	1945	1682		1191.31	79.9576	71.9147	1343.18
nta-miR166c	0	32188	0		0	1323.23	0	1323.23
nta-miR6146b	13779	5952	6592		453.641	244.683	281.844	980.168
nta-miR156e	9455	2041	3431		311.284	83.9041	146.694	541.882
nta-miR408	10582	1634	1444		348.388	67.1726	61.7389	477.299
nta-miR162a	9516	0	3570		313.292	0	152.637	465.929
nta-miR6145c	6431	2136	3076		211.726	87.8095	131.516	431.051
nta-miR156b	9577	2041	0		315.3	83.9041	0	399.204
nta-miR6145a	6431	1227	2600		211.726	50.4411	111.164	373.331
nta-miR167e	5435	1441	2924		178.935	59.2385	125.017	363.19
nta-miR167d	4935	1441	3068		162.473	59.2385	131.174	352.886
nta-miR156c	9455	0	0		311.284	0	0	311.284
nta-miR482c	5919	901	1571		194.869	37.0395	67.1688	299.078
nta-miR6020b	4827	1312	1836		158.918	53.9354	78.4991	291.352
nta-miR6145e	3859	1970	1883		127.049	80.9853	80.5086	288.542
nta-miR6021	4435	1046	2019		146.012	43.0003	86.3233	275.336
nta-miR156d	0	2012	3380		0	82.7119	144.514	227.225
nta-miR6145d	2764	1031	1113		90.9982	42.3837	47.5868	180.969
nta-miR394	1944	740	1221		64.0016	30.4209	52.2044	146.627
nta-miR6153	1613	703	1004		53.1042	28.8998	42.9265	124.931
nta-miR482a	0	901	1571		0	37.0395	67.1688	104.208
nta-miR168d	1731	0	825		56.9891	0	35.2733	92.2624
nta-miR6146a	954	503	571		31.4082	20.678	24.4134	76.4996
nta-miR482d	897	294	555		29.5316	12.0861	23.7293	65.347
nta-miR6019b	575	275	482		18.9305	11.3051	20.6081	50.8437
nta-miR168e	0	349	825		0	14.3471	35.2733	49.6204
nta-miR162b	0	1012	0		0	41.6026	0	41.6026
nta-miR6024	513	241	337		16.8893	9.90734	14.4086	41.2053
nta-miR6147	463	269	327		15.2432	11.0584	13.981	40.2826
nta-miR5303a	944	200	0		31.079	8.22186	0	39.3009
nta-miR6159	416	187	334		13.6958	7.68744	14.2803	35.6636
nta-miR6145f	484	216	198		15.9346	8.87961	8.46558	33.2798
nta-miR171c	392	149	322		12.9057	6.12529	13.7673	32.7982
nta-miR6154b	506	98	193		16.6589	4.02871	8.25181	28.9394
nta-miR5303b	0	0	638		0	0	27.278	27.278
nta-miR482b-5p	288	84	215		9.48173	3.45318	9.19243	22.1273
nta-miR482b-3p	288	84	215		9.48173	3.45318	9.19243	22.1273
nta-miR6154a	506	98	0		16.6589	4.02871	0	20.6876
nta-miR160b	377	0	183		12.4118	0	7.82425	20.2361
nta-miR6019a	578	0	0		19.0293	0	0	19.0293
nta-miR6145b	210	62	160		6.91376	2.54878	6.84088	16.3034
nta-miR6020a-5p	174	68	91		5.72854	2.79543	3.89075	12.4147
nta-miR390a	163	31	97		5.36639	1.27439	4.14728	10.7881
nta-miR390c	173	0	96		5.69562	0	4.10453	9.80015
nta-miR164b	150	0	97		4.9384	0	4.14728	9.08568
nta-miR479b	130	16	78		4.27995	0.657749	3.33493	8.27262
nta-miR479a	70	17	65		2.30459	0.698858	2.77911	5.78255
nta-miR160c	0	97	0		0	3.9876	0	3.9876
nta-miR6148b	0	80	0		0	3.28874	0	3.28874
nta-miR171b	51	0	23		1.67906	0	0.983376	2.66243
nta-miR164a	0	37	0		0	1.52104	0	1.52104
nta-miR477a	0	0	21		0	0	0.897865	0.897865
nta-miR169p	0	0	18		0	0	0.769599	0.769599
nta-miR169q	0	0	14		0	0	0.598577	0.598577
nta-miR164c	16	0	0		0.526763	0	0	0.526763
