# Supplementary material for: Integrated mRNA and microRNA analysis identifies genes and small miRNA molecules associated with transcriptional and post-transcriptional-level responses to both drought stress and re-watering treatment in tobacco
Source: BMC Genomics. 2017 Jan 10;18:62. doi: 10.1186/s12864-016-3372-0 (PMC5223433; doi:10.1186/s12864-016-3372-0)
Supplement: Additional file 10: — Summary information of miRNA families and their abundance identified in the three libraries. The expression of miRNA was normalized as transcripts per million reads (TPM). (XLSX 53 kb) [file 12864_2016_3372_MOESM10_ESM.xlsx]

## Sheet: miRNAFam_expression_Normalize_k
miRNA families	Numbre of reads				Normalized expression (TPM)
	CL	DL	WL		CL	DL	WL	Total
nta-miR166	548145	66150	288067		18046.4	2719.38	12316.4	33082.2
nta-miR6149	279274	49876	100487		9194.44	2050.37	4296.37	15541.2
nta-miR156	28487	6094	6811		937.868	250.52	291.208	1479.6
nta-miR398	36185	1945	1682		1191.31	79.9576	71.9147	1343.18
nta-miR6145	20179	6642	9030		664.346	273.048	386.082	1323.48
nta-miR6146	14733	6455	7163		485.05	265.361	306.257	1056.67
nta-miR167	10370	2882	5992		341.408	118.477	256.191	716.076
nta-miR162	9516	1012	3570		313.292	41.6026	152.637	507.532
nta-miR408	10582	1634	1444		348.388	67.1726	61.7389	477.299
nta-miR482	6816	2096	3697		224.401	86.1651	158.067	468.633
nta-miR6020	4827	1312	1836		158.918	53.9354	78.4991	291.352
nta-miR6021	4435	1046	2019		146.012	43.0003	86.3233	275.336
nta-miR394	1944	740	1221		64.0016	30.4209	52.2044	146.627
nta-miR168	1731	349	1650		56.9891	14.3471	70.5465	141.883
nta-miR6153	1613	703	1004		53.1042	28.8998	42.9265	124.931
nta-miR6019	1153	275	482		37.9598	11.3051	20.6081	69.873
nta-miR5303	944	200	638		31.079	8.22186	27.278	66.5788
nta-miR6154	1012	196	193		33.3177	8.05742	8.25181	49.627
nta-miR6024	513	241	337		16.8893	9.90734	14.4086	41.2053
nta-miR6147	463	269	327		15.2432	11.0584	13.981	40.2826
nta-miR6159	416	187	334		13.6958	7.68744	14.2803	35.6636
nta-miR171	443	149	345		14.5847	6.12529	14.7506	35.4607
nta-miR160	377	97	183		12.4118	3.9876	7.82425	24.2237
nta-miR482-5p	288	84	215		9.48173	3.45318	9.19243	22.1273
nta-miR482-3p	288	84	215		9.48173	3.45318	9.19243	22.1273
nta-miR390	336	31	193		11.062	1.27439	8.25181	20.5882
nta-miR479	200	33	143		6.58453	1.35661	6.11403	14.0552
nta-miR6020-5p	174	68	91		5.72854	2.79543	3.89075	12.4147
nta-miR164	166	37	97		5.46516	1.52104	4.14728	11.1335
nta-miR6148	0	80	0		0	3.28874	0	3.28874
nta-miR169	0	0	32		0	0	1.36818	1.36818
nta-miR477	0	0	21		0	0	0.897865	0.897865
