# Supplementary material for: Integrated mRNA and microRNA analysis identifies genes and small miRNA molecules associated with transcriptional and post-transcriptional-level responses to both drought stress and re-watering treatment in tobacco
Source: BMC Genomics. 2017 Jan 10;18:62. doi: 10.1186/s12864-016-3372-0 (PMC5223433; doi:10.1186/s12864-016-3372-0)
Supplement: Additional file 11: — Novel miRNA candidates detected in th eCL library. (XLSX 27 kb) [file 12864_2016_3372_MOESM11_ESM.xlsx]

## Sheet: LPP-CL-small_novel_miRNA_output
Sequence-region	mature_seq	star_seq	precursor_seq	precursor_coordinate	mature_read_count	UnionID
Ntab-K326_AWOJ-SS18494_31634	aauuacuaauucaugaucuggc	gggauuuuuuuggaaauua	gggauuuuuuuggaaauuaaaaacaauuacuaauucaugaucuggc	Ntab-K326_AWOJ-SS18494:151827..151873:-	204463	NovelmiRNA-168
Ntab-K326_AWOJ-SS18680_32329	cgucugccugggcgucacgc	ugacucucggcaauggauaucu	cgucugccugggcgucacgcaucnugacucucggcaauggauaucu	Ntab-K326_AWOJ-SS18680:58701..58747:+	136344	NovelmiRNA-350
Ntab-K326_AWOJ-SS149384_37346	uauguucucaggucgccccug	ggggcaaccugagaucaugug	ggggcaaccugagaucauguguacgacauuuuuuguuuuugauaauuuuaguaauacauauguucucaggucgccccug	Ntab-K326_AWOJ-SS149384:4842..4921:-	91615	NovelmiRNA-254
Ntab-K326_AWOJ-SS1133_5629	uauguucucaggucgccccug	ggggcaaccuaagaucauaug	ggggcaaccuaagaucauauguaugacguuuuuuuuauuuuaauaauuuuuguaauugugauacauauguucucaggucgccccug	Ntab-K326_AWOJ-SS1133:259004..259090:+	91760	NovelmiRNA-327
Ntab-K326_AWOJ-SS7750_16205	uaccugguugauccuacu	aguaugaacaaauucagg	uaccugguugauccuacuaguagucauaugcuugucugaaacauuaagccaugcauguguaguaugaacaaauucagg	Ntab-K326_AWOJ-SS7750:2969..3047:-	49338	NovelmiRNA-148
Ntab-K326_AWOJ-SS4827_12271	ucggaccaggcuucauuccuc	ggaauguuggcuggcucgacg	ggaauguuggcuggcucgacgcaaccacccauucuaauuauaacugggaagggugaaggcaucggaccaggcuucauuccuc	Ntab-K326_AWOJ-SS4827:32014..32096:-	43311	NovelmiRNA-150
Ntab-K326_AWOJ-SS11519_21990	uccucguguugcaucccu	gagaguaauacuaggaugggu	gagaguaauacuaggaugggugaccccuugggacguccucguguugcaucccu	Ntab-K326_AWOJ-SS11519:224644..224697:-	37279	NovelmiRNA-112
Ntab-K326_AWOJ-SS909_4367	uauguucucaggucggcccug	ggggcaacgugagaucauaug	ggggcaacgugagaucauauguaccacauuuuuuguuuuugauaauuuuaguaauuguaauacauauguucucaggucggcccug	Ntab-K326_AWOJ-SS909:3829..3914:+	16533	NovelmiRNA-217
Ntab-K326_AWOJ-SS1827_8108	cuguggucgugaagcacugac	caguguuucaugcaucacaagaug	caguguuucaugcaucacaagaugagcuucuaagcucaaaccuguggucgugaagcacugac	Ntab-K326_AWOJ-SS1827:398892..398954:-	16223	NovelmiRNA-326
Ntab-K326_AWOJ-SS312529_39903	uuagauucacgcacaaacucg	cguuugugcgugaaucugaca	cguuugugcgugaaucugacaacccuuuuuuaucauuaaaucuauuuuuauuucauggguuguguuuguuagauucacgcacaaacucg	Ntab-K326_AWOJ-SS312529:33522..33611:+	9473	NovelmiRNA-144
Ntab-K326_AWOJ-SS4231_11451	uuagauucacgcacaaacucg	cguuugugcgugaaucugaca	cguuugugcgugaaucugacaacccuuuuuucaucauuaaaucuauuuuuaucucauggguuguguuuguuagauucacgcacaaacucg	Ntab-K326_AWOJ-SS4231:45293..45383:+	7810	NovelmiRNA-73
Ntab-K326_AWOJ-SS14162_25510	gauguugcuuuuaggacu	ucgaagacaaucagauau	ucgaagacaaucagauaucguccuagucucaaccauaaauaaugucgaccagggaucgguggauguugcuuuuaggacu	Ntab-K326_AWOJ-SS14162:288708..288787:-	8266	NovelmiRNA-368
Ntab-K326_AWOJ-SS14288_25651	acgcugacuggcgcauugagc	ucaaugcgucagucaacgucc	acgcugacuggcgcauugagcaaccucucaagcaaccauuagagguugagguugcucaaugcgucagucaacgucc	Ntab-K326_AWOJ-SS14288:365378..365454:-	3350	NovelmiRNA-57
Ntab-K326_AWOJ-SS15806_27015	ucaaugcgucagucaacgucc	acgcuaacuggcgcauugagc	acgcuaacuggcgcauugagcaaccucucaagcaaccaccagagguugagguugcucaaugcgucagucaacgucc	Ntab-K326_AWOJ-SS15806:330819..330895:+	2894	NovelmiRNA-344
Ntab-K326_AWOJ-SS6137_13771	cgcuacacugauguauuc	ugcaauaauaggucugug	ugcaauaauaggucugugauucccuuauauguucugggcugcacacgcgcuacacugauguauuc	Ntab-K326_AWOJ-SS6137:89383..89448:+	4902	NovelmiRNA-272
Ntab-K326_AWOJ-SS13620_24964	cgcgggguagagcaguuuggu	aauccugucuccgcaaca	cgcgggguagagcaguuugguggcucgcaaggcucauaaccuugaggucacgaguucaaauccugucuccgcaaca	Ntab-K326_AWOJ-SS13620:12565..12641:+	4373	NovelmiRNA-225
Ntab-K326_AWOJ-SS12410_23269	uaaugggcuugauaucuugca	cgagauaucaagcccauuaagc	uaaugggcuugauaucuugcaaaacauuagggaucauguguuagaccucuaauguuuugcgagauaucaagcccauuaagc	Ntab-K326_AWOJ-SS12410:190140..190221:-	3599	NovelmiRNA-315
Ntab-K326_AWOJ-SS2376_9060	uuauacagagaaaccgcggucg	accgcguuucuccguauaacc	uuauacagagaaaccgcggucgaguuaacugagaaauuuggcuuuucuucucauucucuaccgcguuucuccguauaacc	Ntab-K326_AWOJ-SS2376:68556..68636:+	3239	NovelmiRNA-143
Ntab-K326_AWOJ-SS10020_19745	cuuaagcgcgcgaccuaca	ggcggucgcugcaaaaccu	cuuaagcgcgcgaccuacaccuggucauugggguaagugccaggccccgaugagcuggagggcauggcggucgcugcaaaaccu	Ntab-K326_AWOJ-SS10020:70223..70307:-	1174	NovelmiRNA-218
Ntab-K326_AWOJ-SS18523_31824	agcugcugaccuauggauucc	guugcauaugucaggagcuuc	agcugcugaccuauggauuccucagcccuaucuauuauuugauuggauagguuuguggguugcauaugucaggagcuuc	Ntab-K326_AWOJ-SS18523:72923..73002:+	1094	NovelmiRNA-194
Ntab-K326_AWOJ-SS5302_12862	agcugcugaccuauggauucc	guugcauaugucaggagcuuc	agcugcugaccuauggauuccucaguccuaucuauuauuugauuggauagguuuguggguugcauaugucaggagcuuc	Ntab-K326_AWOJ-SS5302:531595..531674:+	1082	NovelmiRNA-260
Ntab-K326_AWOJ-SS20146_34496	auacuagauaugaccuca	ggggucaaggucggcuagu	auacuagauaugaccucaaaauaaucggggucaaggucggcuagu	Ntab-K326_AWOJ-SS20146:234536..234581:-	1096	NovelmiRNA-220
Ntab-K326_AWOJ-SS313_1352	cuccggucaggaucuuccauc	cgggagucuuggcuugaggau	cuccggucaggaucuuccaucaaggaucuuagauccaagacgggagucuuggcuugaggau	Ntab-K326_AWOJ-SS313:258629..258690:+	901	NovelmiRNA-195
Ntab-K326_AWOJ-SS555_2483	auuguuacauguagcacugga	aaugcucaugugacaauccuc	auuguuacauguagcacuggaucgcauaaacauuugucggccaaugcucaugugacaauccuc	Ntab-K326_AWOJ-SS555:83924..83987:-	1021	NovelmiRNA-281
Ntab-K326_AWOJ-SS7910_16418	aucaugcuaucccuuuggacu	uccaaagggaucgcauugaucc	uccaaagggaucgcauugaucccauuuuuguuucuauuaauuuaagaaacugaauuuggaucaugcuaucccuuuggacu	Ntab-K326_AWOJ-SS7910:7497..7577:-	712	NovelmiRNA-116
Ntab-K326_AWOJ-SS7631_16010	aucaugcgaucucuucggauu	uccaaagggaucgcauugaucc	uccaaagggaucgcauugauccugugucccaauuacagucuaaugggaucaugcgaucucuucggauu	Ntab-K326_AWOJ-SS7631:7828..7896:-	687	NovelmiRNA-151
Ntab-K326_AWOJ-SS8277_16980	aucaugcgaucucuucggauu	uccaaagggaucgcauugaucc	uccaaagggaucgcauugauccugugucccaauuugaguccaaugggaucaugcgaucucuucggauu	Ntab-K326_AWOJ-SS8277:17566..17634:-	687	NovelmiRNA-323
Ntab-K326_AWOJ-SS19259_33236	uuugucuuuccgauaccuccca	ggaggugucgaaagauauagu	ggaggugucgaaagauauaguuauauuuguuuucuuucaauucaaaguugaaagaauaaaaauaauuuugucuuuccgauaccuccca	Ntab-K326_AWOJ-SS19259:11042..11130:-	740	NovelmiRNA-23
Ntab-K326_AWOJ-SS8692_17602	aagcgucuguagaagaacuucuuc	acgauuuucaguugcaauucuugu	aagcgucuguagaagaacuucuuccacgauuuucaguugcaauucuugu	Ntab-K326_AWOJ-SS8692:181985..182034:+	814	NovelmiRNA-205
Ntab-K326_AWOJ-SS938_4524	auuguuuugacuuggaaagca	ccauuccaugcacgaacaucaaaau	auuguuuugacuuggaaagcauugucucacgccauuccaugcacgaacaucaaaau	Ntab-K326_AWOJ-SS938:167331..167387:+	759	NovelmiRNA-244
Ntab-K326_AWOJ-SS254_1139	uuugccggaaugaaaugaguguuu	acccucuuuucuuuccgguaua	acccucuuuucuuuccgguauaaugcuggaaucccuuuguuuuagcauuugccggaaugaaaugaguguuu	Ntab-K326_AWOJ-SS254:247770..247841:+	426	NovelmiRNA-313
Ntab-K326_AWOJ-SS19778_33924	uuuccgauuccacccaugccag	gguguaggugaggcggaaaga	gguguaggugaggcggaaagauaucauauauauauuuuuccgaacggaauuauaggacuugguaucuuuccgauuccacccaugccag	Ntab-K326_AWOJ-SS19778:609293..609381:-	529	NovelmiRNA-250
Ntab-K326_AWOJ-SS4822_12256	uuucucuuugacagaaugcugg	agcauuugucauugagaaa	uuucucuuugacagaaugcuggauucaacucuguuucgucagaguuuguguuuuucagcauuugucauugagaaa	Ntab-K326_AWOJ-SS4822:75562..75637:+	518	NovelmiRNA-175
Ntab-K326_AWOJ-SS3466_10455	uugcauaugucaggagcuuc	agcugcugaccuauggauc	agcugcugaccuauggaucccucagcccuaucaauaauaauaauauuguuggauagguuuguggcuugcauaugucaggagcuuc	Ntab-K326_AWOJ-SS3466:16871..16956:-	262	NovelmiRNA-200
Ntab-K326_AWOJ-SS2187_8712	aaaaaugucgccauacucgug	cagguauggugacauuuuugg	aaaaaugucgccauacucgugucaaauccuccaaaaaugcauaauaucugaagaaucugauacagguauggugacauuuuugg	Ntab-K326_AWOJ-SS2187:622018..622101:+	271	NovelmiRNA-286
Ntab-K326_AWOJ-SS9986_19676	ugaaucuugaugaugcugcau	gcaacaccuucaagauucaca	gcaacaccuucaagauucacauauauuugucaauaaaauccaaugugaaucuugaugaugcugcau	Ntab-K326_AWOJ-SS9986:372462..372528:-	259	NovelmiRNA-304
Ntab-K326_AWOJ-SS18467_31541	ugaaucuugaugaugcugcau	gcaacaccuucaagauuuaca	gcaacaccuucaagauuuacauauauuugucauuaaaaucauaugugaaucuugaugaugcugcau	Ntab-K326_AWOJ-SS18467:320225..320291:+	259	NovelmiRNA-280
Ntab-K326_AWOJ-SS9371_18611	uccaaaugacugacauuaucu	auaaugucagucauuuggagu	auaaugucagucauuuggaguucaagcuuaggggacaaaaucucgugauuuggacuccaaaugacugacauuaucu	Ntab-K326_AWOJ-SS9371:38872..38948:+	201	NovelmiRNA-353
Ntab-K326_AWOJ-SS11911_22476	aauccgagccccacauucauc	ugagugugagacguuggauuguu	ugagugugagacguuggauuguuuucguucaauccgagccccacauucauc	Ntab-K326_AWOJ-SS11911:62462..62513:+	110	NovelmiRNA-257
Ntab-K326_AWOJ-SS15453_26624	aggucuguguacacacuacucucc	uaaggucugugcacacacuac	uaaggucugugcacacacuacccuccccagaucgaaaacaaccucucuaucuucacaagguaggauaggucuguguacacacuacucucc	Ntab-K326_AWOJ-SS15453:185688..185778:-	105	NovelmiRNA-140
Ntab-K326_AWOJ-SS234787_38704	uuugucuuuccgaugccuccca	ggaggugucuaaagauaaauu	ggaggugucuaaagauaaauuuauauuuguuuuuuucaauucaaaguugaaaaauaaaauaauuuugucuuuccgaugccuccca	Ntab-K326_AWOJ-SS234787:1230..1315:-	135	NovelmiRNA-210
Ntab-K326_AWOJ-SS6101_13710	uuccuucuagcacgacgccaaaccu	uuuggcgccugcuaaaaggaaac	uuccuucuagcacgacgccaaaccuuguuuguuuuggcgccugcuaaaaggaaac	Ntab-K326_AWOJ-SS6101:38455..38510:+	139	NovelmiRNA-316
Ntab-K326_AWOJ-SS1819_8085	cgauguuggugagguucaauc	uugagccgugccaauaucacu	cgauguuggugagguucaauccgaagacguguuuacguuuuguuuucguaaaaaacgaucucagauugagccgugccaauaucacu	Ntab-K326_AWOJ-SS1819:297783..297869:-	51	NovelmiRNA-134
Ntab-K326_AWOJ-SS13137_24269	acaaaccuuagacucuagugacgu	ucacuaguggguugggcuguu	acaaaccuuagacucuagugacguauuuuugaagccguccgggucuaggcccaauaaggacaaugucacuaguggguugggcuguu	Ntab-K326_AWOJ-SS13137:18126..18212:-	134	NovelmiRNA-312
Ntab-K326_AWOJ-SS6011_13640	ugccaaaggagaguugcccua	ggguagcucuccguuuggcaga	ggguagcucuccguuuggcagauauuuaguuaucaacacguauuuacguacauuuguugucugccaaaggagaguugcccua	Ntab-K326_AWOJ-SS6011:106969..107051:+	75	NovelmiRNA-241
Ntab-K326_AWOJ-SS16313_27478	uuaucaacucagacaaauaug	ucuuugucugaguugauaaga	uuaucaacucagacaaauaugugauuugcuucgccugcaucgaaucaucauuaaauucacaucuuugucugaguugauaaga	Ntab-K326_AWOJ-SS16313:960286..960368:+	107	NovelmiRNA-296
Ntab-K326_AWOJ-SS16525_27807	uuaucaacucagacaaauaug	ucuuugucugaguugauaaga	uuaucaacucagacaaauaugugauuugcuucgccugcaccgaaucaucauuaaauucacaucuuugucugaguugauaaga	Ntab-K326_AWOJ-SS16525:29192..29274:-	107	NovelmiRNA-34
Ntab-K326_AWOJ-SS9371_18614	uccaaaugacugacauuauc	auaaugucagucauuuggagu	auaaugucagucauuuggaguccaaaucacgagauuuuguccccuaagcuugaacuccaaaugacugacauuauc	Ntab-K326_AWOJ-SS9371:38870..38945:-	65	NovelmiRNA-104
Ntab-K326_AWOJ-SS2244_8835	ugucuacuaaaauggaacgag	cguuuuauuuuaguaugacauugaguu	cguuuuauuuuaguaugacauugaguucauugagcuuagugucuacuaaaauggaacgag	Ntab-K326_AWOJ-SS2244:65283..65343:+	114	NovelmiRNA-232
Ntab-K326_AWOJ-SS11184_21474	ugucuacuaaaauggaacgag	cguuuuauuuuaguaugacauugaguu	cguuuuauuuuaguaugacauugaguucauugagcuuagugucuacuaaaauggaacgag	Ntab-K326_AWOJ-SS11184:30428..30488:-	114	NovelmiRNA-249
Ntab-K326_AWOJ-SS9093_18203	uaugucuugcgaacaauugcu	caauuguuugcaagacguaua	uaugucuugcgaacaauugcuugcaaacucucagauuauuugggacuugagacucugcuagcaauuguuugcaagacguaua	Ntab-K326_AWOJ-SS9093:201386..201468:-	112	NovelmiRNA-276
Ntab-K326_AWOJ-SS244_1121	gggcuacucucuauuggcaug	ugccaaaggagagccgcccug	gggcuacucucuauuggcaugcaguaaauuauguauagugacaacaucacauauauauuucagcugacaugccaaaggagagccgcccug	Ntab-K326_AWOJ-SS244:593276..593366:+	73	NovelmiRNA-68
Ntab-K326_AWOJ-SS9500_18815	ggaaucuugaugaugcugcag	ggagcaucaucaagauucaca	ggagcaucaucaagauucacauagcauuuuuagggcuuuuuagcccuaugguuuauugauaugggaaucuugaugaugcugcag	Ntab-K326_AWOJ-SS9500:285240..285324:+	65	NovelmiRNA-9
Ntab-K326_AWOJ-SS18084_30179	acgggcuagcaauaagaagag	cuucuuguuucugaguucguua	cuucuuguuucugaguucguuauucgacuucaguuugauuggaguugauagugacgggcuagcaauaagaagag	Ntab-K326_AWOJ-SS18084:195487..195561:+	51	NovelmiRNA-155
Ntab-K326_AWOJ-SS11730_22264	ucauucgucgacagguggauu	gacacauuguggauggaguucgac	ucauucgucgacagguggauucuugacacauuguggauggaguucgac	Ntab-K326_AWOJ-SS11730:57529..57577:+	90	NovelmiRNA-354
Ntab-K326_AWOJ-SS81037_36072	aaauagccguugucguggagu	uccacgacaauggcuauuuuu	aaauagccguugucguggaguuucaaauugucauggaguuucaccuguggaauuugaaacuccacgacaauggcuauuuuu	Ntab-K326_AWOJ-SS81037:13371..13452:+	75	NovelmiRNA-44
Ntab-K326_AWOJ-SS14464_25793	aaacaucuguagaugaacuucuuc	acgauuuucaguugcaauucuugu	aaacaucuguagaugaacuucuucgacgauuuucaguugcaauucuugu	Ntab-K326_AWOJ-SS14464:5858..5907:-	67	NovelmiRNA-3
Ntab-K326_AWOJ-SS5836_13435	agccaagagauugugaguucgagu	aagagugaguugcacuagugguga	aagagugaguugcacuaguggugaguacccuccauuuccagccaagagauugugaguucgagu	Ntab-K326_AWOJ-SS5836:586933..586996:+	111	NovelmiRNA-352
Ntab-K326_AWOJ-SS1500_7447	ugguugaguagaauuguagggu	ccuacacuucucucaacuaca	ugguugaguagaauuguagggucgcuuugcaggaaaugaagaaaaacgacccuacacuucucucaacuaca	Ntab-K326_AWOJ-SS1500:427562..427633:-	61	NovelmiRNA-102
Ntab-K326_AWOJ-SS1192_5994	ugguugaguagaauuguagggu	ccuacacuucucucaacuaca	ugguugaguagaauuguagggucgcuuuguagaaaaugaagaaaaacgacccuacacuucucucaacuaca	Ntab-K326_AWOJ-SS1192:44340..44411:+	61	NovelmiRNA-119
Ntab-K326_AWOJ-SS12327_23098	uaaaaaggcggcacuacauca	augcagugccguuuuuuuaac	uaaaaaggcggcacuacaucagcguaggauucgaucuugguagaugcagugccguuuuuuuaac	Ntab-K326_AWOJ-SS12327:13951..14015:+	48	NovelmiRNA-288
Ntab-K326_AWOJ-SS17135_28532	ugacagaggagagugagcac	gcucgcucucuaucugucaca	ugacagaggagagugagcacacaugguucuuguaugaaaauuucaugcuugaagcucugcgugcucgcucucuaucugucaca	Ntab-K326_AWOJ-SS17135:45616..45699:+	47	NovelmiRNA-236
Ntab-K326_AWOJ-SS12230_22974	auggggaccguggauugauu	aucaauccucgcccuccauu	auggggaccguggauugauugcaaaucaauccucgcccuccauu	Ntab-K326_AWOJ-SS12230:39474..39518:+	18	NovelmiRNA-2
Ntab-K326_AWOJ-SS3322_10240	uuugcauaaaauucgcgcacc	gucgugaguuuuaugcaaaugucu	gucgugaguuuuaugcaaaugucuggaaccuaccuacaucuaucaagugaaaggcauuugcauaaaauucgcgcacc	Ntab-K326_AWOJ-SS3322:875061..875138:-	34	NovelmiRNA-201
Ntab-K326_AWOJ-SS4904_12377	ucuucuccacgucuauucuau	agaagagaaguggagaagaaa	agaagagaaguggagaagaaaguaagauaacuauuuuucuuuuucucuuacuuucuucuccacgucuauucuau	Ntab-K326_AWOJ-SS4904:36264..36338:+	33	NovelmiRNA-70
Ntab-K326_AWOJ-SS8365_17149	cacuugaccagguauaugagg	ucauauaccuggucaaggugu	cacuugaccagguauaugaggcauuucaggggucuucagaagaagagugacccugaaaggccucauauaccuggucaaggugu	Ntab-K326_AWOJ-SS8365:913603..913686:-	29	NovelmiRNA-222
Ntab-K326_AWOJ-SS19670_33737	cacuugaccagguauaugagg	ucauauaccuggucaaggugu	cacuugaccagguauaugaggcauuucaggguucuuccgaagaagagugacccugaaaggccucauauaccuggucaaggugu	Ntab-K326_AWOJ-SS19670:38237..38320:-	29	NovelmiRNA-262
Ntab-K326_AWOJ-SS3322_10231	uuugcauaaaauucgcgcacc	gucgugaguuuuaugcaaaugucu	gucgugaguuuuaugcaaaugucuggaaccuaccuacaucuaucaagugaaaggcauuugcauaaaauucgcgcacc	Ntab-K326_AWOJ-SS3322:773269..773346:+	28	NovelmiRNA-145
Ntab-K326_AWOJ-SS71_308	accggacccauguagaugucgugg	caugaaaauuuagaaaucgggug	accggacccauguagaugucguggccuauagcacaugaaaauuuagaaaucgggug	Ntab-K326_AWOJ-SS71:288251..288307:+	54	NovelmiRNA-302
Ntab-K326_AWOJ-SS13005_24130	ggagucuugaugaugcugcag	ggagcaucaucaagauucaca	ggagcaucaucaagauucacauagccuuuuuagggauuuuuggcccuauggcuuauugauaugggagucuugaugaugcugcag	Ntab-K326_AWOJ-SS13005:189293..189377:-	22	NovelmiRNA-181
Ntab-K326_AWOJ-SS19919_34191	ucacauaaaaucaagacggag	ccgucuugauuuuaugugauu	ccgucuugauuuuaugugauucugucugauuggauuuuagaguuaccaaucggacagaaucacauaaaaucaagacggag	Ntab-K326_AWOJ-SS19919:162870..162950:+	24	NovelmiRNA-182
Ntab-K326_AWOJ-SS19919_34196	ucacauaaaaucaagacggag	ccgucuugauuuuaugugauu	ccgucuugauuuuaugugauucuguccgauugguaacucuaaaauccaaucagacagaaucacauaaaaucaagacggag	Ntab-K326_AWOJ-SS19919:162867..162947:-	24	NovelmiRNA-258
Ntab-K326_AWOJ-SS14631_25971	ggcugugaugauuaaaggug	uuuaaugugacggaugaaga	uuuaaugugacggaugaagaggcugugaugauuaaaggug	Ntab-K326_AWOJ-SS14631:30357..30397:+	46	NovelmiRNA-13
Ntab-K326_AWOJ-SS12759_23832	uuuucugaaacuuaguucccc	gaacuaaguuuuggaagaaa	gaacuaaguuuuggaagaaauaauggccauuuuucucuuuauaagaaauagucauuauuuuuucugaaacuuaguucccc	Ntab-K326_AWOJ-SS12759:152309..152389:-	31	NovelmiRNA-259
Ntab-K326_AWOJ-SS225259_38579	cagcugaugacucguugauucu	auucaacgaugcaugagcuaug	cagcugaugacucguugauucuuaagcacgucaacuagcauugggaaauugacguguuuugggauucaacgaugcaugagcuaug	Ntab-K326_AWOJ-SS225259:10631..10716:-	21	NovelmiRNA-324
Ntab-K326_AWOJ-SS15569_26781	agggcugaacaauugugaaggaga	uccuucagcuguuguucagccc	uccuucagcuguuguucagcccuaguacuagaacauuguugcuagggcugaacaauugugaaggaga	Ntab-K326_AWOJ-SS15569:611221..611288:+	17	NovelmiRNA-93
Ntab-K326_AWOJ-SS18292_30921	cagcugaugacucguugauucu	auucaacgaugcaugagcuaug	cagcugaugacucguugauucuuaagcacgucaacuaggguugagaaauugacguauuuugggauucaacgaugcaugagcuaug	Ntab-K326_AWOJ-SS18292:77111..77196:-	21	NovelmiRNA-332
Ntab-K326_AWOJ-SS18896_32696	acgcaggagggaugauacugga	caguaucauucuccuacguaau	acgcaggagggaugauacuggacgagcugggcuacuuuggccaguaucauucuccuacguaau	Ntab-K326_AWOJ-SS18896:429130..429193:+	25	NovelmiRNA-128
Ntab-K326_AWOJ-SS15935_27103	auggacaccaagaagacaugcaaau	uuguuucuccuugguaucc	auggacaccaagaagacaugcaaauuauaaccuauuacuuuguuucuccuugguaucc	Ntab-K326_AWOJ-SS15935:114908..114966:-	31	NovelmiRNA-347
Ntab-K326_AWOJ-SS1776_8033	uaaaguaguaauggcuugauc	uggaguuauuauuacuuuagg	uggaguuauuauuacuuuagguguguuaaagaccucaagaugaacuacuuuaacagaccuaaaguaguaauggcuugauc	Ntab-K326_AWOJ-SS1776:47750..47830:+	11	NovelmiRNA-338
Ntab-K326_AWOJ-SS6561_14435	ucaggaaaaagacuagauauu	uaucuauuccuuuuccugaac	ucaggaaaaagacuagauauuuauuuuuccuuuuuuucuuugaacguguaaaaagaagggaaauagauaucuauuccuuuuccugaac	Ntab-K326_AWOJ-SS6561:367360..367448:-	14	NovelmiRNA-120
Ntab-K326_AWOJ-SS11213_21518	aaagagcuuuggugugauuacaau	uguuuuggcaucaauuaguucgcu	aaagagcuuuggugugauuacaauagcauaccuauuuguuuuggcaucaauuaguucgcu	Ntab-K326_AWOJ-SS11213:288751..288811:+	30	NovelmiRNA-212
Ntab-K326_AWOJ-SS308674_39815	auccgguguccgauacucacauug	uuugaauucgggaccuau	auccgguguccgauacucacauuggggguaaugcacuucuaacaaagacgacuucauacccaaauauuugaauucgggaccuau	Ntab-K326_AWOJ-SS308674:4424..4508:-	38	NovelmiRNA-274
Ntab-K326_AWOJ-SS20300_34751	auggauagaaaugaagggaga	ccccuucauuucuauccuucc	ccccuucauuucuauccuucccauucuacuuuguaugugagaaugggauggauagaaaugaagggaga	Ntab-K326_AWOJ-SS20300:259269..259337:+	11	NovelmiRNA-158
Ntab-K326_AWOJ-SS18299_30952	aaguccgguaacauuuugaagagu	aaaauguugucggaugcgugu	aaaauguugucggaugcgugucggauccuacaaaugcaguguacuuuuggaggaucugacacaaguccgguaacauuuugaagagu	Ntab-K326_AWOJ-SS18299:54671..54757:-	67	NovelmiRNA-82
Ntab-K326_AWOJ-SS2189_8726	cugaguuggcaagaaaccucg	agguuucuugcuuccucaagccacu	agguuucuugcuuccucaagccacugacccaucuuucgucauauggugacugaguuggcaagaaaccucg	Ntab-K326_AWOJ-SS2189:193251..193321:-	452	NovelmiRNA-273
Ntab-K326_AWOJ-SS1467_7294	ugacagaagagagugaac	ucacugcucuaucugucacc	ugacagaagagagugaacacacaugguguuuucuggcauaugauauacuugaagcuauguguacucacugcucuaucugucacc	Ntab-K326_AWOJ-SS1467:211320..211404:+	29	NovelmiRNA-362
Ntab-K326_AWOJ-SS10414_20336	aacgguucuuugggauucauccag	acucgcgucccacuagucuccagu	aacgguucuuugggauucauccagcgcuggucacauacuugcaucaggugccaguuauuugcugacucgcgucccacuagucuccagu	Ntab-K326_AWOJ-SS10414:393773..393861:+	18	NovelmiRNA-54
Ntab-K326_AWOJ-SS807_3766	cugaguuggcaagaaaccucg	aaguuucuugcuuccuuaagc	aaguuucuugcuuccuuaagcuacuuacccgucucaguauauggugacugaguuggcaagaaaccucg	Ntab-K326_AWOJ-SS807:1387460..1387528:-	452	NovelmiRNA-319
Ntab-K326_AWOJ-SS957_4666	acggacugcacaccaaggaugugu	aucuauccuaauguuaguaucagc	acggacugcacaccaaggaugugugauguacacaaucuauccuaauguuaguaucagc	Ntab-K326_AWOJ-SS957:179067..179125:+	23	NovelmiRNA-243
Ntab-K326_AWOJ-SS348_1461	caaauagcucuggacccacaag	ugggguccaaaagcuagucaca	caaauagcucuggacccacaagauccagagaggauaugggguccaaaagcuagucaca	Ntab-K326_AWOJ-SS348:487510..487568:-	14	NovelmiRNA-239
Ntab-K326_AWOJ-SS4486_11791	aucggucuuccaaaccaagaagug	acaucugauuuggggaccauaacc	aucggucuuccaaaccaagaaguggguggcuuccaacaacgggauuagaaaagaaaaccuuacaucugauuuggggaccauaacc	Ntab-K326_AWOJ-SS4486:51174..51259:-	12	NovelmiRNA-297
Ntab-K326_AWOJ-SS3129_9972	ucgcgguagguagcaaauacu	uauuugcuaccuaccgcgacc	uauuugcuaccuaccgcgaccacaauaguacuggccuacuggguauacuauuguggucgcgguagguagcaaauacu	Ntab-K326_AWOJ-SS3129:49077..49154:-	13	NovelmiRNA-129
Ntab-K326_AWOJ-SS9696_19140	acgaucucuugcaguauaauaaau	auuauacugcaagagaucguu	acgaucucuugcaguauaauaaauaucucucucuauauauauauauauggagagagagauagauauuuauuauacugcaagagaucguu	Ntab-K326_AWOJ-SS9696:89518..89607:+	26	NovelmiRNA-79
Ntab-K326_AWOJ-SS3216_10068	auugagcggaaagaauacaaa	uguauucuuuccgcucaauuc	uguauucuuuccgcucaauucaggucuauuuacaaguaaaccauaaauagaccugaauugagcggaaagaauacaaa	Ntab-K326_AWOJ-SS3216:297831..297908:-	77	NovelmiRNA-251
Ntab-K326_AWOJ-SS9696_19149	acgaucucuugcaguauaauaaau	auuauacugcaagagaucguu	acgaucucuugcaguauaauaaauaucuaucucucucuccauauauauauauauagagagagauauuuauuauacugcaagagaucguu	Ntab-K326_AWOJ-SS9696:89516..89605:-	26	NovelmiRNA-193
Ntab-K326_AWOJ-SS567_2572	uaaugggcuugauaucuugc	cgagauaucaaacccauuaagc	uaaugggcuugauaucuugcuaaacauuagggauaaggugcuagaccucuaauguuuugcgagauaucaaacccauuaagc	Ntab-K326_AWOJ-SS567:140054..140135:+	804	NovelmiRNA-266
Ntab-K326_AWOJ-SS19919_34194	cgccuguagaaaagauucuau	agaaucuuuucuauaggcauu	agaaucuuuucuauaggcauucugagaaaaaagaaaacugaaaaaagcucucagaacgccuguagaaaagauucuau	Ntab-K326_AWOJ-SS19919:131125..131202:-	36	NovelmiRNA-214
Ntab-K326_AWOJ-SS12395_23202	uauguucucaggucaccccuu	ggggugugcuugagaacacagg	ggggugugcuugagaacacaggcgcaucuggcuuuugauuaggcuaaucuaugugcacuuauguucucaggucaccccuu	Ntab-K326_AWOJ-SS12395:170472..170552:-	2223	NovelmiRNA-137
Ntab-K326_AWOJ-SS8103_16760	acgcgcggucugucgugagggugu	augcucgcguuugggcgcgcgacg	augcucgcguuugggcgcgcgacgcgaggguuucagcgagagauuucgcgcguuuugccucgcgacgcgcggucugucgugagggugu	Ntab-K326_AWOJ-SS8103:265801..265889:-	41	NovelmiRNA-89
Ntab-K326_AWOJ-SS2094_8528	uuugccggaaugaaaugaguguuu	acccuauuuuucuuccggcauaaug	acccuauuuuucuuccggcauaaugcuggaaucccuuuguuuuagcauuugccggaaugaaaugaguguuu	Ntab-K326_AWOJ-SS2094:24292..24363:-	426	NovelmiRNA-310
Ntab-K326_AWOJ-SS54582_35644	uaucuuuaaguuugguagugc	acugucaaacucaaagauaag	acugucaaacucaaagauaagcauguuagaagacuuauggaccuuucuuuuagcaugcuuaucuuuaaguuugguagugc	Ntab-K326_AWOJ-SS54582:5482..5562:-	19	NovelmiRNA-6
Ntab-K326_AWOJ-SS972_4699	ugccuguagaaaagauucuau	agaaucuuuucgauaggcauu	agaaucuuuucgauaggcauucugagaaaaaagaaaacugaauaaaguucucagaaugccuguagaaaagauucuau	Ntab-K326_AWOJ-SS972:389328..389405:+	25	NovelmiRNA-105
Ntab-K326_AWOJ-SS2502_9160	cggaucucuuggcggaaaga	uuucuuccaagaagauccauc	uuucuuccaagaagauccaucaggauucuaaauccaagacggaucucuuggcggaaaga	Ntab-K326_AWOJ-SS2502:279274..279333:-	239	NovelmiRNA-27
Ntab-K326_AWOJ-SS16611_27963	cggaucucuuggaggaaagac	cuuucuuccaagaagaucaauu	cuuucuuccaagaagaucaauuaggauucuaaauccaagacggaucucuuggaggaaagac	Ntab-K326_AWOJ-SS16611:236721..236782:+	126	NovelmiRNA-295
Ntab-K326_AWOJ-SS17993_29874	uuauuguugauuauaccgaaa	uugguaucaaucaacaauaaaa	uuauuguugauuauaccgaaaucgagauucaacucaccggauuuaguauuuugguaucaaucaacaauaaaa	Ntab-K326_AWOJ-SS17993:1560400..1560472:+	75	NovelmiRNA-74
Ntab-K326_AWOJ-SS14716_26032	uuucucuuugacagaaugcugg	ggcauuugucaucgagaaaaa	uuucucuuugacagaaugcuggacucaacucuggcucgucaaaguuuguguguuuuucggcauuugucaucgagaaaaa	Ntab-K326_AWOJ-SS14716:109611..109690:+	513	NovelmiRNA-63
Ntab-K326_AWOJ-SS16066_27237	ucgcagaacaccuucaaaagc	uugaagguguucugcaaaguu	uugaagguguucugcaaaguuaucugauccauuuugauauguacuauauaacuucgcagaacaccuucaaaagc	Ntab-K326_AWOJ-SS16066:427822..427896:+	54	NovelmiRNA-33
Ntab-K326_AWOJ-SS5558_13127	ccucgugucaagauguccuauc	ugggucucuuggcacaaggac	ccucgugucaagauguccuaucaggaacucaaauuuuggaugggucucuuggcacaaggac	Ntab-K326_AWOJ-SS5558:10451..10512:-	13	NovelmiRNA-165
Ntab-K326_AWOJ-SS1688_7892	uaucuuuaaguuugguagugc	acugucaaacucaaagauaag	acugucaaacucaaagauaagcauguuagaaaacuuauaggccuuucuuuuagcaugcuuaucuuuaaguuugguagugc	Ntab-K326_AWOJ-SS1688:273513..273593:-	19	NovelmiRNA-86
Ntab-K326_AWOJ-SS6516_14354	aaaaaugucgccauacucgug	cagguauggugacguuuuugu	aaaaaugucgccauacucgugucuaaucccuccauaaaugcauaauaucuggagagucugauacagguauggugacguuuuugu	Ntab-K326_AWOJ-SS6516:89972..90056:+	270	NovelmiRNA-208
Ntab-K326_AWOJ-SS5985_13601	ugaauuguaacugaaagagac	cucuuucaguuacaauucaac	cucuuucaguuacaauucaaccaauauuuuuuauaacaaauacuaagaacgauuggcugaauuguaacugaaagagac	Ntab-K326_AWOJ-SS5985:45477..45555:+	31	NovelmiRNA-306
Ntab-K326_AWOJ-SS8567_17388	uucccggcuggugcaucu	gugcgccaaugguggaaa	uucccggcuggugcaucugagugcuauggugaaaaugugcgccaaugguggaaa	Ntab-K326_AWOJ-SS8567:9882..9936:+	1513	NovelmiRNA-340
Ntab-K326_AWOJ-SS18097_30230	gaugaauggaacucguggauagau	auccacgccuuccauuugucc	gaugaauggaacucguggauagauguaaaucgauccacgccuuccauuugucc	Ntab-K326_AWOJ-SS18097:347218..347271:+	186	NovelmiRNA-256
Ntab-K326_AWOJ-SS2347_9018	uuugccggaaugaaaugaguguuu	acccucuuuuccuuccggcauaaug	acccucuuuuccuuccggcauaaugcuggaaucccucuguuuuagcauuugccggaaugaaaugaguguuu	Ntab-K326_AWOJ-SS2347:279057..279128:-	426	NovelmiRNA-94
Ntab-K326_AWOJ-SS27906_35279	ucuauguuugacaaguggaau	uccacuugucaaacgaagaca	ucuauguuugacaaguggaauauauggacccaaagucuugaauuuuuaggucacgaacuccacuugucaaacgaagaca	Ntab-K326_AWOJ-SS27906:4346..4425:-	17	NovelmiRNA-117
Ntab-K326_AWOJ-SS2987_9802	aucggcguaugcaccacuggu	caguggucauccguugauga	aucggcguaugcaccacuggucgagcuuuaaagcacaaagccaguggucauccguugauga	Ntab-K326_AWOJ-SS2987:45992..46053:+	40	NovelmiRNA-221
Ntab-K326_AWOJ-SS7752_16210	agucagaauccgggcuaa	ggccugggaucacaau	agucagaauccgggcuaaggccuccugaaggccugggaucacaau	Ntab-K326_AWOJ-SS7752:392001..392046:+	26	NovelmiRNA-78
Ntab-K326_AWOJ-SS14158_25461	uccacgugucaaaauacuuug	aaguauuuugauaugugaaaaaaau	uccacgugucaaaauacuuugggaaaaguccauauuggguaaauaugaaccuuuuucucaaaguauuuugauaugugaaaaaaau	Ntab-K326_AWOJ-SS14158:33457..33542:-	59	NovelmiRNA-125
Ntab-K326_AWOJ-SS19778_33921	aaauuugcauuguuugauuguucu	ucgaaugauguuaauuucgacu	aaauuugcauuguuugauuguucucaauaagaacaaucgaaugauguuaauuucgacu	Ntab-K326_AWOJ-SS19778:385940..385998:-	506	NovelmiRNA-337
Ntab-K326_AWOJ-SS8453_17272	uuugcccaaugaaauacuuauc	uaaguguucaucggacagagg	uuugcccaaugaaauacuuaucgaaugucaugaguucaaauaaguguucaucggacagagg	Ntab-K326_AWOJ-SS8453:106400..106461:+	68	NovelmiRNA-103
Ntab-K326_AWOJ-SS9762_19284	guaguuggacuuugggaugggc	ccuucugccagcgaugcgcu	guaguuggacuuugggaugggcuggccggucugccuuaggugugcaccggucgucuugucccuucugccagcgaugcgcu	Ntab-K326_AWOJ-SS9762:21881..21961:+	8404	NovelmiRNA-246
Ntab-K326_AWOJ-SS12330_23118	uaucugauuggcguggcaaauu	ucugccaccccauucagaucug	uaucugauuggcguggcaaauucuagauagaugauuaucuauauaugaaucugccaccccauucagaucug	Ntab-K326_AWOJ-SS12330:645476..645547:+	40	NovelmiRNA-43
Ntab-K326_AWOJ-SS19534_33569	uuuacguugauugauugcucu	agcaaucuauuagcguuaauu	uuuacguugauugauugcucuugacaagagcaaucuauuagcguuaauu	Ntab-K326_AWOJ-SS19534:23013..23062:-	134	NovelmiRNA-90
Ntab-K326_AWOJ-SS20527_35171	gugcgcuggauuaugacu	acauggccauggcacga	acauggccauggcacgauuggucauugcgcuugguugaaaagccaguggcgcgaagcuaucgugcgcuggauuaugacu	Ntab-K326_AWOJ-SS20527:88289..88368:+	681	NovelmiRNA-308
Ntab-K326_AWOJ-SS11765_22304	uuaaaaaggcgacaguguauu	uacacuaccgcuuuuuuaaca	uuaaaaaggcgacaguguauuagcagagauuucaaccuuggaagauacacuaccgcuuuuuuaaca	Ntab-K326_AWOJ-SS11765:49046..49112:+	39	NovelmiRNA-161
Ntab-K326_AWOJ-SS12702_23738	ccggaaugaaaugaguguuuc	aaccucuuuuccuuucggca	aaccucuuuuccuuucggcauaaugcuggaaucccuuuauuuuagcauuuuccggaaugaaaugaguguuuc	Ntab-K326_AWOJ-SS12702:706741..706813:-	23	NovelmiRNA-196
Ntab-K326_AWOJ-SS46_249	uuggaaagaaugggagccguaggau	ccuauccuuccauuuuauccgaaa	uuggaaagaaugggagccguaggauuugaauuacuaaaauccuauccuuccauuuuauccgaaa	Ntab-K326_AWOJ-SS46:50400..50464:-	23	NovelmiRNA-179
Ntab-K326_AWOJ-SS8453_17275	uuugcccaaugaaauacuuauc	uaaguguucaucggacagagg	uuugcccaaugaaauacuuaucgaaugucaagaguucaaauaaguguucaucggacagagg	Ntab-K326_AWOJ-SS8453:159542..159603:-	68	NovelmiRNA-5
Ntab-K326_AWOJ-SS12736_23781	auggguuaugaagcuccugcgugu	aaucaggacaaaaauaucc	aaucaggacaaaaauauccuaauugaaacaugaaaaguucauggguuaugaagcuccugcgugu	Ntab-K326_AWOJ-SS12736:20863..20927:+	41	NovelmiRNA-135
Ntab-K326_AWOJ-SS11678_22172	auauaugaucuuuaguuacaaaau	uuuguaacuaaugaccguauauuu	auauaugaucuuuaguuacaaaaugaccgaaugucaauacaauauacacuagaugcgaccauuuuguaacuaaugaccguauauuu	Ntab-K326_AWOJ-SS11678:135515..135601:+	53	NovelmiRNA-283
Ntab-K326_AWOJ-SS9634_19022	uaucuuuaaguuugguagugc	acugucaaacucaaauaua	acugucaaacucaaauauaagcauguuagaagacuuaugggccuuucuuuuagcaugcuuaucuuuaaguuugguagugc	Ntab-K326_AWOJ-SS9634:30770..30850:-	19	NovelmiRNA-106
Ntab-K326_AWOJ-SS9104_18230	uccucauggauuucuggccug	aaugcuuggcgauuugaaa	uccucauggauuucuggccugcgaaguauuugccggacugagaaucugaaugaauacucgucggccagaaaugcuuggcgauuugaaa	Ntab-K326_AWOJ-SS9104:395574..395662:+	3670	NovelmiRNA-132
Ntab-K326_AWOJ-SS19468_33503	aagcacguuuugacuuaucuaagc	uuauaagucaaauguuuau	aagcacguuuugacuuaucuaagcguuugguaaacgcccaaaaugcuuauaagucaaauguuuau	Ntab-K326_AWOJ-SS19468:746..811:-	17	NovelmiRNA-211
Ntab-K326_AWOJ-SS446_1975	uaccccgcaucuccacca	uaguagguagugugggugug	uaccccgcaucuccaccaucuuuacccuuccuuucuuagagaugggagugguugaagguguaguagguagugugggugug	Ntab-K326_AWOJ-SS446:345675..345755:-	1999	NovelmiRNA-188
Ntab-K326_AWOJ-SS16485_27756	uaaaaaggcggcacuacauca	augcagugccguuucuuuaac	uaaaaaggcggcacuacaucagcguaggauucgaucuugguagaugcagugccguuucuuuaac	Ntab-K326_AWOJ-SS16485:48261..48325:+	48	NovelmiRNA-7
Ntab-K326_AWOJ-SS230_1025	aaccgauguuggacuugggccggc	cggccuaaguauguccguuag	cggccuaaguauguccguuagcccuugaggcuuaaccgauguuggacuugggccggc	Ntab-K326_AWOJ-SS230:389540..389597:+	45	NovelmiRNA-293
Ntab-K326_AWOJ-SS57212_35671	uguuguaauucuucuuggcuau	agccaagauuaauuacaauaag	uguuguaauucuucuuggcuauauagccaagauuaauuacaauaag	Ntab-K326_AWOJ-SS57212:530..576:-	29	NovelmiRNA-291
Ntab-K326_AWOJ-SS3648_10665	uccucgugaacucugaaguguuag	aagagcuacuugaggucuacgaga	aagagcuacuugaggucuacgagauccucgugaacucugaaguguuag	Ntab-K326_AWOJ-SS3648:75943..75991:+	114	NovelmiRNA-355
Ntab-K326_AWOJ-SS4228_11438	aaauuugcauuguuugauuguucu	aacaguugaaugauguuaauuucg	aaauuugcauuguuugauuguucugaacaguugaaugauguuaauuucg	Ntab-K326_AWOJ-SS4228:336779..336828:+	490	NovelmiRNA-10
Ntab-K326_AWOJ-SS9371_18615	uccaaaugacugacauuauc	uaaugucauagucauuuggagu	uccaaaugacugacauuauccacauuaaacuuuugagauaaugucauagucauuuggagu	Ntab-K326_AWOJ-SS9371:38968..39028:-	65	NovelmiRNA-19
Ntab-K326_AWOJ-SS175190_37891	cuccuaaaguggggcagacu	ucuguccaagcacaaaguuggguu	ucuguccaagcacaaaguuggguuauguggcccaauagaaggcaugggcuacuggacuccuaaaguggggcagacu	Ntab-K326_AWOJ-SS175190:1039..1115:+	66	NovelmiRNA-26
Ntab-K326_AWOJ-SS898_4325	uccgaccaguguucauguuau	ugcauaaagcauuguccauggacg	ugcauaaagcauuguccauggacgagaguccgaccaguguucauguuau	Ntab-K326_AWOJ-SS898:516362..516411:+	23	NovelmiRNA-261
Ntab-K326_AWOJ-SS613_2791	uuggaaagaaugggagccguaggau	ccuauccuuccauuuuauccaaaa	uuggaaagaaugggagccguaggauuugaauuacuaacauccuauccuuccauuuuauccaaaa	Ntab-K326_AWOJ-SS613:116811..116875:-	23	NovelmiRNA-178
Ntab-K326_AWOJ-SS14172_25533	ucuauguuugacaaguggaau	uccacuuuucaaacaaagaca	ucuauguuugacaaguggaaucuguggacccaaaaucuugaauuuuuagcucacaaacuccacuuuucaaacaaagaca	Ntab-K326_AWOJ-SS14172:48475..48554:-	17	NovelmiRNA-121
Ntab-K326_AWOJ-SS8575_17414	aagcugugauccugggccgguccc	gaccggcccacuugccagccuuaa	aagcugugauccugggccggucccgauucuagaccggcccacuugccagccuuaa	Ntab-K326_AWOJ-SS8575:266817..266872:+	31	NovelmiRNA-334
Ntab-K326_AWOJ-SS10475_20401	ugaugguucugaaucuauauuuc	uagauucagaaccaucaaauu	ugaugguucugaaucuauauuucauauuuuuuaaaaucuuaguaauuuuuaauaucuauaucuauguuuuauagauucagaaccaucaaauu	Ntab-K326_AWOJ-SS10475:141320..141412:-	99	NovelmiRNA-230
Ntab-K326_AWOJ-SS10681_20835	ugucuacuaaaauggaacgag	cguuuucuuuuaguaugacauc	cguuuucuuuuaguaugacaucgaguuuauugagcuuagugucuacuaaaauggaacgag	Ntab-K326_AWOJ-SS10681:295771..295831:+	114	NovelmiRNA-204
Ntab-K326_AWOJ-SS358990_40717	aacggauacuagguugaaccgggu	ccggugcaccaguauaaaaaaa	aacggauacuagguugaaccggguuguagcccguuaaaaacuuguuaacggguuagcgggcuuagcggguuccggugcaccaguauaaaaaaa	Ntab-K326_AWOJ-SS358990:3615..3708:-	21	NovelmiRNA-99
Ntab-K326_AWOJ-SS7591_15958	guccucguguuggauccuc	ggauucgacauuuacccag	guccucguguuggauccuccaaaaauguaugacuuuuggaggauucgacauuuacccag	Ntab-K326_AWOJ-SS7591:75467..75526:+	16	NovelmiRNA-269
Ntab-K326_AWOJ-SS3486_10478	aaaaacguggcugauggaauuugc	cuauuuauagccucauuugc	cuauuuauagccucauuugcaugaagcuuuguauugcauggcaaaaacguggcugauggaauuugc	Ntab-K326_AWOJ-SS3486:61415..61481:-	23	NovelmiRNA-242
Ntab-K326_AWOJ-SS133_635	aagaucugcguacacacuacccuc	cugggucguuguuguuguugu	aagaucugcguacacacuacccuccccauaccccacuagugggauuucacugggucguuguuguuguugu	Ntab-K326_AWOJ-SS133:2006000..2006070:-	1637	NovelmiRNA-190
Ntab-K326_AWOJ-SS13515_24779	accuaucaaguuugaauucuggau	ccaaaauuuaaucuuugauggguuc	accuaucaaguuugaauucuggauccaccuuugcgucuaacuaguugaaauugaagauaaagucagauccaaaauuuaaucuuugauggguuc	Ntab-K326_AWOJ-SS13515:228331..228424:-	27	NovelmiRNA-366
Ntab-K326_AWOJ-SS88189_36153	agcaccuguguauggacuuccagc	aaguuuacauguaaaaaauucgag	agcaccuguguauggacuuccagcgcauauuauguuggaacuccagcacauuaugaaauuccaagcauguuauguuggaaguuuacauguaaaaaauucgag	Ntab-K326_AWOJ-SS88189:3790..3892:-	226	NovelmiRNA-58
Ntab-K326_AWOJ-SS7271_15462	uuggaaagaaugggagccguaggau	uauccuuccauuuuauccgaaa	uuggaaagaaugggagccguaggauuugaauuacuaaaaucauauccuuccauuuuauccgaaa	Ntab-K326_AWOJ-SS7271:658742..658806:+	23	NovelmiRNA-108
Ntab-K326_AWOJ-SS11477_21890	acucacguuuccuucuagcau	acuaaaaggaaacuugcuuuu	acucacguuuccuucuagcaugacgccagaacuuauuuguuuagucguauacuaaaaggaaacuugcuuuu	Ntab-K326_AWOJ-SS11477:9189..9260:+	68	NovelmiRNA-213
Ntab-K326_AWOJ-SS13030_24162	acagaucacagauucgaaccuagu	guucgaacugugcgucacuggccc	acagaucacagauucgaaccuaguauuuaaguggacaaggguagaggacgggcccgcuauugaccaagguucgaacugugcgucacuggccc	Ntab-K326_AWOJ-SS13030:3472..3564:+	22	NovelmiRNA-97
Ntab-K326_AWOJ-SS10773_20956	ucugaagguugggcuugg	agggauuaggcuaauugggcu	agggauuaggcuaauugggcuggguuuuggucugaagguugggcuugg	Ntab-K326_AWOJ-SS10773:476268..476316:-	17	NovelmiRNA-215
Ntab-K326_AWOJ-SS1826_8102	agagaggcuguuuccgauagaccu	cggcuauuuucgacagacccucgg	agagaggcuguuuccgauagaccugauagacccucggcuauuuucgacagacccucgg	Ntab-K326_AWOJ-SS1826:564630..564688:-	1114	NovelmiRNA-52
Ntab-K326_AWOJ-SS460_2032	gucugucgguagacuugaac	ugaaaauaucgacggauau	gucugucgguagacuugaaccaaauuuucaaauuuuguugaaaauaucgacggauau	Ntab-K326_AWOJ-SS460:450231..450288:+	92	NovelmiRNA-133
Ntab-K326_AWOJ-SS5872_13466	uuccuucuagcacgacgccaaa	uggagccugcuaaaaggaaac	uuccuucuagcacgacgccaaaacuuguuuguuuuggagccugcuaaaaggaaac	Ntab-K326_AWOJ-SS5872:1469440..1469495:+	23	NovelmiRNA-303
Ntab-K326_AWOJ-SS16645_27999	auccgacacgaauucugauauagu	aaugaggauaucggacaccggaug	auccgacacgaauucugauauagucgggcuacaaugaggauaucggacaccggaug	Ntab-K326_AWOJ-SS16645:89728..89784:-	51	NovelmiRNA-81
Ntab-K326_AWOJ-SS17925_29688	agacaacucucucuaaggaacu	agaaggggugccuccucc	agacaacucucucuaaggaacucagcaaaauagccccaugacuuuuggagaaggggugccuccucc	Ntab-K326_AWOJ-SS17925:519330..519396:+	2376	NovelmiRNA-191
Ntab-K326_AWOJ-SS17628_29155	augccgaaggcagggcuagugacu	ucaaaagccggcagacuucgcaaau	ucaaaagccggcagacuucgcaaaugcgaaggggaagucgcaaaaugccgaaggcagggcuagugacu	Ntab-K326_AWOJ-SS17628:15823..15891:+	5003	NovelmiRNA-331
Ntab-K326_AWOJ-SS2671_9368	auaguguuguuaggcuuauagaug	uuuagaugccuucaccguau	auaguguuguuaggcuuauagaugaggagcaucugauaaagaaauauacucaugcuccacauuuagaugccuucaccguau	Ntab-K326_AWOJ-SS2671:20146..20227:+	21	NovelmiRNA-16
Ntab-K326_AWOJ-SS12101_22792	ugucuuuugcaacucuagcauu	uagagauuugcaauucuuuggc	ugucuuuugcaacucuagcauugugggugagagacagagugcuagagauuugcaauucuuuggc	Ntab-K326_AWOJ-SS12101:204726..204790:+	427	NovelmiRNA-263
Ntab-K326_AWOJ-SS18834_32622	aguucaaacuuaaggacaucgugu	acacgacgucgugaaguuuaaacc	acacgacgucgugaaguuuaaaccucaaaguucaaacuuaaggacaucgugu	Ntab-K326_AWOJ-SS18834:498030..498082:-	35	NovelmiRNA-149
Ntab-K326_AWOJ-SS12612_23606	uuggagcuucgagugaagagc	ucuucucauaaugcuccaaaca	uuggagcuucgagugaagagcaaaaagccacucgcuugcuucuucucauaaugcuccaaaca	Ntab-K326_AWOJ-SS12612:67585..67647:+	46	NovelmiRNA-325
Ntab-K326_AWOJ-SS13030_24166	auacuagguucgaaucugugaucu	cgcacaguucgaaccuuggucaa	cgcacaguucgaaccuuggucaauagcgggcccguccucuacccuuguccacuuaaauacuagguucgaaucugugaucu	Ntab-K326_AWOJ-SS13030:3473..3553:-	19	NovelmiRNA-278
Ntab-K326_AWOJ-SS7788_16268	uuggacaaaaggauuacagaaaaua	uuugcuguauccaguuguccuaua	uuggacaaaaggauuacagaaaauacggagugauuguuugcuguauccaguuguccuaua	Ntab-K326_AWOJ-SS7788:108799..108859:+	39	NovelmiRNA-284
Ntab-K326_AWOJ-SS318425_40063	uuccacaacuuucuugaag	ucgagaagguucggaaag	uuccacaacuuucuugaagaaaugucgagaagguucggaaag	Ntab-K326_AWOJ-SS318425:27132..27174:-	10	NovelmiRNA-138
Ntab-K326_AWOJ-SS8527_17331	uggacugcucgagcugca	uagcucaucaagguccuua	uagcucaucaagguccuuaaaucuucccucuggugcuucauggacugcucgagcugca	Ntab-K326_AWOJ-SS8527:16489..16547:+	81	NovelmiRNA-85
Ntab-K326_AWOJ-SS15603_26821	agucuuuugcaacucuagcauc	ugcuagaaauuugcaauucuuggcuag	agucuuuugcaacucuagcaucuugggugaaagacucagugcuagaaauuugcaauucuuggcuag	Ntab-K326_AWOJ-SS15603:99698..99764:-	48	NovelmiRNA-172
Ntab-K326_AWOJ-SS150686_37377	guucucguagcucaguugguuag	guuugacucucaacaaggacau	guucucguagcucaguugguuagagcguccgcuuaguuagcggaugucuuguguuugacucucaacaaggacau	Ntab-K326_AWOJ-SS150686:11253..11327:-	429	NovelmiRNA-333
Ntab-K326_AWOJ-SS223906_38558	uuuucagacgaagaugguuga	aaucuucuucuucugaugaua	aaucuucuucuucugaugauaauuuucagacgaagaugguuga	Ntab-K326_AWOJ-SS223906:2061..2104:-	38	NovelmiRNA-203
