# Supplementary material for: Integrated mRNA and microRNA analysis identifies genes and small miRNA molecules associated with transcriptional and post-transcriptional-level responses to both drought stress and re-watering treatment in tobacco
Source: BMC Genomics. 2017 Jan 10;18:62. doi: 10.1186/s12864-016-3372-0 (PMC5223433; doi:10.1186/s12864-016-3372-0)
Supplement: Additional file 12: — Novel miRNA candidates detected in the DL library. (XLSX 64 kb) [file 12864_2016_3372_MOESM12_ESM.xlsx]

## Sheet: LPP-DL-small_novel_miRNA_output
Sequence-region	mature_seq	star_seq	precursor_seq	precursor_coordinate	mature_read_count	UnionID
Ntab-K326_AWOJ-SS11519_25240	uccucguguugcaucccu	agaguaauacuaggaugggu	agaguaauacuaggaugggugaccccuugggacguccucguguugcaucccu	Ntab-K326_AWOJ-SS11519:224644..224696:-	24194	NovelmiRNA-127
Ntab-K326_AWOJ-SS4827_13939	ucggaccaggcuucauuccuc	ggaauguuggcuggcucgacg	ggaauguuggcuggcucgacgcaaccacccauucuaauuauaacugggaagggugaaggcaucggaccaggcuucauuccuc	Ntab-K326_AWOJ-SS4827:32014..32096:-	14741	NovelmiRNA-150
Ntab-K326_AWOJ-SS149384_42732	uauguucucaggucgccccug	ggggcaaccugagaucaugu	ggggcaaccugagaucauguguacgacauuuuuuguuuuugauaauuuuaguaauacauauguucucaggucgccccug	Ntab-K326_AWOJ-SS149384:4842..4921:-	12727	NovelmiRNA-254
Ntab-K326_AWOJ-SS1133_6395	uauguucucaggucgccccug	ggggcaaccuaagaucauaug	ggggcaaccuaagaucauauguaugacguuuuuuuuauuuuaauaauuuuuguaauugugauacauauguucucaggucgccccug	Ntab-K326_AWOJ-SS1133:259004..259090:+	12761	NovelmiRNA-327
Ntab-K326_AWOJ-SS14162_29324	gauguugcuuuuaggacu	ucgaagacaaucagauau	ucgaagacaaucagauaucguccuagucucaaccauaaauaaugucgaccagggaucgguggauguugcuuuuaggacu	Ntab-K326_AWOJ-SS14162:288708..288787:-	8378	NovelmiRNA-368
Ntab-K326_AWOJ-SS20527_40307	aggacgguggucauggaagu	guuacggugccaaccugcgu	guuacggugccaaccugcgugcuaaccuagaucccacaaaggguguuggucgauuaaggcaguaggacgguggucauggaagu	Ntab-K326_AWOJ-SS20527:4114..4197:+	1730	NovelmiRNA-300
Ntab-K326_AWOJ-SS142130_42625	guccucguguugcauccuu	agcgugcuugggugagaguaguacua	agcgugcuugggugagaguaguacuagaaugggugacccccugggauguccucguguugcauccuu	Ntab-K326_AWOJ-SS142130:1058..1124:+	8096	NovelmiRNA-87
Ntab-K326_AWOJ-SS1827_9280	cuguggucgugaagcacugac	acaguguuucaugcaucaca	acaguguuucaugcaucacaagaugagcuucuaagcucaaaccuguggucgugaagcacugac	Ntab-K326_AWOJ-SS1827:398892..398955:-	5712	NovelmiRNA-171
Ntab-K326_AWOJ-SS312529_45477	uuagauucacgcacaaacucg	cguuugugcgugaaucugaca	cguuugugcgugaaucugacaacccuuuuuuaucauuaaaucuauuuuuauuucauggguuguguuuguuagauucacgcacaaacucg	Ntab-K326_AWOJ-SS312529:33522..33611:+	3710	NovelmiRNA-144
Ntab-K326_AWOJ-SS4231_13061	uuagauucacgcacaaacucg	cguuugugcgugaaucugaca	cguuugugcgugaaucugacaacccuuuuuucaucauuaaaucuauuuuuaucucauggguuguguuuguuagauucacgcacaaacucg	Ntab-K326_AWOJ-SS4231:45293..45383:+	3160	NovelmiRNA-73
Ntab-K326_AWOJ-SS20146_39572	auacuagauaugaccuca	ggggucaaggucggcuagu	auacuagauaugaccucaaaauaaucggggucaaggucggcuagu	Ntab-K326_AWOJ-SS20146:234536..234581:-	3034	NovelmiRNA-220
Ntab-K326_AWOJ-SS15806_31013	ucaaugcgucagucaacgucc	acgcuaacuggcgcauugagc	acgcuaacuggcgcauugagcaaccucucaagcaaccaccagagguugagguugcucaaugcgucagucaacgucc	Ntab-K326_AWOJ-SS15806:330819..330895:+	2133	NovelmiRNA-344
Ntab-K326_AWOJ-SS14288_29470	ucaaugcgucagucaacgucc	acgcugacuggcgcauugagc	acgcugacuggcgcauugagcaaccucucaagcaaccauuagagguugagguugcucaaugcgucagucaacgucc	Ntab-K326_AWOJ-SS14288:365378..365454:-	2133	NovelmiRNA-57
Ntab-K326_AWOJ-SS17353_32992	guucgauuccggagaggga	cccaauccugauacggggaga	guucgauuccggagagggaaccugagaaacggcuaccacauccaaggaagguaacaaggacgcaaauuacccaauccugauacggggaga	Ntab-K326_AWOJ-SS17353:218689..218779:-	512	NovelmiRNA-167
Ntab-K326_AWOJ-SS9705_21965	cgguaauuccagcuccaau	auuggagggcaagucuggu	auuggagggcaagucuggugcuagcaacugcgguaauuccagcuccaau	Ntab-K326_AWOJ-SS9705:141920..141969:-	714	NovelmiRNA-363
Ntab-K326_AWOJ-SS13620_28696	cgcgggguagagcaguuu	aauccugucuccgcaaca	cgcgggguagagcaguuugguggcucgcaaggcucauaaccuugaggucacgaguucaaauccugucuccgcaaca	Ntab-K326_AWOJ-SS13620:12565..12641:+	2703	NovelmiRNA-225
Ntab-K326_AWOJ-SS494_2526	guuuguuugaugguaucu	ugaaacuuaagaucuuaaaaacuu	guuuguuugaugguaucuuagcuguaaauguuacauuuauuucguaugaaacuuaagaucuuaaaaacuu	Ntab-K326_AWOJ-SS494:38167..38237:+	2353	NovelmiRNA-233
Ntab-K326_AWOJ-SS16407_31618	uaaggaagcugauuggug	aaccgaccuugaucuucg	uaaggaagcugauuggugggauuccccugaggggugcaccgccaaccgaccuugaucuucg	Ntab-K326_AWOJ-SS16407:225706..225767:+	1988	NovelmiRNA-48
Ntab-K326_AWOJ-SS12612_27148	gcucagugguagagcauuugacu	gucacugguucgagcccu	gcucagugguagagcauuugacuauagauaagaggucacugguucgagcccu	Ntab-K326_AWOJ-SS12612:139109..139161:+	1480	NovelmiRNA-118
Ntab-K326_AWOJ-SS2846_10915	guugacuggacaucuagg	ccagagcuagcuaguucucu	ccagagcuagcuaguucucuccgaaauguauugaggcacaauaguugacuggacaucuagg	Ntab-K326_AWOJ-SS2846:67420..67481:+	1448	NovelmiRNA-202
Ntab-K326_AWOJ-SS2846_10916	guugacuggacaucuagg	gagaacgguaccaaauca	guugacuggacaucuagggauaaagcacgauuuugaugcgggucucgagaacgguaccaaauca	Ntab-K326_AWOJ-SS2846:67463..67527:+	1448	NovelmiRNA-317
Ntab-K326_AWOJ-SS12410_26743	uaaugggcuugauaucuugca	cgagauaucaagcccauuaagc	uaaugggcuugauaucuugcaaaacauuagggaucauguguuagaccucuaauguuuugcgagauaucaagcccauuaagc	Ntab-K326_AWOJ-SS12410:190140..190221:-	875	NovelmiRNA-315
Ntab-K326_AWOJ-SS909_4937	uauguucucaggucggcccug	ggggcaacgugagaucauaug	ggggcaacgugagaucauauguaccacauuuuuuguuuuugauaauuuuaguaauuguaauacauauguucucaggucggcccug	Ntab-K326_AWOJ-SS909:3829..3914:+	613	NovelmiRNA-217
Ntab-K326_AWOJ-SS2376_10284	uuauacagagaaaccgcggucg	accgcguuucuccguauaacc	uuauacagagaaaccgcggucgaguuaacugagaaauuuggcuuuucuucucauucucuaccgcguuucuccguauaacc	Ntab-K326_AWOJ-SS2376:68556..68636:+	674	NovelmiRNA-143
Ntab-K326_AWOJ-SS555_2809	auuguuacauguagcacugga	aaugcucaugugacaauccuc	auuguuacauguagcacuggaucgcauaaacauuugucggccaaugcucaugugacaauccuc	Ntab-K326_AWOJ-SS555:83924..83987:-	547	NovelmiRNA-281
Ntab-K326_AWOJ-SS332_1563	aagcgucuguagaagaacuucuuc	acgauuuucaguugcaauucuugu	aagcgucuguagaagaacuucuuccacgauuuucaguugcaauucuugu	Ntab-K326_AWOJ-SS332:1116031..1116080:-	555	NovelmiRNA-345
Ntab-K326_AWOJ-SS8692_20306	aagcgucuguagaagaacuucuuc	acgauuuucaguugcaauucuugu	aagcgucuguagaagaacuucuuccacgauuuucaguugcaauucuugu	Ntab-K326_AWOJ-SS8692:181985..182034:+	555	NovelmiRNA-205
Ntab-K326_AWOJ-SS567_2896	uaaugggcuugauaucuugc	gagauaucaaacccauuaagc	uaaugggcuugauaucuugcuaaacauuagggauaaggugcuagaccucuaauguuuugcgagauaucaaacccauuaagc	Ntab-K326_AWOJ-SS567:140054..140135:+	298	NovelmiRNA-266
Ntab-K326_AWOJ-SS9252_21201	aguccucguguugcaucu	ugcuaggauggaugacuc	ugcuaggauggaugacucccuagaaaguccucguguugcaucu	Ntab-K326_AWOJ-SS9252:84099..84142:-	279	NovelmiRNA-80
Ntab-K326_AWOJ-SS10481_23392	aagcgucuauagaugaacuucuuc	acgauuuucaguuguaauucuugu	aagcgucuauagaugaacuucuuccacgauuuucaguuguaauucuugu	Ntab-K326_AWOJ-SS10481:98416..98465:+	349	NovelmiRNA-305
Ntab-K326_AWOJ-SS19259_38144	uuugucuuuccgauaccuccca	ggaggugucgaaagauauagu	ggaggugucgaaagauauaguuauauuuguuuucuuucaauucaaaguugaaagaauaaaaauaauuuugucuuuccgauaccuccca	Ntab-K326_AWOJ-SS19259:11042..11130:-	116	NovelmiRNA-23
Ntab-K326_AWOJ-SS8277_19500	aucaugcgaucucuucggauu	uccaaagggaucgcauugauc	uccaaagggaucgcauugauccugugucccaauuugaguccaaugggaucaugcgaucucuucggauu	Ntab-K326_AWOJ-SS8277:17566..17634:-	75	NovelmiRNA-323
Ntab-K326_AWOJ-SS7631_18346	aucaugcgaucucuucggauu	uccaaagggaucgcauugauc	uccaaagggaucgcauugauccugugucccaauuacagucuaaugggaucaugcgaucucuucggauu	Ntab-K326_AWOJ-SS7631:7828..7896:-	75	NovelmiRNA-151
Ntab-K326_AWOJ-SS254_1276	uuugccggaaugaaaugaguguuu	acccucuuuucuuuccgguaua	acccucuuuucuuuccgguauaaugcuggaaucccuuuguuuuagcauuugccggaaugaaaugaguguuu	Ntab-K326_AWOJ-SS254:247770..247841:+	84	NovelmiRNA-313
Ntab-K326_AWOJ-SS9986_22580	ugaaucuugaugaugcugcau	gcaacaccuucaagauucaca	gcaacaccuucaagauucacauauauuugucaauaaaauccaaugugaaucuugaugaugcugcau	Ntab-K326_AWOJ-SS9986:372462..372528:-	121	NovelmiRNA-304
Ntab-K326_AWOJ-SS7910_18854	aucaugcuaucccuuuggacu	uccaaagggaucgcauugauc	uccaaagggaucgcauugaucccauuuuuguuucuauuaauuuaagaaacugaauuuggaucaugcuaucccuuuggacu	Ntab-K326_AWOJ-SS7910:7497..7577:-	67	NovelmiRNA-116
Ntab-K326_AWOJ-SS18467_36203	ugaaucuugaugaugcugcau	gcaacaccuucaagauuuaca	gcaacaccuucaagauuuacauauauuugucauuaaaaucauaugugaaucuugaugaugcugcau	Ntab-K326_AWOJ-SS18467:320225..320291:+	121	NovelmiRNA-280
Ntab-K326_AWOJ-SS1384_7855	accaaaucggucguuacaugaagu	acguaacgacggauuuaacaauac	accaaaucggucguuacaugaagugacacauuucgucauuacguaacgacggauuuaacaauac	Ntab-K326_AWOJ-SS1384:163346..163410:-	113	NovelmiRNA-131
Ntab-K326_AWOJ-SS347608_46183	aagcgucugcagacgaacuucuuc	cacgauuuuuaguugcaauucuug	aagcgucugcagacgaacuucuuccacgauuuuuaguugcaauucuug	Ntab-K326_AWOJ-SS347608:11627..11675:-	205	NovelmiRNA-174
Ntab-K326_AWOJ-SS5029_14268	uaugccgguauaacuuauauu	uauaaguuaugccgguauaacuu	uaugccgguauaacuuauauugggauaaguuaugcugggauuguuguuuauucauuguauaaguuaugccgguauaacuu	Ntab-K326_AWOJ-SS5029:55951..56031:-	87	NovelmiRNA-37
Ntab-K326_AWOJ-SS460_2274	cugucgguagacuugaac	ugaaaauaucgacggauaucc	cugucgguagacuugaaccaaauuuucaaauuuuguugaaaauaucgacggauaucc	Ntab-K326_AWOJ-SS460:450233..450290:+	87	NovelmiRNA-248
Ntab-K326_AWOJ-SS2347_10234	uuugccggaaugaaaugaguguuu	cccucuuuuccuuccggc	cccucuuuuccuuccggcauaaugcuggaaucccucuguuuuagcauuugccggaaugaaaugaguguuu	Ntab-K326_AWOJ-SS2347:279057..279127:-	84	NovelmiRNA-270
Ntab-K326_AWOJ-SS3022_11218	auauaucgguccugcauaauaugc	auauuaugcuggacugguccgugu	auauaucgguccugcauaauaugcuggaaauucauacauaucauacacagguguaccaaucuccaguauauuaugcuggacugguccgugu	Ntab-K326_AWOJ-SS3022:190163..190254:+	50	NovelmiRNA-245
Ntab-K326_AWOJ-SS15453_30546	uaaggucugugcacacacuac	uaggucuguguacacacu	uaaggucugugcacacacuacccuccccagaucgaaaacaaccucucuaucuucacaagguaggauaggucuguguacacacu	Ntab-K326_AWOJ-SS15453:185695..185778:-	41	NovelmiRNA-76
Ntab-K326_AWOJ-SS2187_9912	aaaaaugucgccauacucgug	agguauggugacauuuuugga	aaaaaugucgccauacucgugucaaauccuccaaaaaugcauaauaucugaagaaucugauacagguauggugacauuuuugga	Ntab-K326_AWOJ-SS2187:622018..622102:+	70	NovelmiRNA-122
Ntab-K326_AWOJ-SS3466_11845	uugcauaugucaggagcuuc	agcugcugaccuauggau	agcugcugaccuauggaucccucagcccuaucaauaauaauaauauuguuggauagguuuguggcuugcauaugucaggagcuuc	Ntab-K326_AWOJ-SS3466:16871..16956:-	63	NovelmiRNA-200
Ntab-K326_AWOJ-SS1467_8297	acagaagagagugagcaca	gcucgcugcucuaucugucacc	acagaagagagugagcacacauggaguuuucuugcauugauauauauauauaugcuugaagcuaugcgugcucgcugcucuaucugucacc	Ntab-K326_AWOJ-SS1467:211079..211170:+	44	NovelmiRNA-199
Ntab-K326_AWOJ-SS732_3738	aaaguggauagagguaaaacuugc	aaguuuuaccgcucuccacu	aaguuuuaccgcucuccacuuucaucuugugaguaugauaggaugaaaguggauagagguaaaacuugc	Ntab-K326_AWOJ-SS732:100643..100712:-	64	NovelmiRNA-4
Ntab-K326_AWOJ-SS16313_31480	uuaucaacucagacaaauaug	ucuuugucugaguugauaaga	uuaucaacucagacaaauaugugauuugcuucgccugcaucgaaucaucauuaaauucacaucuuugucugaguugauaaga	Ntab-K326_AWOJ-SS16313:960286..960368:+	56	NovelmiRNA-296
Ntab-K326_AWOJ-SS9371_21393	uccaaaugacugacauuaucu	auaaugucagucauuuggagu	auaaugucagucauuuggaguucaagcuuaggggacaaaaucucgugauuuggacuccaaaugacugacauuaucu	Ntab-K326_AWOJ-SS9371:38872..38948:+	54	NovelmiRNA-353
Ntab-K326_AWOJ-SS16525_31867	uuaucaacucagacaaauaug	ucuuugucugaguugauaaga	uuaucaacucagacaaauaugugauuugcuucgccugcaccgaaucaucauuaaauucacaucuuugucugaguugauaaga	Ntab-K326_AWOJ-SS16525:29192..29274:-	56	NovelmiRNA-34
Ntab-K326_AWOJ-SS17993_34242	uuauuguugauuauaccgaaa	uugguaucaaucaacaauaaa	uuauuguugauuauaccgaaaucgagauucaacucaccggauuuaguauuuugguaucaaucaacaauaaa	Ntab-K326_AWOJ-SS17993:1560400..1560471:+	52	NovelmiRNA-309
Ntab-K326_AWOJ-SS11184_24634	ugucuacuaaaauggaacgag	guuuuauuuuaguaugacauugagu	guuuuauuuuaguaugacauugaguucauugagcuuagugucuacuaaaauggaacgag	Ntab-K326_AWOJ-SS11184:30428..30487:-	56	NovelmiRNA-29
Ntab-K326_AWOJ-SS2244_10047	ugucuacuaaaauggaacgag	guuuuauuuuaguaugacauugagu	guuuuauuuuaguaugacauugaguucauugagcuuagugucuacuaaaauggaacgag	Ntab-K326_AWOJ-SS2244:65284..65343:+	56	NovelmiRNA-40
Ntab-K326_AWOJ-SS11678_25484	auauaugaucuuuaguuacaaaau	uuguaacuaaugaccguaua	auauaugaucuuuaguuacaaaaugaccgaaugucaauacaauauacacuagaugcgaccauuuuguaacuaaugaccguaua	Ntab-K326_AWOJ-SS11678:135515..135598:+	49	NovelmiRNA-307
Ntab-K326_AWOJ-SS2502_10412	cggaucucuuggcggaaaga	uuucuuccaagaagauccauc	uuucuuccaagaagauccaucaggauucuaaauccaagacggaucucuuggcggaaaga	Ntab-K326_AWOJ-SS2502:279274..279333:-	44	NovelmiRNA-27
Ntab-K326_AWOJ-SS16611_32033	cggaucucuuggaggaaagac	uuucuuccaagaagaucaauu	uuucuuccaagaagaucaauuaggauucuaaauccaagacggaucucuuggaggaaagac	Ntab-K326_AWOJ-SS16611:236722..236782:+	39	NovelmiRNA-229
Ntab-K326_AWOJ-SS9500_21603	ggaaucuugaugaugcugcag	ggagcaucaucaagauucaca	ggagcaucaucaagauucacauagcauuuuuagggcuuuuuagcccuaugguuuauugauaugggaaucuugaugaugcugcag	Ntab-K326_AWOJ-SS9500:285240..285324:+	28	NovelmiRNA-9
Ntab-K326_AWOJ-SS14889_30061	gaagacuggaccaacguacugggu	agaggcggauccagaauuuuaagc	agaggcggauccagaauuuuaagcuuaugguuccuauaacaaucucaaguuaaucuacaugaagacuggaccaacguacugggu	Ntab-K326_AWOJ-SS14889:173105..173189:+	40	NovelmiRNA-88
Ntab-K326_AWOJ-SS3322_11621	uuugcauaaaauucgcgcacc	ucgugaguuuuaugcaaaug	ucgugaguuuuaugcaaaugucuggaaccuaccuacaucuaucaagugaaaggcauuugcauaaaauucgcgcacc	Ntab-K326_AWOJ-SS3322:773270..773346:+	26	NovelmiRNA-8
Ntab-K326_AWOJ-SS3322_11630	uuugcauaaaauucgcgcacc	ucgugaguuuuaugcaaaug	ucgugaguuuuaugcaaaugucuggaaccuaccuacaucuaucaagugaaaggcauuugcauaaaauucgcgcacc	Ntab-K326_AWOJ-SS3322:875061..875137:-	26	NovelmiRNA-101
Ntab-K326_AWOJ-SS17554_33345	cuguggccacggggcacugac	caguguuccaugcaucacagga	caguguuccaugcaucacaggaugagcuucuaagcucaaaccuguggccacggggcacugac	Ntab-K326_AWOJ-SS17554:489691..489753:+	19	NovelmiRNA-329
Ntab-K326_AWOJ-SS6101_15724	uuccuucuagcacgacgccaaaccu	uuuggcgccugcuaaaaggaaac	uuccuucuagcacgacgccaaaccuuguuuguuuuggcgccugcuaaaaggaaac	Ntab-K326_AWOJ-SS6101:38455..38510:+	26	NovelmiRNA-316
Ntab-K326_AWOJ-SS14091_29109	gaguuauaguuuguuugac	aauuaauuugaaaaacacuuuuga	gaguuauaguuuguuugaccaagcuacuagaacuaucuuauuuugagauacaguuuuguuugguuaauuaauuugaaaaacacuuuuga	Ntab-K326_AWOJ-SS14091:681946..682035:-	32	NovelmiRNA-147
Ntab-K326_AWOJ-SS18084_34605	acgggcuagcaauaagaagag	cuucuuguuucugaguucguu	cuucuuguuucugaguucguuauucgacuucaguuugauuggaguugauagugacgggcuagcaauaagaagag	Ntab-K326_AWOJ-SS18084:195487..195561:+	14	NovelmiRNA-155
Ntab-K326_AWOJ-SS9371_21396	auaaugucagucauuuggagu	uccaaaugacugacauuauc	auaaugucagucauuuggaguccaaaucacgagauuuuguccccuaagcuugaacuccaaaugacugacauuauc	Ntab-K326_AWOJ-SS9371:38870..38945:-	8	NovelmiRNA-104
Ntab-K326_AWOJ-SS234787_44164	uuugucuuuccgaugccuccca	ggaggugucuaaagauaaauu	ggaggugucuaaagauaaauuuauauuuguuuuuuucaauucaaaguugaaaaauaaaauaauuuugucuuuccgaugccuccca	Ntab-K326_AWOJ-SS234787:1230..1315:-	17	NovelmiRNA-210
Ntab-K326_AWOJ-SS12230_26414	uggggaccguggauugauu	aaucaauccucgcccuccauu	uggggaccguggauugauugcaaaucaauccucgcccuccauu	Ntab-K326_AWOJ-SS12230:39475..39518:+	8	NovelmiRNA-136
Ntab-K326_AWOJ-SS874_4713	auagaucguugcaauuguug	aacacguguugacuacgucucugu	auagaucguugcaauuguugauauucaacaaggaauuuuuuuagaaaucgugagucaucaacacguguugacuacgucucugu	Ntab-K326_AWOJ-SS874:168878..168961:-	41	NovelmiRNA-364
Ntab-K326_AWOJ-SS19670_38735	cacuugaccagguauaugagg	cucauauaccuggucaaggugu	cacuugaccagguauaugaggcauuucaggguucuuccgaagaagagugacccugaaaggccucauauaccuggucaaggugu	Ntab-K326_AWOJ-SS19670:38237..38320:-	10	NovelmiRNA-262
Ntab-K326_AWOJ-SS16483_31809	ucguuugauucugauuuu	aaguuaugauggauugaaugaagg	ucguuugauucugauuuucagaaaguuaacccauuuauuauuuggacaauugcacagaaaguuaugauggauugaaugaagg	Ntab-K326_AWOJ-SS16483:933..1015:-	42	NovelmiRNA-206
Ntab-K326_AWOJ-SS81037_41292	aaauagccguugucguggagu	uccacgacaauggcuauuuuu	aaauagccguugucguggaguuucaaauugucauggaguuucaccuguggaauuugaaacuccacgacaauggcuauuuuu	Ntab-K326_AWOJ-SS81037:13371..13452:+	9	NovelmiRNA-44
Ntab-K326_AWOJ-SS4740_13754	cguacucagcguggcuccauc	uggugccacgcugugugcgac	cguacucagcguggcuccaucaauacuugcagacgugcauauauugauggugccacgcugugugcgac	Ntab-K326_AWOJ-SS4740:565..633:+	8	NovelmiRNA-153
Ntab-K326_AWOJ-SS8575_20046	aagcugugauccugggccgguccc	accggcccacuugccagccuuaac	aagcugugauccugggccggucccgauucuagaccggcccacuugccagccuuaac	Ntab-K326_AWOJ-SS8575:266817..266873:+	10	NovelmiRNA-56
Ntab-K326_AWOJ-SS18299_35512	aaguccgguaacauuuugaagagu	ccgaaaauguugucggaugcgugu	ccgaaaauguugucggaugcgugucggauccuacaaaugcaguguacuuuuggaggaucugacacaaguccgguaacauuuugaagagu	Ntab-K326_AWOJ-SS18299:54671..54760:-	29	NovelmiRNA-164
Ntab-K326_AWOJ-SS4259_13136	ggggacccuugauagaaggaugug	guugcuucuguuucggucc	ggggacccuugauagaaggauguggagaugguagaauuaucguagaucucuacuacuaccugauguugcuucuguuucggucc	Ntab-K326_AWOJ-SS4259:16508..16591:+	12	NovelmiRNA-84
Ntab-K326_AWOJ-SS807_4220	cugaguuggcaagaaaccucg	aaguuucuugcuuccuuaagc	aaguuucuugcuuccuuaagcuacuuacccgucucaguauauggugacugaguuggcaagaaaccucg	Ntab-K326_AWOJ-SS807:1387460..1387528:-	171	NovelmiRNA-319
Ntab-K326_AWOJ-SS1270_7305	aacggucucugauugaucugaaau	uugaucgcaguuuuggagauugu	uugaucgcaguuuuggagauugugauuuuaacggucucugauugaucugaaau	Ntab-K326_AWOJ-SS1270:268262..268315:+	9	NovelmiRNA-142
Ntab-K326_AWOJ-SS19863_39104	acuggaguucuaguagaauauacc	auaauguacuggaauuccagu	auaauguacuggaauuccaguauauauacuggaguucuaguagaauauacc	Ntab-K326_AWOJ-SS19863:326918..326969:-	7	NovelmiRNA-252
Ntab-K326_AWOJ-SS14464_29631	aaacaucuguagaugaacuucuuc	acgauuuucaguugcaauucuugu	aaacaucuguagaugaacuucuucgacgauuuucaguugcaauucuugu	Ntab-K326_AWOJ-SS14464:5858..5907:-	51	NovelmiRNA-3
Ntab-K326_AWOJ-SS6249_16039	auugagcggaaagaauacaaa	uuuguauucuuuccgcucaau	uuuguauucuuuccgcucaauucaggucuauuuauaguuuacuuguaaauagaccugaauugagcggaaagaauacaaa	Ntab-K326_AWOJ-SS6249:10749..10828:+	22	NovelmiRNA-226
Ntab-K326_AWOJ-SS6249_16042	auugagcggaaagaauacaaa	uuuguauucuuuccgcucaau	uuuguauucuuuccgcucaauucaggucuauuuacaaguaaacuauaaauagaccugaauugagcggaaagaauacaaa	Ntab-K326_AWOJ-SS6249:10748..10827:-	22	NovelmiRNA-341
Ntab-K326_AWOJ-SS14296_29475	uauuguggugucggauccucc	aggauuugacgcgccacaguauu	uauuguggugucggauccuccaaaaguagugcauauuuggaacuuuuggaggauuugacgcgccacaguauu	Ntab-K326_AWOJ-SS14296:77534..77606:-	896	NovelmiRNA-96
Ntab-K326_AWOJ-SS3216_11443	auugagcggaaagaauacaaa	uuuguauucuuuccgcucaau	uuuguauucuuuccgcucaauucaggucuauuuaugguuuacuuguaaauagaccugaauugagcggaaagaauacaaa	Ntab-K326_AWOJ-SS3216:297832..297911:+	30	NovelmiRNA-223
Ntab-K326_AWOJ-SS3216_11446	auugagcggaaagaauacaaa	uuuguauucuuuccgcucaau	uuuguauucuuuccgcucaauucaggucuauuuacaaguaaaccauaaauagaccugaauugagcggaaagaauacaaa	Ntab-K326_AWOJ-SS3216:297831..297910:-	30	NovelmiRNA-287
Ntab-K326_AWOJ-SS864_4628	cguguuggauguaagugaucac	gguccuuacauucaaggcgag	cguguuggauguaagugaucacauauguugcucgaccaauauagcgugguccuuacauucaaggcgag	Ntab-K326_AWOJ-SS864:256695..256763:+	66	NovelmiRNA-55
Ntab-K326_AWOJ-SS12395_26670	uauguucucaggucaccccuu	ggggugugcuugagaacacagg	ggggugugcuugagaacacaggcgcaucuggcuuuugauuaggcuaaucuaugugcacuuauguucucaggucaccccuu	Ntab-K326_AWOJ-SS12395:170472..170552:-	290	NovelmiRNA-137
Ntab-K326_AWOJ-SS8103_19202	acgcgcggucugucgugagggugu	augcucgcguuugggcgcgcgacg	augcucgcguuugggcgcgcgacgcgaggguuucagcgagagauuucgcgcguuuugccucgcgacgcgcggucugucgugagggugu	Ntab-K326_AWOJ-SS8103:265801..265889:-	16	NovelmiRNA-89
Ntab-K326_AWOJ-SS19919_39210	cgccuguagaaaagauucuau	agaaucuuuucuauaggcauu	agaaucuuuucuauaggcauucugagaaaaaagaaaacugaaaaaagcucucagaacgccuguagaaaagauucuau	Ntab-K326_AWOJ-SS19919:131125..131202:-	15	NovelmiRNA-214
Ntab-K326_AWOJ-SS4822_13916	uuucucuuugacagaaugcugg	agcauuugucauugagaaaaa	uuucucuuugacagaaugcuggauucaacucuguuucgucagaguuuguguuuuucagcauuugucauugagaaaaa	Ntab-K326_AWOJ-SS4822:75562..75639:+	173	NovelmiRNA-186
Ntab-K326_AWOJ-SS1500_8497	ugguugaguagaauuguagggu	ccuacacuucucucaacuaca	ugguugaguagaauuguagggucgcuuugcaggaaaugaagaaaaacgacccuacacuucucucaacuaca	Ntab-K326_AWOJ-SS1500:427562..427633:-	20	NovelmiRNA-102
Ntab-K326_AWOJ-SS2094_9728	uuugccggaaugaaaugaguguuu	acccuauuuuucuuccggcauaaug	acccuauuuuucuuccggcauaaugcuggaaucccuuuguuuuagcauuugccggaaugaaaugaguguuu	Ntab-K326_AWOJ-SS2094:24292..24363:-	84	NovelmiRNA-310
Ntab-K326_AWOJ-SS13084_27878	ugugaagagaacucauuugau	caaaugaguuaucuuugcucc	ugugaagagaacucauuugaucaaaguaauccaaaagcagcuuuugccucauuuggucaaaugaguuaucuuugcucc	Ntab-K326_AWOJ-SS13084:108316..108394:+	22	NovelmiRNA-170
Ntab-K326_AWOJ-SS8321_19608	aagcggaugggggccgua	uggccgaguuccgcagaa	uggccgaguuccgcagaagcggcaccgcaccugcgcacguggagcugcaggagcgaaggcgcagaagcggaugggggccgua	Ntab-K326_AWOJ-SS8321:98363..98445:-	78	NovelmiRNA-255
Ntab-K326_AWOJ-SS1192_6806	ugguugaguagaauuguagggu	ccuacacuucucucaacuaca	ugguugaguagaauuguagggucgcuuuguagaaaaugaagaaaaacgacccuacacuucucucaacuaca	Ntab-K326_AWOJ-SS1192:44340..44411:+	20	NovelmiRNA-119
Ntab-K326_AWOJ-SS16066_31243	ucgcagaacaccuucaaaagc	uuuugaagguguucugcaaag	uuuugaagguguucugcaaaguuaucugauccauuuugauauguacuauauaacuucgcagaacaccuucaaaagc	Ntab-K326_AWOJ-SS16066:427820..427896:+	11	NovelmiRNA-314
Ntab-K326_AWOJ-SS6516_16480	aaaaaugucgccauacucgug	cagguauggugacguuuuugu	aaaaaugucgccauacucgugucuaaucccuccauaaaugcauaauaucuggagagucugauacagguauggugacguuuuugu	Ntab-K326_AWOJ-SS6516:89972..90056:+	69	NovelmiRNA-208
Ntab-K326_AWOJ-SS14716_29894	uuucucuuugacagaaugcugg	ggcauuugucaucgagaaaaa	uuucucuuugacagaaugcuggacucaacucuggcucgucaaaguuuguguguuuuucggcauuugucaucgagaaaaa	Ntab-K326_AWOJ-SS14716:109611..109690:+	171	NovelmiRNA-63
Ntab-K326_AWOJ-SS16665_32105	auuuuugaauggaaggcccaugug	cauggucuuuucuuucaaaaauau	cauggucuuuucuuucaaaaauauauuuucuuaguuauuauauauuuuugaauggaaggcccaugug	Ntab-K326_AWOJ-SS16665:11783..11850:+	19	NovelmiRNA-109
Ntab-K326_AWOJ-SS9093_20935	uaugucuugcgaacaauugcu	caauuguuugcaagacguaua	uaugucuugcgaacaauugcuugcaaacucucagauuauuugggacuugagacucugcuagcaauuguuugcaagacguaua	Ntab-K326_AWOJ-SS9093:201386..201468:-	27	NovelmiRNA-276
Ntab-K326_AWOJ-SS17135_32718	ugacagaggagagugagcac	gcucgcucucuaucugucaca	ugacagaggagagugagcacacaugguucuuguaugaaaauuucaugcuugaagcucugcgugcucgcucucuaucugucaca	Ntab-K326_AWOJ-SS17135:45616..45699:+	11	NovelmiRNA-236
Ntab-K326_AWOJ-SS5985_15604	ugaauuguaacugaaagagac	uucaguuacaauucagccaau	uucaguuacaauucagccaaucguucuuaguauuuguuauaaaaaauauugguugaauuguaacugaaagagac	Ntab-K326_AWOJ-SS5985:45474..45548:-	12	NovelmiRNA-219
Ntab-K326_AWOJ-SS7752_18592	gucagaauccgggcuaag	aggccugggaucacaa	gucagaauccgggcuaaggccuccugaaggccugggaucacaa	Ntab-K326_AWOJ-SS7752:392002..392045:+	297	NovelmiRNA-65
Ntab-K326_AWOJ-SS5721_15223	aggcuguguaauuacgauccuaau	aacggaucaucguaauuacauacu	aacggaucaucguaauuacauacuguguaauuauuaggcuguguaauuacgauccuaau	Ntab-K326_AWOJ-SS5721:126282..126341:+	4	NovelmiRNA-69
Ntab-K326_AWOJ-SS43155_40655	aggaucugacaugaauacaacagc	cucuagaugugugucagauucucc	cucuagaugugugucagauucuccaaaaguaauauauuuuuagaggaucugacaugaauacaacagc	Ntab-K326_AWOJ-SS43155:4882..4949:+	47	NovelmiRNA-275
Ntab-K326_AWOJ-SS14158_29259	uccacgugucaaaauacuuug	aaguauuuugauaugugaaaaaaau	uccacgugucaaaauacuuugggaaaaguccauauuggguaaauaugaaccuuuuucucaaaguauuuugauaugugaaaaaaau	Ntab-K326_AWOJ-SS14158:33457..33542:-	13	NovelmiRNA-125
Ntab-K326_AWOJ-SS19778_38915	aaauuugcauuguuugauuguucu	aacaaucgaaugauguuaauuucg	aaauuugcauuguuugauuguucucaauaagaacaaucgaaugauguuaauuucg	Ntab-K326_AWOJ-SS19778:385943..385998:-	257	NovelmiRNA-18
Ntab-K326_AWOJ-SS19534_38549	uuuacguugauugauugcucu	agcaaucuauuagcguuaauu	uuuacguugauugauugcucuugacaagagcaaucuauuagcguuaauu	Ntab-K326_AWOJ-SS19534:23013..23062:-	50	NovelmiRNA-90
Ntab-K326_AWOJ-SS16504_31850	cauuguggcauguaauacugga	caguguucauaucacaaugac	cauuguggcauguaauacuggauggaauugcaccauagccaguguucauaucacaaugac	Ntab-K326_AWOJ-SS16504:104536..104596:+	21	NovelmiRNA-157
Ntab-K326_AWOJ-SS372071_46552	gcagggcuagugacugga	cagccgcaccuuccaguac	gcagggcuagugacuggaucaccuaaaggaggugauccagccgcaccuuccaguac	Ntab-K326_AWOJ-SS372071:359..415:+	1211	NovelmiRNA-348
Ntab-K326_AWOJ-SS12330_26570	uaucugauuggcguggcaaauu	ucugccaccccauucagaucug	uaucugauuggcguggcaaauucuagauagaugauuaucuauauaugaaucugccaccccauucagaucug	Ntab-K326_AWOJ-SS12330:645476..645547:+	12	NovelmiRNA-43
Ntab-K326_AWOJ-SS5985_15601	aauuguaacugaaagagacu	ucucuuucaguuacaauuca	ucucuuucaguuacaauucaaccaauauuuuuuauaacaaauacuaagaacgauuggcugaauuguaacugaaagagacu	Ntab-K326_AWOJ-SS5985:45476..45556:+	26	NovelmiRNA-268
Ntab-K326_AWOJ-SS5602_15062	auuuuugaauggaaggcccaugug	cauggucuuuucuuucaaaaauau	cauggucuuuucuuucaaaaauauauuauauaaguuacuauauauuuuugaauggaaggcccaugug	Ntab-K326_AWOJ-SS5602:169452..169519:-	19	NovelmiRNA-234
Ntab-K326_AWOJ-SS8453_19858	uuugcccaaugaaauacuuauc	uaaguguucaucggacagagg	uuugcccaaugaaauacuuaucgaaugucaugaguucaaauaaguguucaucggacagagg	Ntab-K326_AWOJ-SS8453:106400..106461:+	37	NovelmiRNA-103
Ntab-K326_AWOJ-SS4030_12763	uggaggucguagauugaauc	uugucaaucuagacccucu	uggaggucguagauugaaucauugucaaucuagacccucu	Ntab-K326_AWOJ-SS4030:139730..139770:+	83	NovelmiRNA-228
Ntab-K326_AWOJ-SS8655_20178	uauaguuauauguagcacuagcc	ccagugcucauauagcaauaau	uauaguuauauguagcacuagccgaaauggagaauuccuggccagugcucauauagcaauaau	Ntab-K326_AWOJ-SS8655:203954..204017:+	13	NovelmiRNA-240
Ntab-K326_AWOJ-SS20527_40329	gugcgcuggauuaugacu	acauggccauggcacga	acauggccauggcacgauuggucauugcgcuugguugaaaagccaguggcgcgaagcuaucgugcgcuggauuaugacu	Ntab-K326_AWOJ-SS20527:88289..88368:+	4256	NovelmiRNA-308
Ntab-K326_AWOJ-SS6356_16220	acacuuuugacuuuugaccuuaaa	cagaacuucaacuuuaacaagugu	cagaacuucaacuuuaacaaguguuaccccucacuuuccccaugcguaacacuuuugacuuuugaccuuaaa	Ntab-K326_AWOJ-SS6356:14452..14524:+	12	NovelmiRNA-36
Ntab-K326_AWOJ-SS8453_19861	uuugcccaaugaaauacuuauc	uaaguguucaucggacagagg	uuugcccaaugaaauacuuaucgaaugucaagaguucaaauaaguguucaucggacagagg	Ntab-K326_AWOJ-SS8453:159542..159603:-	37	NovelmiRNA-5
Ntab-K326_AWOJ-SS9104_20960	uccucauggauuucuggccug	ggccagaaaugcuuggcgauu	uccucauggauuucuggccugcgaaguauuugccggacugagaaucugaaugaauacucgucggccagaaaugcuuggcgauu	Ntab-K326_AWOJ-SS9104:395574..395657:+	540	NovelmiRNA-114
Ntab-K326_AWOJ-SS18482_36273	cgcaaugugauuucugcg	cacauuuuuuauugcggc	cgcaaugugauuucugcgguccgcacauuuuuuauugcggc	Ntab-K326_AWOJ-SS18482:98318..98359:-	21	NovelmiRNA-71
Ntab-K326_AWOJ-SS446_2189	uaccccgcaucuccacca	uaguagguagugugggugug	uaccccgcaucuccaccaucuuuacccuuccuuucuuagagaugggagugguugaagguguaguagguagugugggugug	Ntab-K326_AWOJ-SS446:345675..345755:-	1037	NovelmiRNA-188
Ntab-K326_AWOJ-SS664_3401	aaaggacucugcgugaaugcggga	ccguauucagggucaaggga	ccguauucagggucaagggaagggccauacccaaaggacucugcgugaaugcggga	Ntab-K326_AWOJ-SS664:1060499..1060555:+	11	NovelmiRNA-35
Ntab-K326_AWOJ-SS18157_35185	aacgauuugacugucauauauagc	uauacuuuaacgguaacuuuugucguuaa	uauacuuuaacgguaacuuuugucguuaagguauagcguguuguaauugcacgcuauaucgccuaacgauuugacugucauauauagc	Ntab-K326_AWOJ-SS18157:217675..217763:+	32	NovelmiRNA-343
Ntab-K326_AWOJ-SS4228_13038	aaauuugcauuguuugauuguucu	aacaguugaaugauguuaauuucg	aaauuugcauuguuugauuguucugaacaguugaaugauguuaauuucg	Ntab-K326_AWOJ-SS4228:336779..336828:+	243	NovelmiRNA-10
Ntab-K326_AWOJ-SS2784_10835	gaagggaggaaagagaaag	ucuuuugccuaccucaa	ucuuuugccuaccucaaccucuucucagacccgccaaagaggggggagggggggagugaagggaggaaagagaaag	Ntab-K326_AWOJ-SS2784:284747..284823:+	31	NovelmiRNA-207
Ntab-K326_AWOJ-SS17413_33057	uaacuuguuuugacugagccu	ucagucaagacaaguuaugcc	ucagucaagacaaguuaugccacauucuuuuuuuccuucucaaaaacaauguggcauaacuuguuuugacugagccu	Ntab-K326_AWOJ-SS17413:10619..10696:+	9	NovelmiRNA-367
Ntab-K326_AWOJ-SS5850_15395	cagcaugggccuggcgcacccca	ggguucucgagcgucgcccaugcgauu	ggguucucgagcgucgcccaugcgauucacuacagcaugggccuggcgcacccca	Ntab-K326_AWOJ-SS5850:111972..112027:+	37	NovelmiRNA-115
Ntab-K326_AWOJ-SS878_4766	auguccuuaauauuuacacagcac	acucgugaaguuaaggacaucaug	auguccuuaauauuuacacagcacucguaaaguuaaggacaucauguccuuaauauuuacauagcacucgugaaguuaaggacaucaug	Ntab-K326_AWOJ-SS878:369940..370029:-	5	NovelmiRNA-277
Ntab-K326_AWOJ-SS3648_12101	agauccucgugaacucugaagugu	acaagagcuacuugaggucuac	acaagagcuacuugaggucuacgagauccucgugaacucugaagugu	Ntab-K326_AWOJ-SS3648:75941..75988:+	62	NovelmiRNA-361
Ntab-K326_AWOJ-SS75530_41186	ugugacaacucugccgacucu	agucgccagagcuaucacauc	ugugacaacucugccgacucucugaggaucaaaccuagaaucucuaguuucgcagaccagcaaagucgccagagcuaucacauc	Ntab-K326_AWOJ-SS75530:13193..13277:+	125	NovelmiRNA-42
Ntab-K326_AWOJ-SS760_3973	gcaccaguggucuagugguagaaua	cacgguacagaccuggguuu	gcaccaguggucuagugguagaauaguacucugccacgguacagaccuggguuu	Ntab-K326_AWOJ-SS760:107685..107739:-	2139	NovelmiRNA-342
Ntab-K326_AWOJ-SS1607_8874	augucggcuugaguaacc	ugcacuguaggcuagcugg	augucggcuugaguaaccaccuugaaaaacucuauagcaaaggugcacuaauaggaguugguggugcacuguaggcuagcugg	Ntab-K326_AWOJ-SS1607:826972..827055:+	51	NovelmiRNA-185
Ntab-K326_AWOJ-SS4524_13486	augaacugcuugcaaccugccugu	aggaaguagcugcaaggcuuuucagga	aggaaguagcugcaaggcuuuucaggaagcaguugcgaggcuuuucuugagcugcuuguaaacuguuugcaugaacugcuugcaaccugccugu	Ntab-K326_AWOJ-SS4524:170558..170652:-	108	NovelmiRNA-177
Ntab-K326_AWOJ-SS10475_23381	ugaugguucugaaucuauauuuc	uagauucagaaccaucaaauu	ugaugguucugaaucuauauuucauauuuuuuaaaaucuuaguaauuuuuaauaucuauaucuauguuuuauagauucagaaccaucaaauu	Ntab-K326_AWOJ-SS10475:141320..141412:-	37	NovelmiRNA-230
Ntab-K326_AWOJ-SS15325_30451	cccccugggaaguccucu	aggacaacaagaccugggaggug	aggacaacaagaccugggaggugguggaccugcccccugggaaguccucu	Ntab-K326_AWOJ-SS15325:99115..99165:+	19	NovelmiRNA-20
Ntab-K326_AWOJ-SS7818_18694	guugugcccggacccugg	agguaguucggucaacau	agguaguucggucaacauuagucgaucgagguuuguagagcaacucggucuacaagacuagguugugcccggacccugg	Ntab-K326_AWOJ-SS7818:279747..279826:-	52	NovelmiRNA-107
Ntab-K326_AWOJ-SS10681_23875	ugucuacuaaaauggaacgag	cguuuucuuuuaguaugacauc	cguuuucuuuuaguaugacaucgaguuuauugagcuuagugucuacuaaaauggaacgag	Ntab-K326_AWOJ-SS10681:295771..295831:+	56	NovelmiRNA-204
Ntab-K326_AWOJ-SS972_5327	ugccuguagaaaagauucuau	agaaucuuuucgauaggcauu	agaaucuuuucgauaggcauucugagaaaaaagaaaacugaauaaaguucucagaaugccuguagaaaagauucuau	Ntab-K326_AWOJ-SS972:389328..389405:+	10	NovelmiRNA-105
Ntab-K326_AWOJ-SS1595_8867	gguggauguagccaaguggaa	cuacugcuacaaucuagaccug	gguggauguagccaaguggaacaaggauugaauuuacauugugaaaucuacugcuacaaucuagaccug	Ntab-K326_AWOJ-SS1595:388301..388370:-	34	NovelmiRNA-238
Ntab-K326_AWOJ-SS18034_34430	gugacugaguuggcaagaaac	uucuuguuuucucaagucgcua	uucuuguuuucucaagucgcuaacucaccauuaaaauguagugacugaguuggcaagaaac	Ntab-K326_AWOJ-SS18034:263332..263393:-	10	NovelmiRNA-294
Ntab-K326_AWOJ-SS358990_46319	aacggauacuagguugaaccgggu	ccggugcaccaguauaaaaaaa	aacggauacuagguugaaccggguuguagcccguuaaaaacuuguuaacggguuagcgggcuuagcggguuccggugcaccaguauaaaaaaa	Ntab-K326_AWOJ-SS358990:3615..3708:-	10	NovelmiRNA-99
Ntab-K326_AWOJ-SS7334_17917	auacguuugguaaacacucaaagu	gguguuuggcuaagcuuauaagc	gguguuuggcuaagcuuauaagcuuauaagcauuuuuuggcuuauuuauacguuugguaaacacucaaagu	Ntab-K326_AWOJ-SS7334:328005..328076:+	17	NovelmiRNA-59
Ntab-K326_AWOJ-SS413_2097	acaucaauggauagcucu	agcuuucaacugauguaa	acaucaauggauagcucuuaucaagagcuuucaacugauguaa	Ntab-K326_AWOJ-SS413:1205371..1205414:-	12	NovelmiRNA-285
Ntab-K326_AWOJ-SS4712_13712	aagaucgguugaguuuaaauuggc	cuugugcgaacuugacgggucaaac	aagaucgguugaguuuaaauuggcgggucaauaacuggcccaaccuugugcgaacuugacgggucaaac	Ntab-K326_AWOJ-SS4712:372681..372750:+	27	NovelmiRNA-320
Ntab-K326_AWOJ-SS12053_26087	uuacgugagcacucuguggugagc	acacaagacauguaaaccuca	uuacgugagcacucuguggugagcacacugugcgcacuggguaaacccuccacuguguaauagcaugcaaacuacacaagacauguaaaccuca	Ntab-K326_AWOJ-SS12053:235671..235765:-	10	NovelmiRNA-17
Ntab-K326_AWOJ-SS9371_21397	uccaaaugacugacauuauc	uaaugucauagucauuuggagu	uccaaaugacugacauuauccacauuaaacuuuugagauaaugucauagucauuuggagu	Ntab-K326_AWOJ-SS9371:38968..39028:-	11	NovelmiRNA-19
Ntab-K326_AWOJ-SS1169_6725	aagaacucuuagaauauaucuauu	aggcgauauucuaagagcuugu	aggcgauauucuaagagcuugucauucuucaccauaugguagucauaaugguggagcaagaacucuuagaauauaucuauu	Ntab-K326_AWOJ-SS1169:72712..72793:+	20	NovelmiRNA-299
Ntab-K326_AWOJ-SS13515_28495	accuaucaaguuugaauucuggau	ccaaaauuuaaucuuugauggguuc	accuaucaaguuugaauucuggauccaccuuugcgucuaacuaguugaaauugaagauaaagucagauccaaaauuuaaucuuugauggguuc	Ntab-K326_AWOJ-SS13515:228331..228424:-	22	NovelmiRNA-366
Ntab-K326_AWOJ-SS13030_27824	acagaucacagauucgaaccuagu	aagguucgaacugugcgucacugg	acagaucacagauucgaaccuaguauuuaaguggacaaggguagaggacgggcccgcuauugaccaagguucgaacugugcgucacugg	Ntab-K326_AWOJ-SS13030:3472..3561:+	19	NovelmiRNA-98
Ntab-K326_AWOJ-SS10773_24004	ucugaagguugggcuugg	agggauuaggcuaauugggcu	agggauuaggcuaauugggcuggguuuuggucugaagguugggcuugg	Ntab-K326_AWOJ-SS10773:476268..476316:-	16	NovelmiRNA-215
Ntab-K326_AWOJ-SS14262_29435	aaacuucagcauucuaguagacgg	cucuagagcugaaguuuuuguuuu	aaacuucagcauucuaguagacgggacugaaguagcugaaguuuuuauuuuuguaacuggcgaacuuccgcucuagagcugaaguuuuuguuuu	Ntab-K326_AWOJ-SS14262:35599..35693:-	1319	NovelmiRNA-91
Ntab-K326_AWOJ-SS664_3398	aacauagaauuguagagauggcgu	uuuauccaacaauucuguuaguu	aacauagaauuguagagauggcgugggguagccacuauuuaaggugguauuuauuuuuuauccaacaauucuguuaguu	Ntab-K326_AWOJ-SS664:372086..372165:+	11	NovelmiRNA-163
Ntab-K326_AWOJ-SS18148_34964	acgagaccucagccugcua	ugguggagugauuugucuu	ugguggagugauuugucuuguuaauuccguuaacaaacgagaccucagccugcua	Ntab-K326_AWOJ-SS18148:49186..49241:+	9942	NovelmiRNA-124
Ntab-K326_AWOJ-SS18472_36243	cgcaaugugauuucugcg	cacauuuuuuauuacggc	cgcaaugugauuucugcgguccgcacauuuuuuauuacggc	Ntab-K326_AWOJ-SS18472:423065..423106:-	21	NovelmiRNA-22
Ntab-K326_AWOJ-SS17628_33443	ugccgaaggcagggcuagugacu	ucaaaagccggcagacuucgcaaa	ucaaaagccggcagacuucgcaaaugcgaaggggaagucgcaaaaugccgaaggcagggcuagugacu	Ntab-K326_AWOJ-SS17628:15823..15891:+	4254	NovelmiRNA-331
Ntab-K326_AWOJ-SS8925_20675	cuugcuaaccuacuacauuguugu	uuaugugugguuaaggaccuagcaagag	uuaugugugguuaaggaccuagcaagaguguguguguauagggucuugcuaaccuacuacauuguugu	Ntab-K326_AWOJ-SS8925:61581..61649:+	15	NovelmiRNA-184
Ntab-K326_AWOJ-SS230_1133	aaccgauguuggacuugggccggc	cggccuaaguauguccguuag	cggccuaaguauguccguuagcccuugaggcuuaaccgauguuggacuugggccggc	Ntab-K326_AWOJ-SS230:389540..389597:+	10	NovelmiRNA-293
Ntab-K326_AWOJ-SS12101_26198	ugucuuuugcaacucuagcauu	uagagauuugcaauucuuuggc	ugucuuuugcaacucuagcauugugggugagagacagagugcuagagauuugcaauucuuuggc	Ntab-K326_AWOJ-SS12101:204726..204790:+	242	NovelmiRNA-263
Ntab-K326_AWOJ-SS18360_35697	uaccugguugguccugcc	cuagaccaaugcuggauaag	cuagaccaaugcuggauaagcuuuagaaaagcgcuaaguaguuuuaggugaagguuaccugguugguccugcc	Ntab-K326_AWOJ-SS18360:94710..94783:+	229	NovelmiRNA-318
Ntab-K326_AWOJ-SS6265_16067	aucgauugacaacucuuugagugu	aguugggggugcugaccaucagagua	aucgauugacaacucuuugaguguauguggcucugccaaauauaguugggggugcugaccaucagagua	Ntab-K326_AWOJ-SS6265:233832..233901:-	11	NovelmiRNA-311
Ntab-K326_AWOJ-SS9179_21092	ggucaaggaaguuggugaccug	gggagcugacggccaaagaccgg	ggucaaggaaguuggugaccugauaacagggagcugacggccaaagaccgg	Ntab-K326_AWOJ-SS9179:296241..296292:+	1409	NovelmiRNA-328
Ntab-K326_AWOJ-SS5695_15167	augacaguguguuuugaaguuuga	aaacuuuuggacacaauaccuuga	aaacuuuuggacacaauaccuugaaguuugaacuuugagguuuaaauuucaugacaguguguuuugaaguuuga	Ntab-K326_AWOJ-SS5695:502847..502921:+	14	NovelmiRNA-253
Ntab-K326_AWOJ-SS7612_18326	auugagauccgacuaaauucgaau	ucgaauucgcgccgaauaa	auugagauccgacuaaauucgaauucgcuccgaauaaucucacauuagggguaaauucgaauucgcgccgaauaa	Ntab-K326_AWOJ-SS7612:97703..97778:+	11	NovelmiRNA-156
Ntab-K326_AWOJ-SS13982_28989	agguuucuugcuuccucaagccacu	cugaguugacaagaaaccua	agguuucuugcuuccucaagccacugacccaucuuucggcauauggugacugaguugacaagaaaccua	Ntab-K326_AWOJ-SS13982:198632..198701:-	14	NovelmiRNA-38
Ntab-K326_AWOJ-SS1055_5753	cccccugggaaguccucu	aggauaacaagaccugggaggug	aggauaacaagaccugggagguggugguccugcccccugggaaguccucu	Ntab-K326_AWOJ-SS1055:258328..258378:+	19	NovelmiRNA-154
Ntab-K326_AWOJ-SS122_597	uuacaccaaaucaaugaaugcaag	ugggggucauuugguuggugggau	uuacaccaaaucaaugaaugcaagauacguguuuuguauaaacacacuugggggucauuugguuggugggau	Ntab-K326_AWOJ-SS122:86823..86895:-	28	NovelmiRNA-47
Ntab-K326_AWOJ-SS1164_6689	acugaaaugaguuggaucaagaug	auuuggacaagucauaaaaguua	auuuggacaagucauaaaaguuacuugaacugaaaugaguuggaucaagaug	Ntab-K326_AWOJ-SS1164:200583..200635:+	26	NovelmiRNA-264
Ntab-K326_AWOJ-SS15603_30783	agucuuuugcaacucuagcauc	ugcuagaaauuugcaauucuuggcuag	agucuuuugcaacucuagcaucuugggugaaagacucagugcuagaaauuugcaauucuuggcuag	Ntab-K326_AWOJ-SS15603:99698..99764:-	25	NovelmiRNA-172
Ntab-K326_AWOJ-SS6563_16569	ugacagaagggagugagcau	gaucaguugucuucugauuga	ugacagaagggagugagcauugguuugcuucauuuguacaagcaauccuuuaaugaucaguugucuucugauuga	Ntab-K326_AWOJ-SS6563:163943..164018:-	8	NovelmiRNA-180
Ntab-K326_AWOJ-SS9634_21810	uaucuuuaaguuugguagugc	ucaaacucaaauauaagcaug	ucaaacucaaauauaagcauguuagaagacuuaugggccuuucuuuuagcaugcuuaucuuuaaguuugguagugc	Ntab-K326_AWOJ-SS9634:30770..30846:-	8	NovelmiRNA-162
Ntab-K326_AWOJ-SS150686_42767	guucucguagcucaguugguuag	guuugacucucaacaaggacau	guucucguagcucaguugguuagagcguccgcuuaguuagcggaugucuuguguuugacucucaacaaggacau	Ntab-K326_AWOJ-SS150686:11253..11327:-	197	NovelmiRNA-333
Ntab-K326_AWOJ-SS10541_23499	acgauuucgaccuguggaaauagu	uacguacgauagacucuugugguc	acgauuucgaccuguggaaauagucucuugcaaaaaugcaaugcuacguacgauagacucuugugguc	Ntab-K326_AWOJ-SS10541:277854..277922:-	10	NovelmiRNA-75
Ntab-K326_AWOJ-SS223906_44016	uuuucagacgaagaugguuga	aaucuucuucuucugaugaua	aaucuucuucuucugaugauaauuuucagacgaagaugguuga	Ntab-K326_AWOJ-SS223906:2061..2104:-	13	NovelmiRNA-203
