# Supplementary material for: Integrated mRNA and microRNA analysis identifies genes and small miRNA molecules associated with transcriptional and post-transcriptional-level responses to both drought stress and re-watering treatment in tobacco
Source: BMC Genomics. 2017 Jan 10;18:62. doi: 10.1186/s12864-016-3372-0 (PMC5223433; doi:10.1186/s12864-016-3372-0)
Supplement: Additional file 13: — Novel miRNA candidates detected in the WL library. (XLSX 67 kb) [file 12864_2016_3372_MOESM13_ESM.xlsx]

## Sheet: LPP-WL-small_novel_miRNA_output
Sequence-region	mature_seq	star_seq	precursor_seq	precursor_coordinate	mature_read_count	UnionID
Ntab-K326_AWOJ-SS39334_42898	ccagucccgaacccgucggcu	gccggccgggggacggacu	ccagucccgaacccgucggcugucaguggacugcucgaucugcucacgcagcgagagcgggucgccgcaugccggccgggggacggacu	Ntab-K326_AWOJ-SS39334:497..586:+	94353	NovelmiRNA-66
Ntab-K326_AWOJ-SS11709_26978	cuccggucaagaucuuccauc	cgugagucuuggcuugagggu	cuccggucaagaucuuccaucaaggauuuuagauccaagacgugagucuuggcuugagggu	Ntab-K326_AWOJ-SS11709:74386..74447:-	28380	NovelmiRNA-113
Ntab-K326_AWOJ-SS11519_26662	uccucguguugcaucccu	gaguaauacuaggaugggu	gaguaauacuaggaugggugaccccuugggacguccucguguugcaucccu	Ntab-K326_AWOJ-SS11519:224644..224695:-	26348	NovelmiRNA-301
Ntab-K326_AWOJ-SS4827_14865	ucggaccaggcuucauuccuc	ggaauguuggcuggcucgacg	ggaauguuggcuggcucgacgcaaccacccauucuaauuauaacugggaagggugaaggcaucggaccaggcuucauuccuc	Ntab-K326_AWOJ-SS4827:32014..32096:-	25534	NovelmiRNA-150
Ntab-K326_AWOJ-SS149384_45198	uauguucucaggucgccccug	ggggcaaccugagaucaugug	ggggcaaccugagaucauguguacgacauuuuuuguuuuugauaauuuuaguaauacauauguucucaggucgccccug	Ntab-K326_AWOJ-SS149384:4842..4921:-	10886	NovelmiRNA-254
Ntab-K326_AWOJ-SS1133_6907	uauguucucaggucgccccug	ggggcaaccuaagaucauaug	ggggcaaccuaagaucauauguaugacguuuuuuuuauuuuaauaauuuuuguaauugugauacauauguucucaggucgccccug	Ntab-K326_AWOJ-SS1133:259004..259090:+	10904	NovelmiRNA-327
Ntab-K326_AWOJ-SS14162_30902	gauguugcuuuuaggacu	ucgaagacaaucagauau	ucgaagacaaucagauaucguccuagucucaaccauaaauaaugucgaccagggaucgguggauguugcuuuuaggacu	Ntab-K326_AWOJ-SS14162:288708..288787:-	7539	NovelmiRNA-368
Ntab-K326_AWOJ-SS1827_9854	cuguggucgugaagcacugac	acaguguuucaugcaucacaagaug	acaguguuucaugcaucacaagaugagcuucuaagcucaaaccuguggucgugaagcacugac	Ntab-K326_AWOJ-SS1827:398892..398955:-	6998	NovelmiRNA-171
Ntab-K326_AWOJ-SS312529_48181	uuagauucacgcacaaacucg	cguuugugcgugaaucugaca	cguuugugcgugaaucugacaacccuuuuuuaucauuaaaucuauuuuuauuucauggguuguguuuguuagauucacgcacaaacucg	Ntab-K326_AWOJ-SS312529:33522..33611:+	4926	NovelmiRNA-144
Ntab-K326_AWOJ-SS4231_13907	uuagauucacgcacaaacucg	cguuugugcgugaaucugaca	cguuugugcgugaaucugacaacccuuuuuucaucauuaaaucuauuuuuaucucauggguuguguuuguuagauucacgcacaaacucg	Ntab-K326_AWOJ-SS4231:45293..45383:+	4150	NovelmiRNA-73
Ntab-K326_AWOJ-SS5747_16283	cgggagucuuggcuugagggu	cuccagucaagaucuuccauc	cuccagucaagaucuuccaucaagaaucuuagauccaagacgggagucuuggcuugagggu	Ntab-K326_AWOJ-SS5747:298925..298986:-	4324	NovelmiRNA-322
Ntab-K326_AWOJ-SS11471_26539	cgggagucuuggcuugagggu	cuccagucaagaucuuccauc	cuccagucaagaucuuccaucaaggauauuagauccaagacgggagucuuggcuugagggu	Ntab-K326_AWOJ-SS11471:15559..15620:-	4324	NovelmiRNA-358
Ntab-K326_AWOJ-SS3630_12906	cgggagucuuggcuugagggu	cucuggucaagaucuuccauc	cucuggucaagaucuuccaucauggaucuuagauccaagacgggagucuuggcuugagggu	Ntab-K326_AWOJ-SS3630:32563..32624:+	4324	NovelmiRNA-139
Ntab-K326_AWOJ-SS6137_16817	cgcuacacugauguauuc	gaugcaauaauaggucugug	gaugcaauaauaggucugugauucccuuauauguucugggcugcacacgcgcuacacugauguauuc	Ntab-K326_AWOJ-SS6137:89381..89448:+	4362	NovelmiRNA-187
Ntab-K326_AWOJ-SS1301_8006	cgggagucuuggcuugagggu	cuccggucaagaccuuccauc	cuccggucaagaccuuccaucaaggauuuuagauccaagccgggagucuuggcuugagggu	Ntab-K326_AWOJ-SS1301:35944..36005:+	4271	NovelmiRNA-227
Ntab-K326_AWOJ-SS313_1632	cgggagucuuggcuugagggu	cuccgaucaagaucuuccauc	cuccgaucaagaucuuccaucaaggaucuuagauccaagacgggagucuuggcuugagggu	Ntab-K326_AWOJ-SS313:276409..276470:+	4324	NovelmiRNA-365
Ntab-K326_AWOJ-SS13620_30292	cgcgggguagagcaguuuggu	caaauccugucuccgcaaca	cgcgggguagagcaguuugguggcucgcaaggcucauaaccuugaggucacgaguucaaauccugucuccgcaaca	Ntab-K326_AWOJ-SS13620:12565..12641:+	3862	NovelmiRNA-225
Ntab-K326_AWOJ-SS14288_31057	acgcugacuggcgcauugagc	ucaaugcgucagucaacgucc	acgcugacuggcgcauugagcaaccucucaagcaaccauuagagguugagguugcucaaugcgucagucaacgucc	Ntab-K326_AWOJ-SS14288:365378..365454:-	2084	NovelmiRNA-57
Ntab-K326_AWOJ-SS15806_32653	ucaaugcgucagucaacgucc	acgcuaacuggcgcauugagc	acgcuaacuggcgcauugagcaaccucucaagcaaccaccagagguugagguugcucaaugcgucagucaacgucc	Ntab-K326_AWOJ-SS15806:330819..330895:+	1897	NovelmiRNA-344
Ntab-K326_AWOJ-SS18360_37627	cgggagucuuggcuugaggg	cggucaagaucuuccauc	cggucaagaucuuccaucaaggaucuuagauccaagacgggagucuuggcuugaggg	Ntab-K326_AWOJ-SS18360:44364..44421:-	1823	NovelmiRNA-271
Ntab-K326_AWOJ-SS12410_28163	uaaugggcuugauaucuugca	cgagauaucaagcccauuaagc	uaaugggcuugauaucuugcaaaacauuagggaucauguguuagaccucuaauguuuugcgagauaucaagcccauuaagc	Ntab-K326_AWOJ-SS12410:190140..190221:-	1613	NovelmiRNA-315
Ntab-K326_AWOJ-SS909_5355	uauguucucaggucggcccug	ggggcaacgugagaucauaug	ggggcaacgugagaucauauguaccacauuuuuuguuuuugauaauuuuaguaauuguaauacauauguucucaggucggcccug	Ntab-K326_AWOJ-SS909:3829..3914:+	1277	NovelmiRNA-217
Ntab-K326_AWOJ-SS2376_11004	uuauacagagaaaccgcggucg	accgcguuucuccguauaacc	uuauacagagaaaccgcggucgaguuaacugagaaauuuggcuuuucuucucauucucuaccgcguuucuccguauaacc	Ntab-K326_AWOJ-SS2376:68556..68636:+	1507	NovelmiRNA-143
Ntab-K326_AWOJ-SS1233_7576	gguaguuugaucguggaauuuu	aaguucuugcuuuugagu	aaguucuugcuuuugaguccaaaaugaaucauuuacagcuucgauuucuaguccuuucuauuuucuuuugguaguuugaucguggaauuuu	Ntab-K326_AWOJ-SS1233:55208..55299:-	1405	NovelmiRNA-160
Ntab-K326_AWOJ-SS2846_11665	guugacuggacaucuagg	cagagcuagcuaguucucu	cagagcuagcuaguucucuccgaaauguauugaggcacaauaguugacuggacaucuagg	Ntab-K326_AWOJ-SS2846:67421..67481:+	965	NovelmiRNA-267
Ntab-K326_AWOJ-SS2846_11666	guugacuggacaucuagg	gagaacgguaccaaauca	guugacuggacaucuagggauaaagcacgauuuugaugcgggucucgagaacgguaccaaauca	Ntab-K326_AWOJ-SS2846:67463..67527:+	965	NovelmiRNA-317
Ntab-K326_AWOJ-SS18523_38502	agcugcugaccuauggauucc	guugcauaugucaggagcuuc	agcugcugaccuauggauuccucagcccuaucuauuauuugauuggauagguuuguggguugcauaugucaggagcuuc	Ntab-K326_AWOJ-SS18523:72923..73002:+	601	NovelmiRNA-194
Ntab-K326_AWOJ-SS5302_15652	agcugcugaccuauggauucc	guugcauaugucaggagcuuc	agcugcugaccuauggauuccucaguccuaucuauuauuugauuggauagguuuguggguugcauaugucaggagcuuc	Ntab-K326_AWOJ-SS5302:531595..531674:+	599	NovelmiRNA-260
Ntab-K326_AWOJ-SS313_1630	cgggagucuuggcuugagg	cuccggucaggaucuuccauc	cuccggucaggaucuuccaucaaggaucuuagauccaagacgggagucuuggcuugagg	Ntab-K326_AWOJ-SS313:258629..258688:+	704	NovelmiRNA-21
Ntab-K326_AWOJ-SS332_1695	aagcgucuguagaagaacuucuuc	acgauuuucaguugcaauucuugu	aagcgucuguagaagaacuucuuccacgauuuucaguugcaauucuugu	Ntab-K326_AWOJ-SS332:1116031..1116080:-	519	NovelmiRNA-345
Ntab-K326_AWOJ-SS8692_21470	aagcgucuguagaagaacuucuuc	acgauuuucaguugcaauucuugu	aagcgucuguagaagaacuucuuccacgauuuucaguugcaauucuugu	Ntab-K326_AWOJ-SS8692:181985..182034:+	519	NovelmiRNA-205
Ntab-K326_AWOJ-SS7910_19952	aucaugcuaucccuuuggacu	uccaaagggaucgcauugaucc	uccaaagggaucgcauugaucccauuuuuguuucuauuaauuuaagaaacugaauuuggaucaugcuaucccuuuggacu	Ntab-K326_AWOJ-SS7910:7497..7577:-	381	NovelmiRNA-116
Ntab-K326_AWOJ-SS19259_40296	uuugucuuuccgauaccuccca	ggaggugucgaaagauauagu	ggaggugucgaaagauauaguuauauuuguuuucuuucaauucaaaguugaaagaauaaaaauaauuuugucuuuccgauaccuccca	Ntab-K326_AWOJ-SS19259:11042..11130:-	391	NovelmiRNA-23
Ntab-K326_AWOJ-SS555_3047	auuguuacauguagcacugga	caaugcucaugugacaaucc	auuguuacauguagcacuggaucgcauaaacauuugucggccaaugcucaugugacaaucc	Ntab-K326_AWOJ-SS555:83926..83987:-	441	NovelmiRNA-349
Ntab-K326_AWOJ-SS7631_19454	aucaugcgaucucuucggauu	uccaaagggaucgcauugaucc	uccaaagggaucgcauugauccugugucccaauuacagucuaaugggaucaugcgaucucuucggauu	Ntab-K326_AWOJ-SS7631:7828..7896:-	303	NovelmiRNA-151
Ntab-K326_AWOJ-SS8277_20660	aucaugcgaucucuucggauu	uccaaagggaucgcauugaucc	uccaaagggaucgcauugauccugugucccaauuugaguccaaugggaucaugcgaucucuucggauu	Ntab-K326_AWOJ-SS8277:17566..17634:-	303	NovelmiRNA-323
Ntab-K326_AWOJ-SS254_1355	uuugccggaaugaaaugaguguuu	acccucuuuucuuuccgguaua	acccucuuuucuuuccgguauaaugcuggaaucccuuuguuuuagcauuugccggaaugaaaugaguguuu	Ntab-K326_AWOJ-SS254:247770..247841:+	299	NovelmiRNA-313
Ntab-K326_AWOJ-SS14724_31549	aagcgucuguaaaugaacuucuuc	acgauuuucaguugcaauucuugc	aagcgucuguaaaugaacuucuuccacgauuuucaguugcaauucuugc	Ntab-K326_AWOJ-SS14724:72020..72069:-	372	NovelmiRNA-224
Ntab-K326_AWOJ-SS2347_10952	uuugccggaaugaaaugaguguuu	acccucuuuuccuuccggc	acccucuuuuccuuccggcauaaugcuggaaucccucuguuuuagcauuugccggaaugaaaugaguguuu	Ntab-K326_AWOJ-SS2347:279057..279128:-	299	NovelmiRNA-94
Ntab-K326_AWOJ-SS10481_24754	aagcgucuauagaugaacuucuuc	acgauuuucaguuguaauucuugu	aagcgucuauagaugaacuucuuccacgauuuucaguuguaauucuugu	Ntab-K326_AWOJ-SS10481:98416..98465:+	386	NovelmiRNA-305
Ntab-K326_AWOJ-SS3969_13553	aguuacguguuuggauaaaagugc	cacuuuuaauugcugaaacugauu	cacuuuuaauugcugaaacugauuuaaaaaauaagcaguuacguguuuggauaaaagugc	Ntab-K326_AWOJ-SS3969:585690..585750:-	279	NovelmiRNA-51
Ntab-K326_AWOJ-SS19778_41128	uuuccgauuccacccaugccag	gguguaggugaggcggaaaga	gguguaggugaggcggaaagauaucauauauauauuuuuccgaacggaauuauaggacuugguaucuuuccgauuccacccaugccag	Ntab-K326_AWOJ-SS19778:609293..609381:-	239	NovelmiRNA-250
Ntab-K326_AWOJ-SS13086_29347	acaaaaucggucguuacauaaagu	auuacguaacgacagauu	acaaaaucggucguuacauaaaguagcacguuuugucauuacguaacgacagauu	Ntab-K326_AWOJ-SS13086:166005..166060:-	245	NovelmiRNA-282
Ntab-K326_AWOJ-SS4284_14022	aggguuuguucuugaacaaagacg	uuuuugcucgacggcggauucguc	uuuuugcucgacggcggauucgucagaaauaaggguuuguucuugaacaaagacg	Ntab-K326_AWOJ-SS4284:48510..48565:-	229	NovelmiRNA-15
Ntab-K326_AWOJ-SS3466_12613	uugcauaugucaggagcuuc	agcugcugaccuauggauc	agcugcugaccuauggaucccucagcccuaucaauaauaauaauauuguuggauagguuuguggcuugcauaugucaggagcuuc	Ntab-K326_AWOJ-SS3466:16871..16956:-	165	NovelmiRNA-200
Ntab-K326_AWOJ-SS9986_23908	ugaaucuugaugaugcugcau	gcaacaccuucaagauucaca	gcaacaccuucaagauucacauauauuugucaauaaaauccaaugugaaucuugaugaugcugcau	Ntab-K326_AWOJ-SS9986:372462..372528:-	175	NovelmiRNA-304
Ntab-K326_AWOJ-SS18467_38155	ugaaucuugaugaugcugcau	gcaacaccuucaagauuuaca	gcaacaccuucaagauuuacauauauuugucauuaaaaucauaugugaaucuugaugaugcugcau	Ntab-K326_AWOJ-SS18467:320225..320291:+	175	NovelmiRNA-280
Ntab-K326_AWOJ-SS9371_22649	uccaaaugacugacauuaucu	auaaugucagucauuuggagu	auaaugucagucauuuggaguucaagcuuaggggacaaaaucucgugauuuggacuccaaaugacugacauuaucu	Ntab-K326_AWOJ-SS9371:38872..38948:+	139	NovelmiRNA-353
Ntab-K326_AWOJ-SS2502_11138	cggaucucuuggcggaaaga	cuuucuuccaagaagauccauc	cuuucuuccaagaagauccaucaggauucuaaauccaagacggaucucuuggcggaaaga	Ntab-K326_AWOJ-SS2502:279274..279334:-	144	NovelmiRNA-237
Ntab-K326_AWOJ-SS1819_9829	uugagccgugccaauaucacu	cgauguuggugagguucaauc	cgauguuggugagguucaauccgaagacguguuuacguuuuguuuucguaaaaaacgaucucagauugagccgugccaauaucacu	Ntab-K326_AWOJ-SS1819:297783..297869:-	76	NovelmiRNA-134
Ntab-K326_AWOJ-SS234787_46802	uuugucuuuccgaugccuccca	ggaggugucuaaagauaaauu	ggaggugucuaaagauaaauuuauauuuguuuuuuucaauucaaaguugaaaaauaaaauaauuuugucuuuccgaugccuccca	Ntab-K326_AWOJ-SS234787:1230..1315:-	77	NovelmiRNA-210
Ntab-K326_AWOJ-SS16525_33585	uuaucaacucagacaaauaug	ucuuugucugaguugauaaga	uuaucaacucagacaaauaugugauuugcuucgccugcaccgaaucaucauuaaauucacaucuuugucugaguugauaaga	Ntab-K326_AWOJ-SS16525:29192..29274:-	85	NovelmiRNA-34
Ntab-K326_AWOJ-SS16313_33200	uuaucaacucagacaaauaug	ucuuugucugaguugauaaga	uuaucaacucagacaaauaugugauuugcuucgccugcaucgaaucaucauuaaauucacaucuuugucugaguugauaaga	Ntab-K326_AWOJ-SS16313:960286..960368:+	85	NovelmiRNA-296
Ntab-K326_AWOJ-SS4030_13629	uggaggucguagauugaauca	uugucaaucuagacccucu	uggaggucguagauugaaucauugucaaucuagacccucu	Ntab-K326_AWOJ-SS4030:139730..139770:+	90	NovelmiRNA-228
Ntab-K326_AWOJ-SS3272_12270	cuccggccaagaucuuccauc	cgggagucuuagcuugagggu	cuccggccaagaucuuccaucaaggaucuuagauccaagacgggagucuuagcuugagggu	Ntab-K326_AWOJ-SS3272:219160..219221:+	90	NovelmiRNA-95
Ntab-K326_AWOJ-SS12283_27896	auuucaaacuucaggacaucgugu	acacgacguccugaaguuuauacc	acacgacguccugaaguuuauaccucaaauuucaaacuucaggacaucgugu	Ntab-K326_AWOJ-SS12283:305120..305172:-	87	NovelmiRNA-72
Ntab-K326_AWOJ-SS6516_17522	aaaaaugucgccauacucgug	cagguauggugacguuuuugu	aaaaaugucgccauacucgugucuaaucccuccauaaaugcauaauaucuggagagucugauacagguauggugacguuuuugu	Ntab-K326_AWOJ-SS6516:89972..90056:+	77	NovelmiRNA-208
Ntab-K326_AWOJ-SS9371_22652	auaaugucagucauuuggagu	uccaaaugacugacauuaucc	auaaugucagucauuuggaguccaaaucacgagauuuuguccccuaagcuugaacuccaaaugacugacauuaucc	Ntab-K326_AWOJ-SS9371:38869..38945:-	31	NovelmiRNA-32
Ntab-K326_AWOJ-SS15259_32050	uguguucucaggucaccccuu	aggagugaacaugggaacacau	aggagugaacaugggaacacaugugcauuuugguauuuuuguuuuggcuaaaaucuaaaugcacuuguguucucaggucaccccuu	Ntab-K326_AWOJ-SS15259:1612430..1612516:-	47	NovelmiRNA-189
Ntab-K326_AWOJ-SS224878_46621	uggggcacguggaaucca	ggguauucagguagauccgaag	uggggcacguggaauccagugaggguauucagguagauccgaag	Ntab-K326_AWOJ-SS224878:721..765:-	77	NovelmiRNA-25
Ntab-K326_AWOJ-SS108908_44321	uggggcacguggaaucca	ggguauucagguagauccgaag	uggggcacguggaauccagugaggguauucagguagauccgaag	Ntab-K326_AWOJ-SS108908:528..572:-	77	NovelmiRNA-152
Ntab-K326_AWOJ-SS2987_11914	aucggcguaugcaccacuggu	caguggacauucguugau	aucggcguaugcaccacuggucgagcuuuaaagaacaaagccaguggacauucguugau	Ntab-K326_AWOJ-SS2987:27593..27652:+	48	NovelmiRNA-123
Ntab-K326_AWOJ-SS6101_16756	uuccuucuagcacgacgccaaaccu	uuuggcgccugcuaaaaggaaac	uuccuucuagcacgacgccaaaccuuguuuguuuuggcgccugcuaaaaggaaac	Ntab-K326_AWOJ-SS6101:38455..38510:+	47	NovelmiRNA-316
Ntab-K326_AWOJ-SS18084_36485	acgggcuagcaauaagaagag	cuucuuguuucugaguucguua	cuucuuguuucugaguucguuauucgacuucaguuugauuggaguugauagugacgggcuagcaauaagaagag	Ntab-K326_AWOJ-SS18084:195487..195561:+	26	NovelmiRNA-155
Ntab-K326_AWOJ-SS9609_23038	agaguuggcugaauauguuuc	aacauguucagccaacucuug	agaguuggcugaauauguuuccaaaggucacguuccccguaaaauguuuccuuugggaacauguucagccaacucuug	Ntab-K326_AWOJ-SS9609:241575..241653:+	38	NovelmiRNA-247
Ntab-K326_AWOJ-SS7054_18471	agcuuuacguacucuaggagc	uccuagaguacguaaagcucc	agcuuuacguacucuaggagcuuuagguacauuagguacucuaggaguuggguacauuagguacuaaagcuccuagaguacguaaagcucc	Ntab-K326_AWOJ-SS7054:29612..29703:-	29	NovelmiRNA-46
Ntab-K326_AWOJ-SS3684_12948	aacuguuuucgauaaauacucggc	gagguuuugggaggauagu	gagguuuugggaggauaguauguacguaguagaccuuacuccuaccuugugaaaguagaaaaacuguuuucgauaaauacucggc	Ntab-K326_AWOJ-SS3684:24226..24311:-	55	NovelmiRNA-173
Ntab-K326_AWOJ-SS9097_22153	aacggucgaccgaucaauuuuggu	caaaguuggucgguuuuucaaaau	aacggucgaccgaucaauuuuggucagucaaaaaaagggccaaaaaaucgaccaaaguuggucgguuuuucaaaau	Ntab-K326_AWOJ-SS9097:40298..40374:-	33	NovelmiRNA-197
Ntab-K326_AWOJ-SS3322_12372	uuugcauaaaauucgcgcacc	ucgugaguuuuaugcaaaugucug	ucgugaguuuuaugcaaaugucuggaaccuaccuacaucuaucaagugaaaggcauuugcauaaaauucgcgcacc	Ntab-K326_AWOJ-SS3322:875061..875137:-	31	NovelmiRNA-101
Ntab-K326_AWOJ-SS5985_16610	uugaauuguaacugaaagaga	ucuuucaguuacaauucagcc	ucuuucaguuacaauucagccaaucguucuuaguauuuguuauaaaaaauauugguugaauuguaacugaaagaga	Ntab-K326_AWOJ-SS5985:45475..45551:-	24	NovelmiRNA-290
Ntab-K326_AWOJ-SS3322_12363	uuugcauaaaauucgcgcacc	ucgugaguuuuaugcaaaugucug	ucgugaguuuuaugcaaaugucuggaaccuaccuacaucuaucaagugaaaggcauuugcauaaaauucgcgcacc	Ntab-K326_AWOJ-SS3322:773270..773346:+	30	NovelmiRNA-8
Ntab-K326_AWOJ-SS15569_32373	agggcugaacaauugugaaggaga	uccuucagcuguuguucagccc	uccuucagcuguuguucagcccuaguacuagaacauuguugcuagggcugaacaauugugaaggaga	Ntab-K326_AWOJ-SS15569:611221..611288:+	29	NovelmiRNA-93
Ntab-K326_AWOJ-SS12327_27960	uaaaaaggcggcacuacauca	augcagugccguuuuuuuaac	uaaaaaggcggcacuacaucagcguaggauucgaucuugguagaugcagugccguuuuuuuaac	Ntab-K326_AWOJ-SS12327:13951..14015:+	23	NovelmiRNA-288
Ntab-K326_AWOJ-SS225259_46631	cagcugaugacucguugauucu	auucaacgaugcaugagcuau	cagcugaugacucguugauucuuaagcacgucaacuagcauugggaaauugacguguuuugggauucaacgaugcaugagcuau	Ntab-K326_AWOJ-SS225259:10632..10716:-	19	NovelmiRNA-146
Ntab-K326_AWOJ-SS18292_37401	cagcugaugacucguugauucu	auucaacgaugcaugagcuau	cagcugaugacucguugauucuuaagcacgucaacuaggguugagaaauugacguauuuugggauucaacgaugcaugagcuau	Ntab-K326_AWOJ-SS18292:77112..77196:-	19	NovelmiRNA-92
Ntab-K326_AWOJ-SS46_283	uuggaaagaaugggagccguaggau	ccuauccuuccauuuuauccgaa	uuggaaagaaugggagccguaggauuugaauuacuaaaauccuauccuuccauuuuauccgaa	Ntab-K326_AWOJ-SS46:50401..50464:-	19	NovelmiRNA-198
Ntab-K326_AWOJ-SS16665_33835	auuuuugaauggaaggcccaugug	cauggucuuuucuuucaaaaauau	cauggucuuuucuuucaaaaauauauuuucuuaguuauuauauauuuuugaauggaaggcccaugug	Ntab-K326_AWOJ-SS16665:11783..11850:+	14	NovelmiRNA-109
Ntab-K326_AWOJ-SS5602_16074	auuuuugaauggaaggcccaugug	cauggucuuuucuuucaaaaauau	cauggucuuuucuuucaaaaauauauuauauaaguuacuauauauuuuugaauggaaggcccaugug	Ntab-K326_AWOJ-SS5602:169452..169519:-	14	NovelmiRNA-234
Ntab-K326_AWOJ-SS10613_25106	acuuguucgagacugagacguagu	gaguugaguuuaaagaaagaagu	gaguugaguuuaaagaaagaagucagaauuucuauagucaauuuuaacuuguucgagacugagacguagu	Ntab-K326_AWOJ-SS10613:173552..173622:-	59	NovelmiRNA-126
Ntab-K326_AWOJ-SS18659_39045	ugaguucguggaaaucaccugc	aagugauuucaugaacucauc	ugaguucguggaaaucaccugccucuaacccaaugcaaggcauuugggcgagaugcaagugauuucaugaacucauc	Ntab-K326_AWOJ-SS18659:40290..40367:-	12	NovelmiRNA-141
Ntab-K326_AWOJ-SS19947_41417	uaaaaaauucuccggucaaga	uugauuugaggauuuuuucac	uaaaaaauucuccggucaagaccucccauaaaggaucuuagauccaagacgagagucuugauuugaggauuuuuucac	Ntab-K326_AWOJ-SS19947:24188..24266:-	8	NovelmiRNA-166
Ntab-K326_AWOJ-SS41422_42933	aaagcuugguaagagcuggacggg	aguccaucucagcccaaauaacuu	aaagcuugguaagagcuggacggguuggucuaugacccaaauuuuaguucauuuugacccaguccaucucagcccaaauaacuu	Ntab-K326_AWOJ-SS41422:11962..12046:-	25	NovelmiRNA-100
Ntab-K326_AWOJ-SS2669_11385	acaagauaacucggugaaggc	ccaucaccgaguuaucuuguu	acaagauaacucggugaaggcauaaaacuuuaugccuuuuauuuucacaccaauuuuaugccaucaccgaguuaucuuguu	Ntab-K326_AWOJ-SS2669:9820..9901:-	9	NovelmiRNA-356
Ntab-K326_AWOJ-SS57212_43201	uguuguaauucuucuuggcuau	uagccaagauuaauuacaaua	uguuguaauucuucuuggcuauauagccaagauuaauuacaaua	Ntab-K326_AWOJ-SS57212:532..576:-	9	NovelmiRNA-24
Ntab-K326_AWOJ-SS9500_22873	ggaaucuugaugaugcugcag	ggagcaucaucaagauucaca	ggagcaucaucaagauucacauagcauuuuuagggcuuuuuagcccuaugguuuauugauaugggaaucuugaugaugcugcag	Ntab-K326_AWOJ-SS9500:285240..285324:+	41	NovelmiRNA-9
Ntab-K326_AWOJ-SS54582_43168	uaucuuuaaguuugguagugc	acugucaaacucaaagauaag	acugucaaacucaaagauaagcauguuagaagacuuauggaccuuucuuuuagcaugcuuaucuuuaaguuugguagugc	Ntab-K326_AWOJ-SS54582:5482..5562:-	7	NovelmiRNA-6
Ntab-K326_AWOJ-SS1688_9588	uaucuuuaaguuugguagugc	acugucaaacucaaagauaag	acugucaaacucaaagauaagcauguuagaaaacuuauaggccuuucuuuuagcaugcuuaucuuuaaguuugguagugc	Ntab-K326_AWOJ-SS1688:273513..273593:-	7	NovelmiRNA-86
Ntab-K326_AWOJ-SS4904_14993	ucuucuccacgucuauucuau	agaagagaaguggagaagaaa	agaagagaaguggagaagaaaguaagauaacuauuuuucuuuuucucuuacuuucuucuccacgucuauucuau	Ntab-K326_AWOJ-SS4904:36264..36338:+	12	NovelmiRNA-70
Ntab-K326_AWOJ-SS2189_10570	cugaguuggcaagaaaccucg	agguuucuugcuuccucaagccacu	agguuucuugcuuccucaagccacugacccaucuuucgucauauggugacugaguuggcaagaaaccucg	Ntab-K326_AWOJ-SS2189:193251..193321:-	226	NovelmiRNA-273
Ntab-K326_AWOJ-SS20326_42157	gauuugaccagaguuuaggaucac	aucucucuggauugaacuuaucag	aucucucuggauugaacuuaucaggauuugaccagaguuuaggaucac	Ntab-K326_AWOJ-SS20326:15544..15592:+	19	NovelmiRNA-77
Ntab-K326_AWOJ-SS807_4628	cugaguuggcaagaaaccucg	aaguuucuugcuuccuuaagc	aaguuucuugcuuccuuaagcuacuuacccgucucaguauauggugacugaguuggcaagaaaccucg	Ntab-K326_AWOJ-SS807:1387460..1387528:-	226	NovelmiRNA-319
Ntab-K326_AWOJ-SS1075_6384	gugaagugacuugagagc	guacaaauagucuucgcgu	gugaagugacuugagagcgagaaaucaaguccucugauuucaccguguacaaauagucuucgcgu	Ntab-K326_AWOJ-SS1075:293807..293872:+	15	NovelmiRNA-357
Ntab-K326_AWOJ-SS14091_30699	gaguuauaguuuguuugac	aauuaauuugaaaaacacuuuuga	gaguuauaguuuguuugaccaagcuacuagaacuaucuuauuuugagauacaguuuuguuugguuaauuaauuugaaaaacacuuuuga	Ntab-K326_AWOJ-SS14091:681946..682035:-	22	NovelmiRNA-147
Ntab-K326_AWOJ-SS1467_8878	ugacagaagagagugaac	ucacugcucuaucugucacc	ugacagaagagagugaacacacaugguguuuucuggcauaugauauacuugaagcuauguguacucacugcucuaucugucacc	Ntab-K326_AWOJ-SS1467:211320..211404:+	10	NovelmiRNA-362
Ntab-K326_AWOJ-SS8452_21021	uucuccgguuuauuagaaaagu	uuaucuacugaaguugcgagu	uucuccgguuuauuagaaaaguaucguauucuuaaaagaggaaugaauuuguuguauuaucuacugaaguugcgagu	Ntab-K326_AWOJ-SS8452:211965..212042:-	42	NovelmiRNA-61
Ntab-K326_AWOJ-SS81037_43646	aaauagccguugucguggagu	uccacgacaauggcuauuuuu	aaauagccguugucguggaguuucaaauugucauggaguuucaccuguggaauuugaaacuccacgacaauggcuauuuuu	Ntab-K326_AWOJ-SS81037:13371..13452:+	36	NovelmiRNA-44
Ntab-K326_AWOJ-SS2841_11661	uuauacuauguuuggucggug	ccgaccaaacauaguauaaau	uuauacuauguuuggucggugguauaaauuuaucccgggauaaauuuauaccaccgaccaaacauaguauaaau	Ntab-K326_AWOJ-SS2841:48066..48140:-	36	NovelmiRNA-31
Ntab-K326_AWOJ-SS3216_12192	auugagcggaaagaauacaaa	uuuguauucuuuccgcucaau	uuuguauucuuuccgcucaauucaggucuauuuacaaguaaaccauaaauagaccugaauugagcggaaagaauacaaa	Ntab-K326_AWOJ-SS3216:297831..297910:-	41	NovelmiRNA-287
Ntab-K326_AWOJ-SS147635_45167	ugaguucguggaaaucaccugc	aggugauuucacgaucucauc	ugaguucguggaaaucaccugccucuaauccaauggagagcauuugggcgagaggcaggugauuucacgaucucauc	Ntab-K326_AWOJ-SS147635:11826..11903:-	12	NovelmiRNA-351
Ntab-K326_AWOJ-SS11037_25816	aaauaggacaucuucaacacu	uguugcagauguucuauuuuu	aaauaggacaucuucaacacucugcaauggcauucugaauaacagcagaugccuuugcggaguguugcagauguucuauuuuu	Ntab-K326_AWOJ-SS11037:61326..61409:+	30	NovelmiRNA-28
Ntab-K326_AWOJ-SS12759_28838	uuuucugaaacuuaguucccc	ggaacuaaguuuuggaagaaa	ggaacuaaguuuuggaagaaauaauggccauuuuucucuuuauaagaaauagucauuauuuuuucugaaacuuaguucccc	Ntab-K326_AWOJ-SS12759:152309..152390:-	19	NovelmiRNA-64
Ntab-K326_AWOJ-SS567_3156	uaaugggcuugauaucuugc	uaucaaacccauuaagccac	uaaugggcuugauaucuugcuaaacauuagggauaaggugcuagaccucuaauguuuugcgagauaucaaacccauuaagccac	Ntab-K326_AWOJ-SS567:140054..140138:+	414	NovelmiRNA-159
Ntab-K326_AWOJ-SS17135_34508	ugacagaggagagugagcac	gcucgcucucuaucugucaca	ugacagaggagagugagcacacaugguucuuguaugaaaauuucaugcuugaagcucugcgugcucgcucucuaucugucaca	Ntab-K326_AWOJ-SS17135:45616..45699:+	17	NovelmiRNA-236
Ntab-K326_AWOJ-SS12956_29152	uaaggauaaucuaacuaagu	ucuugguuagauuauucuu	ucuugguuagauuauucuuaaaaggaucaauuuauuaucugaauaaauugaucucuuuaaggauaaucuaacuaagu	Ntab-K326_AWOJ-SS12956:42625..42702:-	12	NovelmiRNA-192
Ntab-K326_AWOJ-SS13005_29236	ggagucuugaugaugcugcag	ggagcaucaucaagauucaca	ggagcaucaucaagauucacauagccuuuuuagggauuuuuggcccuauggcuuauugauaugggagucuugaugaugcugcag	Ntab-K326_AWOJ-SS13005:189293..189377:-	13	NovelmiRNA-181
Ntab-K326_AWOJ-SS11184_26056	ugucuacuaaaauggaacgag	cguuuuauuuuaguaugacauu	cguuuuauuuuaguaugacauugaguucauugagcuuagugucuacuaaaauggaacgag	Ntab-K326_AWOJ-SS11184:30428..30488:-	72	NovelmiRNA-249
Ntab-K326_AWOJ-SS2244_10715	ugucuacuaaaauggaacgag	cguuuuauuuuaguaugacauu	cguuuuauuuuaguaugacauugaguucauugagcuuagugucuacuaaaauggaacgag	Ntab-K326_AWOJ-SS2244:65283..65343:+	72	NovelmiRNA-232
Ntab-K326_AWOJ-SS12395_28076	uauguucucaggucaccccuu	ggggugugcuugagaacacagg	ggggugugcuugagaacacaggcgcaucuggcuuuugauuaggcuaaucuaugugcacuuauguucucaggucaccccuu	Ntab-K326_AWOJ-SS12395:170472..170552:-	230	NovelmiRNA-137
Ntab-K326_AWOJ-SS4822_14846	uuucucuuugacagaaugcugg	agcauuugucauugagaaaaa	uuucucuuugacagaaugcuggauucaacucuguuucgucagaguuuguguuuuucagcauuugucauugagaaaaa	Ntab-K326_AWOJ-SS4822:75562..75639:+	319	NovelmiRNA-186
Ntab-K326_AWOJ-SS2094_10354	uuugccggaaugaaaugaguguuu	acccuauuuuucuuccggcauaaug	acccuauuuuucuuccggcauaaugcuggaaucccuuuguuuuagcauuugccggaaugaaaugaguguuu	Ntab-K326_AWOJ-SS2094:24292..24363:-	299	NovelmiRNA-310
Ntab-K326_AWOJ-SS16611_33763	cggaucucuuggaggaaagac	cuuucuuccaagaagaucaauu	cuuucuuccaagaagaucaauuaggauucuaaauccaagacggaucucuuggaggaaagac	Ntab-K326_AWOJ-SS16611:236721..236782:+	64	NovelmiRNA-295
Ntab-K326_AWOJ-SS13084_29344	ugugaagagaacucauuugau	caaaugaguuaucuuugcucc	ugugaagagaacucauuugaucaaaguaauccaaaagcagcuuuugccucauuuggucaaaugaguuaucuuugcucc	Ntab-K326_AWOJ-SS13084:108316..108394:+	38	NovelmiRNA-170
Ntab-K326_AWOJ-SS972_5789	ugccuguagaaaagauucuau	agaaucuuuucgauaggcauu	agaaucuuuucgauaggcauucugagaaaaaagaaaacugaauaaaguucucagaaugccuguagaaaagauucuau	Ntab-K326_AWOJ-SS972:389328..389405:+	19	NovelmiRNA-105
Ntab-K326_AWOJ-SS2187_10556	aaaaaugucgccauacucgug	cagguauggugacauuuuu	aaaaaugucgccauacucgugucaaauccuccaaaaaugcauaauaucugaagaaucugauacagguauggugacauuuuu	Ntab-K326_AWOJ-SS2187:622018..622099:+	77	NovelmiRNA-14
Ntab-K326_AWOJ-SS1500_9071	ugguugaguagaauuguagggu	acccuacacuucucucaacuaca	ugguugaguagaauuguagggucgcuuugcaggaaaugaagaaaaacgacccuacacuucucucaacuaca	Ntab-K326_AWOJ-SS1500:427562..427633:-	28	NovelmiRNA-102
Ntab-K326_AWOJ-SS17993_36112	uuauuguugauuauaccgaaa	aucaaucaacaauaaaaccaug	uuauuguugauuauaccgaaaucgagauucaacucaccggauuuaguauuuugguaucaaucaacaauaaaaccaug	Ntab-K326_AWOJ-SS17993:1560400..1560477:+	33	NovelmiRNA-110
Ntab-K326_AWOJ-SS1192_7330	ugguugaguagaauuguagggu	acccuacacuucucucaacuaca	ugguugaguagaauuguagggucgcuuuguagaaaaugaagaaaaacgacccuacacuucucucaacuaca	Ntab-K326_AWOJ-SS1192:44340..44411:+	28	NovelmiRNA-119
Ntab-K326_AWOJ-SS8321_20776	gaagcggaugggggccgu	ggccgaguuccgcagaag	ggccgaguuccgcagaagcggcaccgcaccugcgcacguggagcugcaggagcgaaggcgcagaagcggaugggggccgu	Ntab-K326_AWOJ-SS8321:98364..98444:-	77	NovelmiRNA-62
Ntab-K326_AWOJ-SS9093_22147	uaugucuugcgaacaauugcu	agcaauuguuugcaagacgu	uaugucuugcgaacaauugcuugcaaacucucagauuauuugggacuugagacucugcuagcaauuguuugcaagacgu	Ntab-K326_AWOJ-SS9093:201389..201468:-	42	NovelmiRNA-53
Ntab-K326_AWOJ-SS8481_21064	cgggagucuuggcuugaaggg	cuccaaccaagaucucccauc	cuccaaccaagaucucccaucaaggaucuuagaucccagacgggagucuuggcuugaaggg	Ntab-K326_AWOJ-SS8481:67067..67128:-	114	NovelmiRNA-176
Ntab-K326_AWOJ-SS14716_31542	uuucucuuugacagaaugcugg	ggcauuugucaucgagaaaaa	uuucucuuugacagaaugcuggacucaacucuggcucgucaaaguuuguguguuuuucggcauuugucaucgagaaaaa	Ntab-K326_AWOJ-SS14716:109611..109690:+	316	NovelmiRNA-63
Ntab-K326_AWOJ-SS16066_32925	ucgcagaacaccuucaaaagc	ugaagguguucugcaaaguua	ugaagguguucugcaaaguuaucugauccauuuugauauguacuauauaacuucgcagaacaccuucaaaagc	Ntab-K326_AWOJ-SS16066:427823..427896:+	27	NovelmiRNA-67
Ntab-K326_AWOJ-SS2987_11916	aucggcguaugcaccacuggu	caguggucauccguugauga	aucggcguaugcaccacuggucgagcuuuaaagcacaaagccaguggucauccguugauga	Ntab-K326_AWOJ-SS2987:45992..46053:+	48	NovelmiRNA-221
Ntab-K326_AWOJ-SS43155_42947	aggaucugacaugaauacaacagc	agaugugugucagauucucc	agaugugugucagauucuccaaaaguaauauauuuuuagaggaucugacaugaauacaacagc	Ntab-K326_AWOJ-SS43155:4886..4949:+	44	NovelmiRNA-339
Ntab-K326_AWOJ-SS2635_11328	ucuccggccaagaucuuccauc	cgagagucuuggcuugagggu	ucuccggccaagaucuuccaucaaggaucuuagauccaagacgagagucuuggcuugagggu	Ntab-K326_AWOJ-SS2635:122970..123032:+	110	NovelmiRNA-130
Ntab-K326_AWOJ-SS8567_21192	uucccggcuggugcaucu	gugcgccaaugguggaaa	uucccggcuggugcaucugagugcuauggugaaaaugugcgccaaugguggaaa	Ntab-K326_AWOJ-SS8567:9882..9936:+	944	NovelmiRNA-340
Ntab-K326_AWOJ-SS14158_30839	uccacgugucaaaauacuuug	aaguauuuugauaugugaaaaaaau	uccacgugucaaaauacuuugggaaaaguccauauuggguaaauaugaaccuuuuucucaaaguauuuugauaugugaaaaaaau	Ntab-K326_AWOJ-SS14158:33457..33542:-	44	NovelmiRNA-125
Ntab-K326_AWOJ-SS12230_27818	ucaauccucgcccuccauuug	auggggaccguggauugauu	auggggaccguggauugauugcaaaucaauccucgcccuccauuug	Ntab-K326_AWOJ-SS12230:39474..39520:+	16	NovelmiRNA-49
Ntab-K326_AWOJ-SS7752_19720	gucagaauccgggcuaag	aggccugggaucacaa	gucagaauccgggcuaaggccuccugaaggccugggaucacaa	Ntab-K326_AWOJ-SS7752:392002..392045:+	35	NovelmiRNA-65
Ntab-K326_AWOJ-SS13869_30492	auaccgaguacuguaccgaaauac	gggcuuggacuuaaaauauuucgg	gggcuuggacuuaaaauauuucgguauuucaguauugaaauaucaaaaacgcaauaccgaguacuguaccgaaauac	Ntab-K326_AWOJ-SS13869:263449..263526:-	7	NovelmiRNA-1
Ntab-K326_AWOJ-SS6767_18023	cuccagucaagaucuuccauc	cgagagucuuggcuugagggu	cuccagucaagaucuuccaucaaggaucuuagauccaagacgagagucuuggcuugagggu	Ntab-K326_AWOJ-SS6767:264444..264505:-	74	NovelmiRNA-231
Ntab-K326_AWOJ-SS174583_45801	cuccggucaagaucucccaua	aagacgagagccuugauuugaggau	cuccggucaagaucucccauaaaggaucuuagauccaagacgagagccuugauuugaggau	Ntab-K326_AWOJ-SS174583:1041..1102:-	466	NovelmiRNA-216
Ntab-K326_AWOJ-SS19534_40723	uuuacguugauugauugcucu	agcaaucuauuagcguuaauu	uuuacguugauugauugcucuugacaagagcaaucuauuagcguuaauu	Ntab-K326_AWOJ-SS19534:23013..23062:-	87	NovelmiRNA-90
Ntab-K326_AWOJ-SS12330_27978	uaucugauuggcguggcaaau	cugccaccccauucagaucug	uaucugauuggcguggcaaauucuagauagaugauuaucuauauaugaaucugccaccccauucagaucug	Ntab-K326_AWOJ-SS12330:645476..645547:+	37	NovelmiRNA-43
Ntab-K326_AWOJ-SS8453_21034	uuugcccaaugaaauacuuauc	uaaguguucaucggacagagg	uuugcccaaugaaauacuuaucgaaugucaugaguucaaauaaguguucaucggacagagg	Ntab-K326_AWOJ-SS8453:106400..106461:+	37	NovelmiRNA-103
Ntab-K326_AWOJ-SS19778_41125	aaauuugcauuguuugauuguucu	aaucgaaugauguuaauuucg	aaauuugcauuguuugauuguucucaauaagaacaaucgaaugauguuaauuucg	Ntab-K326_AWOJ-SS19778:385943..385998:-	318	NovelmiRNA-18
Ntab-K326_AWOJ-SS12115_27632	cuccggucaagaucucccaua	gacgagagucuugauuugagga	cuccggucaagaucucccauaaaggaucuuagauccaagacgagagucuugauuugagga	Ntab-K326_AWOJ-SS12115:176300..176360:+	466	NovelmiRNA-235
Ntab-K326_AWOJ-SS11899_27230	aucucggaauguuugaaacaucuc	gauauuucaaacaucccaggaug	gauauuucaaacaucccaggauguuugaaacaucucccgggauguuucaaacauaucucggaauguuugaaacaucuc	Ntab-K326_AWOJ-SS11899:89795..89873:-	9	NovelmiRNA-11
Ntab-K326_AWOJ-SS9762_23436	guaguuggacuuugggaugggc	cuugucccuucugccagcgaugcgcu	guaguuggacuuugggaugggcuggccggucugccuuaggugugcaccggucgucuugucccuucugccagcgaugcgcu	Ntab-K326_AWOJ-SS9762:21881..21961:+	7860	NovelmiRNA-246
Ntab-K326_AWOJ-SS17944_35950	cuccggucaagaucucccaua	gacgagugucuugauuugagga	cuccggucaagaucucccauaaaggaucuuagauccaagacgagugucuugauuugagga	Ntab-K326_AWOJ-SS17944:369449..369509:+	466	NovelmiRNA-30
Ntab-K326_AWOJ-SS12702_28714	ccggaaugaaaugaguguuuc	aaccucuuuuccuuucggca	aaccucuuuuccuuucggcauaaugcuggaaucccuuuauuuuagcauuuuccggaaugaaaugaguguuuc	Ntab-K326_AWOJ-SS12702:706741..706813:-	19	NovelmiRNA-196
Ntab-K326_AWOJ-SS8655_21370	uauaguuauauguagcacuagcc	ccagugcucauauagcaauaau	uauaguuauauguagcacuagccgaaauggagaauuccuggccagugcucauauagcaauaau	Ntab-K326_AWOJ-SS8655:203954..204017:+	13	NovelmiRNA-240
Ntab-K326_AWOJ-SS8453_21039	uuugcccaaugaaauacuuauc	uaaguguucaucggacagagg	uuugcccaaugaaauacuuaucgaaugucaagaguucaaauaaguguucaucggacagagg	Ntab-K326_AWOJ-SS8453:159542..159603:-	37	NovelmiRNA-5
Ntab-K326_AWOJ-SS7196_18696	ccugcggaaggauccuug	agguacggcuccgcaggug	ccugcggaaggauccuugcagguacggcuccgcaggug	Ntab-K326_AWOJ-SS7196:51947..51985:+	40	NovelmiRNA-183
Ntab-K326_AWOJ-SS20527_42619	gugcgcuggauuaugacu	acauggccauggcacga	acauggccauggcacgauuggucauugcgcuugguugaaaagccaguggcgcgaagcuaucgugcgcuggauuaugacu	Ntab-K326_AWOJ-SS20527:88289..88368:+	1263	NovelmiRNA-308
Ntab-K326_AWOJ-SS10560_24905	uaaaugggagccguaggaucu	auccuagacuuccauuuauc	uaaaugggagccguaggaucuauggagauuaagauccuagacuuccauuuauc	Ntab-K326_AWOJ-SS10560:40449..40502:-	56	NovelmiRNA-50
Ntab-K326_AWOJ-SS9104_22174	uccucauggauuucuggccug	ggccagaaaugcuuggcgauu	uccucauggauuucuggccugcgaaguauuugccggacugagaaucugaaugaauacucgucggccagaaaugcuuggcgauu	Ntab-K326_AWOJ-SS9104:395574..395657:+	1371	NovelmiRNA-114
Ntab-K326_AWOJ-SS18896_39608	acgcaggagggaugauacugga	caguaucauucuccuacguaa	acgcaggagggaugauacuggacgagcugggcuacuuuggccaguaucauucuccuacguaa	Ntab-K326_AWOJ-SS18896:429130..429192:+	17	NovelmiRNA-321
Ntab-K326_AWOJ-SS40189_42917	cguugcucugugaaaccagcc	cugcacagagcgggagcuacu	cugcacagagcgggagcuacucguugcucugugaaaccagcc	Ntab-K326_AWOJ-SS40189:15639..15681:-	59	NovelmiRNA-335
Ntab-K326_AWOJ-SS11678_26902	auauaugaucuuuaguuacaaaau	uuuguaacuaaugaccguauauuu	auauaugaucuuuaguuacaaaaugaccgaaugucaauacaauauacacuagaugcgaccauuuuguaacuaaugaccguauauuu	Ntab-K326_AWOJ-SS11678:135515..135601:+	44	NovelmiRNA-283
Ntab-K326_AWOJ-SS8533_21125	cuccggucaagaucuucu	gggagucuuggcgugagggc	cuccggucaagaucuucuaucaaggaucuuagauccaagaugggagucuuggcgugagggc	Ntab-K326_AWOJ-SS8533:45421..45482:-	92	NovelmiRNA-265
Ntab-K326_AWOJ-SS18482_38219	cgcaaugugauuucugcg	cacauuuuuuauugcggc	cgcaaugugauuucugcgguccgcacauuuuuuauugcggc	Ntab-K326_AWOJ-SS18482:98318..98359:-	15	NovelmiRNA-71
Ntab-K326_AWOJ-SS9401_22704	augcguugcguucaacaaaugagc	ucauuuggguuugagccaaauuugac	augcguugcguucaacaaaugagcaagucaauaaccagcccaaccuuggacggguugggcgagucauuuggguuugagccaaauuugac	Ntab-K326_AWOJ-SS9401:15503..15592:+	14	NovelmiRNA-346
Ntab-K326_AWOJ-SS446_2355	uaccccgcaucuccacca	uaguagguagugugggugug	uaccccgcaucuccaccaucuuuacccuuccuuucuuagagaugggagugguugaagguguaguagguagugugggugug	Ntab-K326_AWOJ-SS446:345675..345755:-	1467	NovelmiRNA-188
Ntab-K326_AWOJ-SS16485_33534	uaaaaaggcggcacuacauca	augcagugccguuucuuuaac	uaaaaaggcggcacuacaucagcguaggauucgaucuugguagaugcagugccguuucuuuaac	Ntab-K326_AWOJ-SS16485:48261..48325:+	23	NovelmiRNA-7
Ntab-K326_AWOJ-SS18970_39705	auugugcgaacgaauauaguugau	caaguuauauucguuacguauuuga	auugugcgaacgaauauaguugauauagguuguauucguugugcgaacgaaugcaguugacacaaguuauauucguuacguauuuga	Ntab-K326_AWOJ-SS18970:122854..122941:-	14	NovelmiRNA-209
Ntab-K326_AWOJ-SS9371_22653	uccaaaugacugacauuaucc	auaaugucauagucauuuggagu	uccaaaugacugacauuauccacauuaaacuuuugagauaaugucauagucauuuggagu	Ntab-K326_AWOJ-SS9371:38968..39028:-	45	NovelmiRNA-19
Ntab-K326_AWOJ-SS4228_13892	aaauuugcauuguuugauuguucu	aacaguugaaugauguuaauuucg	aaauuugcauuguuugauuguucugaacaguugaaugauguuaauuucg	Ntab-K326_AWOJ-SS4228:336779..336828:+	313	NovelmiRNA-10
Ntab-K326_AWOJ-SS3648_12921	agauccucgugaacucugaagugu	acaagagcuacuugaggucuac	acaagagcuacuugaggucuacgagauccucgugaacucugaagugu	Ntab-K326_AWOJ-SS3648:75941..75988:+	64	NovelmiRNA-361
Ntab-K326_AWOJ-SS175190_45809	cuccuaaaguggggcagacua	cucuguccaagcacaaaguuggguu	cucuguccaagcacaaaguuggguuauguggcccaauagaaggcaugggcuacuggacuccuaaaguggggcagacua	Ntab-K326_AWOJ-SS175190:1038..1116:+	37	NovelmiRNA-292
Ntab-K326_AWOJ-SS49028_43063	ucgaacucuccaaaaauguug	guauuuuuaaagaguucgacc	ucgaacucuccaaaaauguuggcgcacccguaucagaaccuccaaaaaauauacuauuuuuggagaauccgacaugcaugagacaguauuuuuaaagaguucgacc	Ntab-K326_AWOJ-SS49028:13191..13297:+	17	NovelmiRNA-60
Ntab-K326_AWOJ-SS613_3421	uuggaaagaaugggagccguaggau	ccuauccuuccauuuuauccaaaa	uuggaaagaaugggagccguaggauuugaauuacuaacauccuauccuuccauuuuauccaaaa	Ntab-K326_AWOJ-SS613:116811..116875:-	19	NovelmiRNA-178
Ntab-K326_AWOJ-SS10681_25249	ugucuacuaaaauggaacgag	cguuuucuuuuaguaugacauc	cguuuucuuuuaguaugacaucgaguuuauugagcuuagugucuacuaaaauggaacgag	Ntab-K326_AWOJ-SS10681:295771..295831:+	72	NovelmiRNA-204
Ntab-K326_AWOJ-SS10475_24743	ugaugguucugaaucuauauuuc	uagauucagaaccaucaaauu	ugaugguucugaaucuauauuucauauuuuuuaaaaucuuaguaauuuuuaauaucuauaucuauguuuuauagauucagaaccaucaaauu	Ntab-K326_AWOJ-SS10475:141320..141412:-	62	NovelmiRNA-230
Ntab-K326_AWOJ-SS358990_49075	aacggauacuagguugaaccgggu	ccggugcaccaguauaaaaaaa	aacggauacuagguugaaccggguuguagcccguuaaaaacuuguuaacggguuagcgggcuuagcggguuccggugcaccaguauaaaaaaa	Ntab-K326_AWOJ-SS358990:3615..3708:-	24	NovelmiRNA-99
Ntab-K326_AWOJ-SS2217_10675	uaauaguugucugacagac	ccuucgggcaauggagcac	ccuucgggcaauggagcacgaucucagcccuaaccaugggugccgagaugguuuaauaguugucugacagac	Ntab-K326_AWOJ-SS2217:132591..132663:+	23	NovelmiRNA-298
Ntab-K326_AWOJ-SS11179_26045	uugaaacaugcuuauagaucugug	caaacaucuuagaggauguuugagau	caaacaucuuagaggauguuugagauauccuauaacacauacaucguauaggauguuugaaacaugcuuauagaucugug	Ntab-K326_AWOJ-SS11179:267613..267693:+	29	NovelmiRNA-39
Ntab-K326_AWOJ-SS4712_14612	aagaucgguugaguuuaaauuggc	accuugugcgaacuugacggguc	aagaucgguugaguuuaaauuggcgggucaauaacuggcccaaccuugugcgaacuugacggguc	Ntab-K326_AWOJ-SS4712:372681..372746:+	44	NovelmiRNA-279
Ntab-K326_AWOJ-SS1169_7241	aagaacucuuagaauauaucuauu	aggcgauauucuaagagcuugu	aggcgauauucuaagagcuugucauucuucaccauaugguagucauaaugguggagcaagaacucuuagaauauaucuauu	Ntab-K326_AWOJ-SS1169:72712..72793:+	25	NovelmiRNA-299
Ntab-K326_AWOJ-SS11477_26550	acucacguuuccuucuagcau	acuaaaaggaaacuugcuuuu	acucacguuuccuucuagcaugacgccagaacuuauuuguuuagucguauacuaaaaggaaacuugcuuuu	Ntab-K326_AWOJ-SS11477:9189..9260:+	28	NovelmiRNA-213
Ntab-K326_AWOJ-SS148739_45186	aggacgugagaucagucaaugaug	ucaggauacgcuaucuacgucacac	aggacgugagaucagucaaugaugcuugcaucaggauacgcuaucuacgucacac	Ntab-K326_AWOJ-SS148739:5121..5176:+	13	NovelmiRNA-45
Ntab-K326_AWOJ-SS19267_40302	aucgggucuguuguuauauacauu	ugugugugagacgacuugguaa	aucgggucuguuguuauauacauucgauauauauauauauauauauauauauaugugugugugugugugugugugugugagacgacuugguaa	Ntab-K326_AWOJ-SS19267:14438..14531:+	7	NovelmiRNA-360
Ntab-K326_AWOJ-SS7271_18836	uuggaaagaaugggagccguaggau	cauauccuuccauuuuauccgaaa	uuggaaagaaugggagccguaggauuugaauuacuaaaaucauauccuuccauuuuauccgaaa	Ntab-K326_AWOJ-SS7271:658742..658806:+	19	NovelmiRNA-108
Ntab-K326_AWOJ-SS460_2430	cugucgguagacuugaac	ugaaaauaucgacggau	cugucgguagacuugaaccaaauuuucaaauuuuguugaaaauaucgacggau	Ntab-K326_AWOJ-SS460:450233..450286:+	69	NovelmiRNA-330
Ntab-K326_AWOJ-SS11765_27056	uuaaaaaggcgacaguguauu	uacacuaccgcuuuuuuaaca	uuaaaaaggcgacaguguauuagcagagauuucaaccuuggaagauacacuaccgcuuuuuuaaca	Ntab-K326_AWOJ-SS11765:49046..49112:+	10	NovelmiRNA-161
Ntab-K326_AWOJ-SS18472_38195	cgcaaugugauuucugcg	cacauuuuuuauuacggc	cgcaaugugauuucugcgguccgcacauuuuuuauuacggc	Ntab-K326_AWOJ-SS18472:423065..423106:-	15	NovelmiRNA-22
Ntab-K326_AWOJ-SS19963_41425	gauucgucuguauuuuugaagagc	ucuucaaaaauacuuuugagugcg	ucuucaaaaauacuuuugagugcgcgccaaauucuccaaaaauaauguauuuuugauggauucaauauggauucgucuguauuuuugaagagc	Ntab-K326_AWOJ-SS19963:21207..21300:+	20	NovelmiRNA-289
Ntab-K326_AWOJ-SS16645_33815	auccgacacgaauucugauauagu	aaugaggauaucggacaccggaug	auccgacacgaauucugauauagucgggcuacaaugaggauaucggacaccggaug	Ntab-K326_AWOJ-SS16645:89728..89784:-	29	NovelmiRNA-81
Ntab-K326_AWOJ-SS8925_21869	cuugcuaaccuacuacauuguugu	uuaugugugguuaaggaccuagcaagag	uuaugugugguuaaggaccuagcaagaguguguguguauagggucuugcuaaccuacuacauuguugu	Ntab-K326_AWOJ-SS8925:61581..61649:+	19	NovelmiRNA-184
Ntab-K326_AWOJ-SS87271_43732	ucagugggacgacaaggcugug	caagccaaugugcgaggcaugauc	ucagugggacgacaaggcuguggcaaagauacugucacaagccaaugugcgaggcaugauc	Ntab-K326_AWOJ-SS87271:2784..2845:+	12	NovelmiRNA-41
Ntab-K326_AWOJ-SS115_626	uugggacacuuugaauagagu	uugaguuaaagugccuaagu	uugggacacuuugaauagaguugagguggcuaauaggucaugaguugaguuaaagugccuaagu	Ntab-K326_AWOJ-SS115:392122..392186:+	10	NovelmiRNA-111
Ntab-K326_AWOJ-SS12612_28552	uuggagcuucgagugaagagc	ucuucucauaaugcuccaaaca	uuggagcuucgagugaagagcaaaaagccacucgcuugcuucuucucauaaugcuccaaaca	Ntab-K326_AWOJ-SS12612:67585..67647:+	33	NovelmiRNA-325
Ntab-K326_AWOJ-SS12101_27608	ugucuuuugcaacucuagcauu	uagagauuugcaauucuuuggc	ugucuuuugcaacucuagcauugugggugagagacagagugcuagagauuugcaauucuuuggc	Ntab-K326_AWOJ-SS12101:204726..204790:+	285	NovelmiRNA-263
Ntab-K326_AWOJ-SS27906_42729	ucuauguuugacaaguggaau	uccacuugucaaacgaagaca	ucuauguuugacaaguggaauauauggacccaaagucuugaauuuuuaggucacgaacuccacuugucaaacgaagaca	Ntab-K326_AWOJ-SS27906:4346..4425:-	9	NovelmiRNA-117
Ntab-K326_AWOJ-SS3307_12328	agagaucuuguauuguauacgugu	acuugaggggucacaggacccugu	acuugaggggucacaggacccuguaaacuucggcagagaucuuguauuguauacgugu	Ntab-K326_AWOJ-SS3307:21406..21464:-	212	NovelmiRNA-12
Ntab-K326_AWOJ-SS11612_26805	auggccuucauaaucccaaauaagc	ugauucaugggaggccuaaauc	auggccuucauaaucccaaauaagcugagauuugauaagugcuuauuugauucaugggaggccuaaauc	Ntab-K326_AWOJ-SS11612:312159..312228:-	37	NovelmiRNA-336
Ntab-K326_AWOJ-SS7788_19776	uuggacaaaaggauuacagaaaaua	uuugcuguauccaguuguccuaua	uuggacaaaaggauuacagaaaauacggagugauuguuugcuguauccaguuguccuaua	Ntab-K326_AWOJ-SS7788:108799..108859:+	22	NovelmiRNA-284
Ntab-K326_AWOJ-SS8575_21228	aagcugugauccugggccgguccc	uagaccggcccacuugccagc	aagcugugauccugggccggucccgauucuagaccggcccacuugccagc	Ntab-K326_AWOJ-SS8575:266817..266867:+	9	NovelmiRNA-83
Ntab-K326_AWOJ-SS15603_32415	agucuuuugcaacucuagcauc	ugcuagaaauuugcaauucuuggcuag	agucuuuugcaacucuagcaucuugggugaaagacucagugcuagaaauuugcaauucuuggcuag	Ntab-K326_AWOJ-SS15603:99698..99764:-	36	NovelmiRNA-172
Ntab-K326_AWOJ-SS9179_22300	ucaaggaaguuggugaccuga	agggagcugacggccaaagacc	ucaaggaaguuggugaccugauaacagggagcugacggccaaagacc	Ntab-K326_AWOJ-SS9179:296243..296290:+	834	NovelmiRNA-359
Ntab-K326_AWOJ-SS150686_45239	guucucguagcucaguugguuag	guuugacucucaacaaggacau	guucucguagcucaguugguuagagcguccgcuuaguuagcggaugucuuguguuugacucucaacaaggacau	Ntab-K326_AWOJ-SS150686:11253..11327:-	270	NovelmiRNA-333
Ntab-K326_AWOJ-SS8018_20178	auugugcgaacgaauauaguugau	agauuguauucguuaugcgaacaaaua	agauuguauucguuaugcgaacaaauacaauugugcgaacgaauauaguugau	Ntab-K326_AWOJ-SS8018:81955..82008:-	14	NovelmiRNA-169
