# Supplementary material for: Integrated mRNA and microRNA analysis identifies genes and small miRNA molecules associated with transcriptional and post-transcriptional-level responses to both drought stress and re-watering treatment in tobacco
Source: BMC Genomics. 2017 Jan 10;18:62. doi: 10.1186/s12864-016-3372-0 (PMC5223433; doi:10.1186/s12864-016-3372-0)
Supplement: Additional file 14: — Summary information of the novel miRNAs and their expression levels in the three libraries. The expression of miRNA was normalized as transcripts per million reads (TPM). (XLSX 73 kb) [file 12864_2016_3372_MOESM14_ESM.xlsx]

## Sheet: miRNA_expression_Normalize_nove
miRNA families	Numbre of reads				Normalized expression (TPM)
	CL	DL	WL		CL	DL	WL	Total
NovelmiRNA-168	204463	0	0		6731.47	0	0	6731.47
NovelmiRNA-350	136344	0	0		4488.81	0	0	4488.81
NovelmiRNA-66	0	0	94353		0	0	4034.11	4034.11
NovelmiRNA-327	91760	12761	10904		3020.98	524.596	466.206	4011.78
NovelmiRNA-254	91615	12727	10886		3016.21	523.198	465.436	4004.84
NovelmiRNA-150	43311	14741	25534		1425.91	605.992	1091.72	3123.62
NovelmiRNA-148	49338	0	0		1624.34	0	0	1624.34
NovelmiRNA-112	37279	0	0		1227.32	0	0	1227.32
NovelmiRNA-113	0	0	28380		0	0	1213.4	1213.4
NovelmiRNA-301	0	0	26348		0	0	1126.52	1126.52
NovelmiRNA-127	0	24194	0		0	994.599	0	994.599
NovelmiRNA-368	8266	8378	7539		272.139	344.414	322.334	938.886
NovelmiRNA-144	9473	3710	4926		311.876	152.516	210.613	675.005
NovelmiRNA-217	16533	613	1277		544.31	25.2	54.5987	624.109
NovelmiRNA-246	8404	0	7860		276.682	0	336.058	612.74
NovelmiRNA-73	7810	3160	4150		257.126	129.905	177.435	564.467
NovelmiRNA-326	16223	0	0		534.104	0	0	534.104
NovelmiRNA-171	0	5712	6998		0	234.816	299.203	534.019
NovelmiRNA-225	4373	2703	3862		143.971	111.118	165.122	420.211
NovelmiRNA-124	0	9942	0		0	408.709	0	408.709
NovelmiRNA-331	5003	4254	0		164.712	174.879	0	339.591
NovelmiRNA-87	0	8096	0		0	332.821	0	332.821
NovelmiRNA-57	3350	2133	2084		110.291	87.6861	89.1024	287.079
NovelmiRNA-344	2894	2133	1897		95.2782	87.6861	81.1071	264.071
NovelmiRNA-308	681	4256	1263		22.4203	174.961	54.0002	251.382
NovelmiRNA-315	3599	875	1613		118.489	35.9706	68.9646	223.424
NovelmiRNA-143	3239	674	1507		106.636	27.7077	64.4325	198.777
NovelmiRNA-187	0	0	4362		0	0	186.499	186.499
NovelmiRNA-365	0	0	4324		0	0	184.875	184.875
NovelmiRNA-358	0	0	4324		0	0	184.875	184.875
NovelmiRNA-322	0	0	4324		0	0	184.875	184.875
NovelmiRNA-139	0	0	4324		0	0	184.875	184.875
NovelmiRNA-227	0	0	4271		0	0	182.609	182.609
NovelmiRNA-188	1999	1037	1467		65.8124	42.6303	62.7223	171.165
NovelmiRNA-272	4902	0	0		161.387	0	0	161.387
NovelmiRNA-220	1096	3034	0		36.0832	124.726	0	160.809
NovelmiRNA-132	3670	0	0		120.826	0	0	120.826
NovelmiRNA-317	0	1448	965		0	59.5263	41.259	100.785
NovelmiRNA-233	0	2353	0		0	96.7302	0	96.7302
NovelmiRNA-137	2223	290	230		73.1871	11.9217	9.83376	94.9425
NovelmiRNA-340	1513	0	944		49.812	0	40.3612	90.1731
NovelmiRNA-342	0	2139	0		0	87.9328	0	87.9328
NovelmiRNA-48	0	1988	0		0	81.7253	0	81.7253
NovelmiRNA-114	0	540	1371		0	22.199	58.6178	80.8168
NovelmiRNA-191	2376	0	0		78.2242	0	0	78.2242
NovelmiRNA-271	0	0	1823		0	0	77.9432	77.9432
NovelmiRNA-205	814	555	519		26.799	22.8157	22.1901	71.8048
NovelmiRNA-300	0	1730	0		0	71.1191	0	71.1191
NovelmiRNA-194	1094	0	601		36.0174	0	25.696	61.7134
NovelmiRNA-260	1082	0	599		35.6223	0	25.6105	61.2328
NovelmiRNA-118	0	1480	0		0	60.8418	0	60.8418
NovelmiRNA-160	0	0	1405		0	0	60.0714	60.0714
NovelmiRNA-202	0	1448	0		0	59.5263	0	59.5263
NovelmiRNA-328	0	1409	0		0	57.923	0	57.923
NovelmiRNA-281	1021	547	0		33.614	22.4868	0	56.1008
NovelmiRNA-91	0	1319	0		0	54.2232	0	54.2232
NovelmiRNA-190	1637	0	0		53.8944	0	0	53.8944
NovelmiRNA-348	0	1211	0		0	49.7834	0	49.7834
NovelmiRNA-23	740	116	391		24.3628	4.76868	16.7174	45.8488
NovelmiRNA-345	0	555	519		0	22.8157	22.1901	45.0058
NovelmiRNA-116	712	67	381		23.4409	2.75432	16.2898	42.4851
NovelmiRNA-267	0	0	965		0	0	41.259	41.259
NovelmiRNA-10	490	243	313		16.1321	9.98956	13.3825	39.5041
NovelmiRNA-266	804	298	0		26.4698	12.2506	0	38.7204
NovelmiRNA-323	687	75	303		22.6179	3.0832	12.9549	38.656
NovelmiRNA-151	687	75	303		22.6179	3.0832	12.9549	38.656
NovelmiRNA-218	1174	0	0		38.6512	0	0	38.6512
NovelmiRNA-63	513	171	316		16.8893	7.02969	13.5107	37.4297
NovelmiRNA-96	0	896	0		0	36.8339	0	36.8339
NovelmiRNA-52	1114	0	0		36.6758	0	0	36.6758
NovelmiRNA-263	427	242	285		14.058	9.94845	12.1853	36.1917
NovelmiRNA-359	0	0	834		0	0	35.6581	35.6581
NovelmiRNA-333	429	197	270		14.1238	8.09853	11.544	33.7663
NovelmiRNA-319	452	171	226		14.881	7.02969	9.66274	31.5735
NovelmiRNA-305	0	349	386		0	14.3471	16.5036	30.8508
NovelmiRNA-313	426	84	299		14.0251	3.45318	12.7839	30.2621
NovelmiRNA-310	426	84	299		14.0251	3.45318	12.7839	30.2621
NovelmiRNA-21	0	0	704		0	0	30.0999	30.0999
NovelmiRNA-195	901	0	0		29.6633	0	0	29.6633
NovelmiRNA-363	0	714	0		0	29.352	0	29.352
NovelmiRNA-250	529	0	239		17.4161	0	10.2186	27.6346
NovelmiRNA-94	426	0	299		14.0251	0	12.7839	26.8089
NovelmiRNA-244	759	0	0		24.9883	0	0	24.9883
NovelmiRNA-273	452	0	226		14.881	0	9.66274	24.5438
NovelmiRNA-18	0	257	318		0	10.5651	13.5962	24.1613
NovelmiRNA-167	0	512	0		0	21.048	0	21.048
NovelmiRNA-304	259	121	175		8.52697	4.97423	7.48221	20.9834
NovelmiRNA-280	259	121	175		8.52697	4.97423	7.48221	20.9834
NovelmiRNA-186	0	173	319		0	7.11191	13.639	20.7509
NovelmiRNA-30	0	0	466		0	0	19.9241	19.9241
NovelmiRNA-235	0	0	466		0	0	19.9241	19.9241
NovelmiRNA-216	0	0	466		0	0	19.9241	19.9241
NovelmiRNA-349	0	0	441		0	0	18.8552	18.8552
NovelmiRNA-200	262	63	165		8.62574	2.58989	7.05465	18.2703
NovelmiRNA-159	0	0	414		0	0	17.7008	17.7008
NovelmiRNA-175	518	0	0		17.0539	0	0	17.0539
NovelmiRNA-337	506	0	0		16.6589	0	0	16.6589
NovelmiRNA-224	0	0	372		0	0	15.905	15.905
NovelmiRNA-208	270	69	77		8.88912	2.83654	3.29217	15.0178
NovelmiRNA-353	201	54	139		6.61745	2.2199	5.94301	14.7804
NovelmiRNA-65	0	297	35		0	12.2095	1.49644	13.7059
NovelmiRNA-51	0	0	279		0	0	11.9288	11.9288
NovelmiRNA-80	0	279	0		0	11.4695	0	11.4695
NovelmiRNA-282	0	0	245		0	0	10.4751	10.4751
NovelmiRNA-90	134	50	87		4.41164	2.05547	3.71973	10.1868
NovelmiRNA-15	0	0	229		0	0	9.791	9.791
NovelmiRNA-27	239	44	0		7.86852	1.80881	0	9.67732
NovelmiRNA-34	107	56	85		3.52272	2.30212	3.63422	9.45906
NovelmiRNA-296	107	56	85		3.52272	2.30212	3.63422	9.45906
NovelmiRNA-318	0	229	0		0	9.41403	0	9.41403
NovelmiRNA-204	114	56	72		3.75318	2.30212	3.07839	9.1337
NovelmiRNA-12	0	0	212		0	0	9.06416	9.06416
NovelmiRNA-286	271	0	0		8.92204	0	0	8.92204
NovelmiRNA-210	135	17	77		4.44456	0.698858	3.29217	8.43559
NovelmiRNA-174	0	205	0		0	8.42741	0	8.42741
NovelmiRNA-316	139	26	47		4.57625	1.06884	2.00951	7.6546
NovelmiRNA-58	226	0	0		7.44052	0	0	7.44052
NovelmiRNA-230	99	37	62		3.25934	1.52104	2.65084	7.43123
NovelmiRNA-228	0	83	90		0	3.41207	3.84799	7.26006
NovelmiRNA-295	126	0	64		4.14825	0	2.73635	6.88461
NovelmiRNA-249	114	0	72		3.75318	0	3.07839	6.83158
NovelmiRNA-232	114	0	72		3.75318	0	3.07839	6.83158
NovelmiRNA-237	0	0	144		0	0	6.15679	6.15679
NovelmiRNA-256	186	0	0		6.12361	0	0	6.12361
NovelmiRNA-5	68	37	37		2.23874	1.52104	1.58195	5.34174
NovelmiRNA-103	68	37	37		2.23874	1.52104	1.58195	5.34174
NovelmiRNA-361	0	62	64		0	2.54878	2.73635	5.28513
NovelmiRNA-42	0	125	0		0	5.13866	0	5.13866
NovelmiRNA-9	65	28	41		2.13997	1.15106	1.75297	5.04401
NovelmiRNA-134	51	0	76		1.67906	0	3.24942	4.92847
NovelmiRNA-176	0	0	114		0	0	4.87412	4.87412
NovelmiRNA-276	112	27	0		3.68734	1.10995	0	4.79729
NovelmiRNA-130	0	0	110		0	0	4.7031	4.7031
NovelmiRNA-131	0	113	0		0	4.64535	0	4.64535
NovelmiRNA-19	65	11	45		2.13997	0.452202	1.924	4.51617
NovelmiRNA-177	0	108	0		0	4.4398	0	4.4398
NovelmiRNA-312	134	0	0		4.41164	0	0	4.41164
NovelmiRNA-44	75	9	36		2.4692	0.369984	1.5392	4.37838
NovelmiRNA-125	59	13	44		1.94244	0.534421	1.88124	4.3581
NovelmiRNA-3	67	51	0		2.20582	2.09657	0	4.30239
NovelmiRNA-172	48	25	36		1.58029	1.02773	1.5392	4.14722
NovelmiRNA-119	61	20	28		2.00828	0.822186	1.19715	4.02762
NovelmiRNA-102	61	20	28		2.00828	0.822186	1.19715	4.02762
NovelmiRNA-265	0	0	92		0	0	3.9335	3.9335
NovelmiRNA-95	0	0	90		0	0	3.84799	3.84799
NovelmiRNA-355	114	0	0		3.75318	0	0	3.75318
NovelmiRNA-72	0	0	87		0	0	3.71973	3.71973
NovelmiRNA-352	111	0	0		3.65442	0	0	3.65442
NovelmiRNA-283	53	0	44		1.7449	0	1.88124	3.62614
NovelmiRNA-257	110	0	0		3.62149	0	0	3.62149
NovelmiRNA-37	0	87	0		0	3.57651	0	3.57651
NovelmiRNA-248	0	87	0		0	3.57651	0	3.57651
NovelmiRNA-140	105	0	0		3.45688	0	0	3.45688
NovelmiRNA-270	0	84	0		0	3.45318	0	3.45318
NovelmiRNA-213	68	0	28		2.23874	0	1.19715	3.43589
NovelmiRNA-43	40	12	37		1.31691	0.493312	1.58195	3.39217
NovelmiRNA-221	40	0	48		1.31691	0	2.05226	3.36917
NovelmiRNA-155	51	14	26		1.67906	0.57553	1.11164	3.36623
NovelmiRNA-62	0	0	77		0	0	3.29217	3.29217
NovelmiRNA-25	0	0	77		0	0	3.29217	3.29217
NovelmiRNA-152	0	0	77		0	0	3.29217	3.29217
NovelmiRNA-14	0	0	77		0	0	3.29217	3.29217
NovelmiRNA-255	0	78	0		0	3.20653	0	3.20653
NovelmiRNA-231	0	0	74		0	0	3.16391	3.16391
NovelmiRNA-133	92	0	0		3.02888	0	0	3.02888
NovelmiRNA-287	0	30	41		0	1.23328	1.75297	2.98625
NovelmiRNA-354	90	0	0		2.96304	0	0	2.96304
NovelmiRNA-330	0	0	69		0	0	2.95013	2.95013
NovelmiRNA-325	46	0	33		1.51444	0	1.41093	2.92537
NovelmiRNA-81	51	0	29		1.67906	0	1.23991	2.91896
NovelmiRNA-122	0	70	0		0	2.87765	0	2.87765
NovelmiRNA-236	47	11	17		1.54736	0.452202	0.726843	2.72641
NovelmiRNA-55	0	66	0		0	2.71321	0	2.71321
NovelmiRNA-85	81	0	0		2.66674	0	0	2.66674
NovelmiRNA-4	0	64	0		0	2.631	0	2.631
NovelmiRNA-7	48	0	23		1.58029	0	0.983376	2.56366
NovelmiRNA-288	48	0	23		1.58029	0	0.983376	2.56366
NovelmiRNA-251	77	0	0		2.53504	0	0	2.53504
NovelmiRNA-170	0	22	38		0	0.904405	1.62471	2.52911
NovelmiRNA-335	0	0	59		0	0	2.52257	2.52257
NovelmiRNA-126	0	0	59		0	0	2.52257	2.52257
NovelmiRNA-74	75	0	0		2.4692	0	0	2.4692
NovelmiRNA-241	75	0	0		2.4692	0	0	2.4692
NovelmiRNA-104	65	8	0		2.13997	0.328874	0	2.46885
NovelmiRNA-68	73	0	0		2.40335	0	0	2.40335
NovelmiRNA-50	0	0	56		0	0	2.39431	2.39431
NovelmiRNA-101	0	26	31		0	1.06884	1.32542	2.39426
NovelmiRNA-173	0	0	55		0	0	2.35155	2.35155
NovelmiRNA-8	0	26	30		0	1.06884	1.28266	2.35151
NovelmiRNA-40	0	56	0		0	2.30212	0	2.30212
NovelmiRNA-29	0	56	0		0	2.30212	0	2.30212
NovelmiRNA-147	0	32	22		0	1.3155	0.94062	2.25612
NovelmiRNA-284	39	0	22		1.28398	0	0.94062	2.2246
NovelmiRNA-82	67	0	0		2.20582	0	0	2.20582
NovelmiRNA-26	66	0	0		2.1729	0	0	2.1729
NovelmiRNA-309	0	52	0		0	2.13768	0	2.13768
NovelmiRNA-107	0	52	0		0	2.13768	0	2.13768
NovelmiRNA-99	21	10	24		0.691376	0.411093	1.02613	2.1286
NovelmiRNA-185	0	51	0		0	2.09657	0	2.09657
NovelmiRNA-245	0	50	0		0	2.05547	0	2.05547
NovelmiRNA-123	0	0	48		0	0	2.05226	2.05226
NovelmiRNA-105	25	10	19		0.823066	0.411093	0.812354	2.04651
NovelmiRNA-307	0	49	0		0	2.01436	0	2.01436
NovelmiRNA-189	0	0	47		0	0	2.00951	2.00951
NovelmiRNA-89	41	16	0		1.34983	0.657749	0	2.00758
NovelmiRNA-275	0	47	0		0	1.93214	0	1.93214
NovelmiRNA-293	45	10	0		1.48152	0.411093	0	1.89261
NovelmiRNA-299	0	20	25		0	0.822186	1.06889	1.89107
NovelmiRNA-339	0	0	44		0	0	1.88124	1.88124
NovelmiRNA-279	0	0	44		0	0	1.88124	1.88124
NovelmiRNA-199	0	44	0		0	1.80881	0	1.80881
NovelmiRNA-214	36	15	0		1.18522	0.61664	0	1.80186
NovelmiRNA-93	17	0	29		0.559685	0	1.23991	1.79959
NovelmiRNA-61	0	0	42		0	0	1.79573	1.79573
NovelmiRNA-53	0	0	42		0	0	1.79573	1.79573
NovelmiRNA-366	27	22	0		0.888912	0.904405	0	1.79332
NovelmiRNA-203	38	13	0		1.25106	0.534421	0	1.78548
NovelmiRNA-33	54	0	0		1.77782	0	0	1.77782
NovelmiRNA-302	54	0	0		1.77782	0	0	1.77782
NovelmiRNA-206	0	42	0		0	1.72659	0	1.72659
NovelmiRNA-161	39	0	10		1.28398	0	0.427555	1.71154
NovelmiRNA-183	0	0	40		0	0	1.71022	1.71022
NovelmiRNA-76	0	41	0		0	1.68548	0	1.68548
NovelmiRNA-364	0	41	0		0	1.68548	0	1.68548
NovelmiRNA-88	0	40	0		0	1.64437	0	1.64437
NovelmiRNA-247	0	0	38		0	0	1.62471	1.62471
NovelmiRNA-229	0	39	0		0	1.60326	0	1.60326
NovelmiRNA-70	33	0	12		1.08645	0	0.513066	1.59951
NovelmiRNA-336	0	0	37		0	0	1.58195	1.58195
NovelmiRNA-292	0	0	37		0	0	1.58195	1.58195
NovelmiRNA-196	23	0	19		0.757221	0	0.812354	1.56958
NovelmiRNA-178	23	0	19		0.757221	0	0.812354	1.56958
NovelmiRNA-108	23	0	19		0.757221	0	0.812354	1.56958
NovelmiRNA-31	0	0	36		0	0	1.5392	1.5392
NovelmiRNA-115	0	37	0		0	1.52104	0	1.52104
NovelmiRNA-13	46	0	0		1.51444	0	0	1.51444
NovelmiRNA-71	0	21	15		0	0.863295	0.641332	1.50463
NovelmiRNA-22	0	21	15		0	0.863295	0.641332	1.50463
NovelmiRNA-184	0	15	19		0	0.61664	0.812354	1.42899
NovelmiRNA-197	0	0	33		0	0	1.41093	1.41093
NovelmiRNA-110	0	0	33		0	0	1.41093	1.41093
NovelmiRNA-238	0	34	0		0	1.39772	0	1.39772
NovelmiRNA-362	29	0	10		0.954757	0	0.427555	1.38231
NovelmiRNA-234	0	19	14		0	0.781077	0.598577	1.37965
NovelmiRNA-109	0	19	14		0	0.781077	0.598577	1.37965
NovelmiRNA-262	29	10	0		0.954757	0.411093	0	1.36585
NovelmiRNA-135	41	0	0		1.34983	0	0	1.34983
NovelmiRNA-32	0	0	31		0	0	1.32542	1.32542
NovelmiRNA-343	0	32	0		0	1.3155	0	1.3155
NovelmiRNA-28	0	0	30		0	0	1.28266	1.28266
NovelmiRNA-181	22	0	13		0.724298	0	0.555821	1.28012
NovelmiRNA-207	0	31	0		0	1.27439	0	1.27439
NovelmiRNA-274	38	0	0		1.25106	0	0	1.25106
NovelmiRNA-46	0	0	29		0	0	1.23991	1.23991
NovelmiRNA-39	0	0	29		0	0	1.23991	1.23991
NovelmiRNA-223	0	30	0		0	1.23328	0	1.23328
NovelmiRNA-215	17	16	0		0.559685	0.657749	0	1.21743
NovelmiRNA-164	0	29	0		0	1.19217	0	1.19217
NovelmiRNA-67	0	0	27		0	0	1.1544	1.1544
NovelmiRNA-149	35	0	0		1.15229	0	0	1.15229
NovelmiRNA-47	0	28	0		0	1.15106	0	1.15106
NovelmiRNA-201	34	0	0		1.11937	0	0	1.11937
NovelmiRNA-320	0	27	0		0	1.10995	0	1.10995
NovelmiRNA-240	0	13	13		0	0.534421	0.555821	1.09024
NovelmiRNA-100	0	0	25		0	0	1.06889	1.06889
NovelmiRNA-268	0	26	0		0	1.06884	0	1.06884
NovelmiRNA-264	0	26	0		0	1.06884	0	1.06884
NovelmiRNA-290	0	0	24		0	0	1.02613	1.02613
NovelmiRNA-347	31	0	0		1.0206	0	0	1.0206
NovelmiRNA-334	31	0	0		1.0206	0	0	1.0206
NovelmiRNA-306	31	0	0		1.0206	0	0	1.0206
NovelmiRNA-259	31	0	0		1.0206	0	0	1.0206
NovelmiRNA-212	30	0	0		0.98768	0	0	0.98768
NovelmiRNA-298	0	0	23		0	0	0.983376	0.983376
NovelmiRNA-291	29	0	0		0.954757	0	0	0.954757
NovelmiRNA-222	29	0	0		0.954757	0	0	0.954757
NovelmiRNA-117	17	0	9		0.559685	0	0.384799	0.944484
NovelmiRNA-86	19	0	7		0.625531	0	0.299288	0.924819
NovelmiRNA-6	19	0	7		0.625531	0	0.299288	0.924819
NovelmiRNA-145	28	0	0		0.921834	0	0	0.921834
NovelmiRNA-341	0	22	0		0	0.904405	0	0.904405
NovelmiRNA-226	0	22	0		0	0.904405	0	0.904405
NovelmiRNA-157	0	21	0		0	0.863295	0	0.863295
NovelmiRNA-79	26	0	0		0.855989	0	0	0.855989
NovelmiRNA-78	26	0	0		0.855989	0	0	0.855989
NovelmiRNA-193	26	0	0		0.855989	0	0	0.855989
NovelmiRNA-289	0	0	20		0	0	0.855109	0.855109
NovelmiRNA-128	25	0	0		0.823066	0	0	0.823066
NovelmiRNA-92	0	0	19		0	0	0.812354	0.812354
NovelmiRNA-77	0	0	19		0	0	0.812354	0.812354
NovelmiRNA-64	0	0	19		0	0	0.812354	0.812354
NovelmiRNA-198	0	0	19		0	0	0.812354	0.812354
NovelmiRNA-146	0	0	19		0	0	0.812354	0.812354
NovelmiRNA-258	24	0	0		0.790144	0	0	0.790144
NovelmiRNA-182	24	0	0		0.790144	0	0	0.790144
NovelmiRNA-98	0	19	0		0	0.781077	0	0.781077
NovelmiRNA-329	0	19	0		0	0.781077	0	0.781077
NovelmiRNA-20	0	19	0		0	0.781077	0	0.781077
NovelmiRNA-154	0	19	0		0	0.781077	0	0.781077
NovelmiRNA-303	23	0	0		0.757221	0	0	0.757221
NovelmiRNA-261	23	0	0		0.757221	0	0	0.757221
NovelmiRNA-243	23	0	0		0.757221	0	0	0.757221
NovelmiRNA-242	23	0	0		0.757221	0	0	0.757221
NovelmiRNA-179	23	0	0		0.757221	0	0	0.757221
NovelmiRNA-60	0	0	17		0	0	0.726843	0.726843
NovelmiRNA-321	0	0	17		0	0	0.726843	0.726843
NovelmiRNA-97	22	0	0		0.724298	0	0	0.724298
NovelmiRNA-59	0	17	0		0	0.698858	0	0.698858
NovelmiRNA-332	21	0	0		0.691376	0	0	0.691376
NovelmiRNA-324	21	0	0		0.691376	0	0	0.691376
NovelmiRNA-16	21	0	0		0.691376	0	0	0.691376
NovelmiRNA-49	0	0	16		0	0	0.684088	0.684088
NovelmiRNA-357	0	0	15		0	0	0.641332	0.641332
NovelmiRNA-278	19	0	0		0.625531	0	0	0.625531
NovelmiRNA-106	19	0	0		0.625531	0	0	0.625531
NovelmiRNA-346	0	0	14		0	0	0.598577	0.598577
NovelmiRNA-209	0	0	14		0	0	0.598577	0.598577
NovelmiRNA-169	0	0	14		0	0	0.598577	0.598577
NovelmiRNA-54	18	0	0		0.592608	0	0	0.592608
NovelmiRNA-2	18	0	0		0.592608	0	0	0.592608
NovelmiRNA-38	0	14	0		0	0.57553	0	0.57553
NovelmiRNA-253	0	14	0		0	0.57553	0	0.57553
NovelmiRNA-211	17	0	0		0.559685	0	0	0.559685
NovelmiRNA-121	17	0	0		0.559685	0	0	0.559685
NovelmiRNA-45	0	0	13		0	0	0.555821	0.555821
NovelmiRNA-269	16	0	0		0.526763	0	0	0.526763
NovelmiRNA-41	0	0	12		0	0	0.513066	0.513066
NovelmiRNA-351	0	0	12		0	0	0.513066	0.513066
NovelmiRNA-192	0	0	12		0	0	0.513066	0.513066
NovelmiRNA-141	0	0	12		0	0	0.513066	0.513066
NovelmiRNA-84	0	12	0		0	0.493312	0	0.493312
NovelmiRNA-36	0	12	0		0	0.493312	0	0.493312
NovelmiRNA-285	0	12	0		0	0.493312	0	0.493312
NovelmiRNA-219	0	12	0		0	0.493312	0	0.493312
NovelmiRNA-239	14	0	0		0.460917	0	0	0.460917
NovelmiRNA-120	14	0	0		0.460917	0	0	0.460917
NovelmiRNA-35	0	11	0		0	0.452202	0	0.452202
NovelmiRNA-314	0	11	0		0	0.452202	0	0.452202
NovelmiRNA-311	0	11	0		0	0.452202	0	0.452202
NovelmiRNA-163	0	11	0		0	0.452202	0	0.452202
NovelmiRNA-156	0	11	0		0	0.452202	0	0.452202
NovelmiRNA-165	13	0	0		0.427995	0	0	0.427995
NovelmiRNA-129	13	0	0		0.427995	0	0	0.427995
NovelmiRNA-111	0	0	10		0	0	0.427555	0.427555
NovelmiRNA-75	0	10	0		0	0.411093	0	0.411093
NovelmiRNA-56	0	10	0		0	0.411093	0	0.411093
NovelmiRNA-294	0	10	0		0	0.411093	0	0.411093
NovelmiRNA-17	0	10	0		0	0.411093	0	0.411093
NovelmiRNA-297	12	0	0		0.395072	0	0	0.395072
NovelmiRNA-83	0	0	9		0	0	0.384799	0.384799
NovelmiRNA-356	0	0	9		0	0	0.384799	0.384799
NovelmiRNA-24	0	0	9		0	0	0.384799	0.384799
NovelmiRNA-11	0	0	9		0	0	0.384799	0.384799
NovelmiRNA-367	0	9	0		0	0.369984	0	0.369984
NovelmiRNA-142	0	9	0		0	0.369984	0	0.369984
NovelmiRNA-338	11	0	0		0.362149	0	0	0.362149
NovelmiRNA-158	11	0	0		0.362149	0	0	0.362149
NovelmiRNA-166	0	0	8		0	0	0.342044	0.342044
NovelmiRNA-138	10	0	0		0.329227	0	0	0.329227
NovelmiRNA-180	0	8	0		0	0.328874	0	0.328874
NovelmiRNA-162	0	8	0		0	0.328874	0	0.328874
NovelmiRNA-153	0	8	0		0	0.328874	0	0.328874
NovelmiRNA-136	0	8	0		0	0.328874	0	0.328874
NovelmiRNA-360	0	0	7		0	0	0.299288	0.299288
NovelmiRNA-1	0	0	7		0	0	0.299288	0.299288
NovelmiRNA-252	0	7	0		0	0.287765	0	0.287765
NovelmiRNA-277	0	5	0		0	0.205547	0	0.205547
NovelmiRNA-69	0	4	0		0	0.164437	0	0.164437
