# Supplementary material for: Integrated mRNA and microRNA analysis identifies genes and small miRNA molecules associated with transcriptional and post-transcriptional-level responses to both drought stress and re-watering treatment in tobacco
Source: BMC Genomics. 2017 Jan 10;18:62. doi: 10.1186/s12864-016-3372-0 (PMC5223433; doi:10.1186/s12864-016-3372-0)
Supplement: Additional file 16: — Primer sequences used for the qRT-PCR validation of miRNA expression. (XLSX 13 kb) [file 12864_2016_3372_MOESM16_ESM.xlsx]

## Sheet: Sheet1
Primer sequences used in qRT-PCR analysis on miRNA
Primer	Sequence	Target
398R	GTCGTATCCAGTGCAGGGTCCGAGGTATTCGCACTGGATACGACCATGTG	miR398
398F	TGCGCGGGGCAATCTGAGAT
390R	GTCGTATCCAGTGCAGGGTCCGAGGTATTCGCACTGGATACGACGGTGCT	miR390a
390F	CGCGCAAGCTCAGGAGGGAT
162R	GTCGTATCCAGTGCAGGGTCCGAGGTATTCGCACTGGATACGACCTGGAT	miR162a
162F	GCGCGTCGATAAACCTCTGC
166R	GTCGTATCCAGTGCAGGGTCCGAGGTATTCGCACTGGATACGACGGGGAA	miR166a
166F	TGCGTCGGACCAGGCTTCA
168R	GTCGTATCCAGTGCAGGGTCCGAGGTATTCGCACTGGATACGACTCCCGA	miR168d
168F	TGCGTCGCTTGGTGCAGG
U6F	TTGGAACGATACAGAGAAGATTAGC	Tobacco U6 sequence
U6R	AATTTGGACCATTTCTCGATTTGTG
