# Supplementary material for: Integrated mRNA and microRNA analysis identifies genes and small miRNA molecules associated with transcriptional and post-transcriptional-level responses to both drought stress and re-watering treatment in tobacco
Source: BMC Genomics. 2017 Jan 10;18:62. doi: 10.1186/s12864-016-3372-0 (PMC5223433; doi:10.1186/s12864-016-3372-0)
Supplement: Additional file 17: — Instances of negative correlation from comparisons of the expression patterns of differentially expressed genes and differentially expressed miRNAs in the DL vs. CL and WL vs. DL. comparisons. (XLSX 52 kb) [file 12864_2016_3372_MOESM17_ESM.xlsx]

## Sheet: DL vs CL
miRNA	Regulaton of miRNA (DL vs. CL)	targets of miRNA	Regulaton of gene expression (DL v. CL)	Homologous genes in A. thaliana	Homologous genes in tomato	Classification of transcription factor	GO_Item
nta-miR390	Down	gene_31401	Up	RING/U-box superfamily protein	RING finger protein 170	NotAvailable	NotAvailable
nta-miR390	Down	gene_31401	Up	RING/U-box superfamily protein	RING finger protein 170	NotAvailable	NotAvailable
nta-miR390	Down	gene_31401	Up	RING/U-box superfamily protein	RING finger protein 170	NotAvailable	NotAvailable
nta-miR390	Down	gene_31401	Up	RING/U-box superfamily protein	RING finger protein 170	NotAvailable	NotAvailable
NovelmiRNA-132	Down	gene_47842	Up	NotAvailable	NotAvailable	NotAvailable	molecular_function:unfolded protein binding (GO:0051082);
NovelmiRNA-191	Down	gene_63198	Up	NAD+ ADP-ribosyltransferases	Poly polymerase, catalytic region	NotAvailable	molecular_function:protein heterodimerization activity (GO:0046982);
NovelmiRNA-132	Down	gene_24848	Up	heat shock protein 90.1	Heat shock protein 90 (Fragment)	NotAvailable	molecular_function:ATPase activity, coupled (GO:0042623);
NovelmiRNA-42	Up	gene_7843	Down	minichromosome maintenance (MCM2/3/5) family protein	DNA replication licensing factor	NotAvailable	molecular_function:protein binding (GO:0005515);
NovelmiRNA-42	Up	gene_7843	Down	minichromosome maintenance (MCM2/3/5) family protein	DNA replication licensing factor	NotAvailable	molecular_function:protein binding (GO:0005515);
NovelmiRNA-132	Down	gene_33848	Up	NotAvailable	NotAvailable	NotAvailable	molecular_function:unfolded protein binding (GO:0051082);
NovelmiRNA-177	Up	gene_57389	Down	RPA70-kDa subunit B	Single-stranded DNA-binding replication protein A large subunit	NotAvailable	molecular_function:protein binding (GO:0005515);molecular_function:single-stranded DNA binding (GO:0003697);
NovelmiRNA-132	Down	gene_33849	Up	NotAvailable	NotAvailable	NotAvailable	molecular_function:unfolded protein binding (GO:0051082);
NovelmiRNA-190	Down	gene_51808	Up	NotAvailable	NotAvailable	NotAvailable	molecular_function:protein tyrosine kinase activity (GO:0004713);molecular_function:phosphoprotein binding (GO:0051219);
NovelmiRNA-340	Down	gene_51808	Up	NotAvailable	NotAvailable	NotAvailable	molecular_function:protein tyrosine kinase activity (GO:0004713);molecular_function:phosphoprotein binding (GO:0051219);
NovelmiRNA-340	Down	gene_51808	Up	NotAvailable	NotAvailable	NotAvailable	molecular_function:protein tyrosine kinase activity (GO:0004713);molecular_function:phosphoprotein binding (GO:0051219);
NovelmiRNA-190	Down	gene_22227	Up	NotAvailable	NotAvailable	NotAvailable	molecular_function:isocitrate dehydrogenase (NAD+) activity (GO:0004449);molecular_function:zinc ion binding (GO:0008270);
NovelmiRNA-177	Up	gene_3207	Down	Sec14p-like phosphatidylinositol transfer family protein	Phosphatidylinositol transfer protein SFH5	NotAvailable	NotAvailable
NovelmiRNA-246	Down	gene_19630	Up	cytochrome P450, family 72, subfamily A, polypeptide 15	Cytochrome P450	NotAvailable	molecular_function:oxygen binding (GO:0019825);
NovelmiRNA-42	Up	gene_39576	Down	minichromosome maintenance (MCM2/3/5) family protein	DNA replication licensing factor	NotAvailable	molecular_function:protein binding (GO:0005515);
NovelmiRNA-177	Up	gene_9411	Down	alpha/beta-Hydrolases superfamily protein	Carboxymethylenebutenolidase homolog	NotAvailable	NotAvailable
NovelmiRNA-186	Up	gene_45960	Down	unknown protein	Unknown Protein	NotAvailable	NotAvailable
NovelmiRNA-52	Down	gene_64416	Up	NotAvailable	NotAvailable	NotAvailable	NotAvailable
NovelmiRNA-186	Up	gene_20524	Down	HMG (high mobility group) box protein	TOX high mobility group box family member 4	HMG:Other	cellular_component:nucleus (GO:0005634);
NovelmiRNA-186	Up	gene_20524	Down	HMG (high mobility group) box protein	TOX high mobility group box family member 4	HMG:Other	cellular_component:nucleus (GO:0005634);
NovelmiRNA-186	Up	gene_85028	Down	Kinesin motor family protein	Kinesin motor family protein	NotAvailable	molecular_function:plus-end-directed microtubule motor activity (GO:0008574);
NovelmiRNA-186	Up	gene_85028	Down	Kinesin motor family protein	Kinesin motor family protein	NotAvailable	molecular_function:plus-end-directed microtubule motor activity (GO:0008574);
NovelmiRNA-177	Up	gene_33119	Down	inflorescence meristem receptor-like kinase 2	Receptor like kinase, RLK	NotAvailable	NotAvailable
NovelmiRNA-177	Up	gene_21279	Down	Sec14p-like phosphatidylinositol transfer family protein	Phosphatidylinositol transfer protein SFH5	NotAvailable	NotAvailable
NovelmiRNA-42	Up	gene_60654	Down	NotAvailable	NotAvailable	NotAvailable	molecular_function:4-alpha-methyl-delta7-sterol-4alpha-methyl oxidase activity (GO:0080065);
NovelmiRNA-114	Up	gene_65701	Down	carboxyesterase 13	Gibberellin receptor GID1L2	NotAvailable	NotAvailable
NovelmiRNA-131	Up	gene_65701	Down	carboxyesterase 13	Gibberellin receptor GID1L2	NotAvailable	NotAvailable
NovelmiRNA-174	Up	gene_65701	Down	carboxyesterase 13	Gibberellin receptor GID1L2	NotAvailable	NotAvailable
NovelmiRNA-175	Down	gene_24564	Up	Integrase-type DNA-binding superfamily protein	Ethylene responsive transcription factor 2a	AP2-EREBP:TF	molecular_function:DNA binding (GO:0003677);biological_process:regulation of transcription, DNA-dependent (GO:0006355);
NovelmiRNA-175	Down	gene_24564	Up	Integrase-type DNA-binding superfamily protein	Ethylene responsive transcription factor 2a	AP2-EREBP:TF	molecular_function:DNA binding (GO:0003677);biological_process:regulation of transcription, DNA-dependent (GO:0006355);
NovelmiRNA-52	Down	gene_9103	Up	G-box binding factor 3	G-box binding factor 3	bZIP:TF	molecular_function:sequence-specific DNA binding (GO:0043565);
NovelmiRNA-177	Up	gene_80945	Down	ATP binding microtubule motor family protein	Kinesin like protein	NotAvailable	NotAvailable
NovelmiRNA-52	Down	gene_37233	Up	IQ calmodulin-binding motif family protein	Calmodulin binding protein	FAR1:TF	NotAvailable
NovelmiRNA-52	Down	gene_37233	Up	IQ calmodulin-binding motif family protein	Calmodulin binding protein	FAR1:TF	NotAvailable
NovelmiRNA-52	Down	gene_37233	Up	IQ calmodulin-binding motif family protein	Calmodulin binding protein	FAR1:TF	NotAvailable
NovelmiRNA-52	Down	gene_37233	Up	IQ calmodulin-binding motif family protein	Calmodulin binding protein	FAR1:TF	NotAvailable
NovelmiRNA-52	Down	gene_37233	Up	IQ calmodulin-binding motif family protein	Calmodulin binding protein	FAR1:TF	NotAvailable
NovelmiRNA-186	Up	gene_57232	Down	Eukaryotic aspartyl protease family protein	Aspartic proteinase nepenthesin-1	NotAvailable	NotAvailable
NovelmiRNA-52	Down	gene_39684	Up	Heavy metal transport/detoxification superfamily protein	Metal ion binding protein	NotAvailable	NotAvailable
NovelmiRNA-186	Up	gene_73176	Down	unknown protein	Unknown Protein	NotAvailable	NotAvailable
NovelmiRNA-132	Down	gene_47843	Up	NotAvailable	NotAvailable	NotAvailable	molecular_function:unfolded protein binding (GO:0051082);
NovelmiRNA-244	Down	gene_53136	Up	NotAvailable	NotAvailable	NotAvailable	NotAvailable
NovelmiRNA-175	Down	gene_26545	Up	heat shock transcription factor A2	Heat stress transcription factor A3-type, DNA-binding	HSF:TF	molecular_function:protein binding (GO:0005515);molecular_function:sequence-specific DNA binding transcription factor activity (GO:0003700);
NovelmiRNA-175	Down	gene_26656	Up	lysine-ketoglutarate reductase/saccharopine dehydrogenase bifunctional enzyme	Saccharopine dehydrogenase (NAD(+) L-glutamate-forming)	NotAvailable	molecular_function:saccharopine dehydrogenase (NAD+, L-glutamate-forming) activity (GO:0047131);
NovelmiRNA-175	Down	gene_26656	Up	lysine-ketoglutarate reductase/saccharopine dehydrogenase bifunctional enzyme	Saccharopine dehydrogenase (NAD(+) L-glutamate-forming)	NotAvailable	molecular_function:saccharopine dehydrogenase (NAD+, L-glutamate-forming) activity (GO:0047131);
NovelmiRNA-174	Up	gene_81193	Down	P-loop containing nucleoside triphosphate hydrolases superfamily protein	Kinesin-like protein	NotAvailable	biological_process:microtubule-based movement (GO:0007018);
NovelmiRNA-174	Up	gene_81193	Down	P-loop containing nucleoside triphosphate hydrolases superfamily protein	Kinesin-like protein	NotAvailable	biological_process:microtubule-based movement (GO:0007018);
NovelmiRNA-174	Up	gene_81193	Down	P-loop containing nucleoside triphosphate hydrolases superfamily protein	Kinesin-like protein	NotAvailable	biological_process:microtubule-based movement (GO:0007018);
NovelmiRNA-174	Up	gene_81193	Down	P-loop containing nucleoside triphosphate hydrolases superfamily protein	Kinesin-like protein	NotAvailable	biological_process:microtubule-based movement (GO:0007018);
NovelmiRNA-186	Up	gene_81193	Down	P-loop containing nucleoside triphosphate hydrolases superfamily protein	Kinesin-like protein	NotAvailable	biological_process:microtubule-based movement (GO:0007018);
NovelmiRNA-186	Up	gene_81193	Down	P-loop containing nucleoside triphosphate hydrolases superfamily protein	Kinesin-like protein	NotAvailable	biological_process:microtubule-based movement (GO:0007018);
NovelmiRNA-186	Up	gene_81193	Down	P-loop containing nucleoside triphosphate hydrolases superfamily protein	Kinesin-like protein	NotAvailable	biological_process:microtubule-based movement (GO:0007018);
NovelmiRNA-186	Up	gene_81193	Down	P-loop containing nucleoside triphosphate hydrolases superfamily protein	Kinesin-like protein	NotAvailable	biological_process:microtubule-based movement (GO:0007018);
NovelmiRNA-305	Up	gene_81193	Down	P-loop containing nucleoside triphosphate hydrolases superfamily protein	Kinesin-like protein	NotAvailable	biological_process:microtubule-based movement (GO:0007018);
NovelmiRNA-305	Up	gene_81193	Down	P-loop containing nucleoside triphosphate hydrolases superfamily protein	Kinesin-like protein	NotAvailable	biological_process:microtubule-based movement (GO:0007018);
NovelmiRNA-305	Up	gene_81193	Down	P-loop containing nucleoside triphosphate hydrolases superfamily protein	Kinesin-like protein	NotAvailable	biological_process:microtubule-based movement (GO:0007018);
NovelmiRNA-305	Up	gene_81193	Down	P-loop containing nucleoside triphosphate hydrolases superfamily protein	Kinesin-like protein	NotAvailable	biological_process:microtubule-based movement (GO:0007018);
NovelmiRNA-345	Up	gene_81193	Down	P-loop containing nucleoside triphosphate hydrolases superfamily protein	Kinesin-like protein	NotAvailable	biological_process:microtubule-based movement (GO:0007018);
NovelmiRNA-345	Up	gene_81193	Down	P-loop containing nucleoside triphosphate hydrolases superfamily protein	Kinesin-like protein	NotAvailable	biological_process:microtubule-based movement (GO:0007018);
NovelmiRNA-345	Up	gene_81193	Down	P-loop containing nucleoside triphosphate hydrolases superfamily protein	Kinesin-like protein	NotAvailable	biological_process:microtubule-based movement (GO:0007018);
NovelmiRNA-345	Up	gene_81193	Down	P-loop containing nucleoside triphosphate hydrolases superfamily protein	Kinesin-like protein	NotAvailable	biological_process:microtubule-based movement (GO:0007018);
NovelmiRNA-52	Down	gene_69476	Up	ABI five binding protein 3	Ninja-family protein 3	NotAvailable	molecular_function:protein binding (GO:0005515);
NovelmiRNA-131	Up	gene_23909	Down	uridine kinase-like 4	Uridine kinase	NotAvailable	molecular_function:uridine kinase activity (GO:0004849);
NovelmiRNA-131	Up	gene_23909	Down	uridine kinase-like 4	Uridine kinase	NotAvailable	molecular_function:uridine kinase activity (GO:0004849);
NovelmiRNA-131	Up	gene_23909	Down	uridine kinase-like 4	Uridine kinase	NotAvailable	molecular_function:uridine kinase activity (GO:0004849);
NovelmiRNA-18	Up	gene_10713	Down	binding	Chaperone protein dnaJ 49	NotAvailable	NotAvailable
NovelmiRNA-175	Down	gene_74524	Up	Arabidopsis thaliana protein of unknown function (DUF821)	Glycosyltransferase CAZy family GT90 (Fragment)	NotAvailable	NotAvailable
NovelmiRNA-175	Down	gene_74524	Up	Arabidopsis thaliana protein of unknown function (DUF821)	Glycosyltransferase CAZy family GT90 (Fragment)	NotAvailable	NotAvailable
NovelmiRNA-177	Up	gene_1085	Down	DNA-directed DNA polymerases	DNA polymerase	NotAvailable	molecular_function:DNA-directed DNA polymerase activity (GO:0003887);
NovelmiRNA-186	Up	gene_37181	Down	unknown protein	Os02g0638200 protein (Fragment)	NotAvailable	NotAvailable
NovelmiRNA-131	Up	gene_85014	Down	timeless family protein	Topoisomerase 1-associated factor 1	NotAvailable	NotAvailable
NovelmiRNA-131	Up	gene_85014	Down	timeless family protein	Topoisomerase 1-associated factor 1	NotAvailable	NotAvailable
NovelmiRNA-131	Up	gene_85014	Down	timeless family protein	Topoisomerase 1-associated factor 1	NotAvailable	NotAvailable
NovelmiRNA-131	Up	gene_85014	Down	timeless family protein	Topoisomerase 1-associated factor 1	NotAvailable	NotAvailable
NovelmiRNA-131	Up	gene_85014	Down	timeless family protein	Topoisomerase 1-associated factor 1	NotAvailable	NotAvailable
NovelmiRNA-186	Up	gene_85014	Down	timeless family protein	Topoisomerase 1-associated factor 1	NotAvailable	NotAvailable
NovelmiRNA-186	Up	gene_85014	Down	timeless family protein	Topoisomerase 1-associated factor 1	NotAvailable	NotAvailable
NovelmiRNA-186	Up	gene_85014	Down	timeless family protein	Topoisomerase 1-associated factor 1	NotAvailable	NotAvailable
NovelmiRNA-186	Up	gene_85014	Down	timeless family protein	Topoisomerase 1-associated factor 1	NotAvailable	NotAvailable
NovelmiRNA-177	Up	gene_14816	Down	NotAvailable	NotAvailable	NotAvailable	molecular_function:transmembrane receptor protein serine/threonine kinase activity (GO:0004675);
NovelmiRNA-177	Up	gene_17975	Down	Rho GTPase activating protein with PAK-box/P21-Rho-binding domain	Rho GTPase activating protein 2	NotAvailable	cellular_component:intracellular (GO:0005622);
NovelmiRNA-177	Up	gene_17975	Down	Rho GTPase activating protein with PAK-box/P21-Rho-binding domain	Rho GTPase activating protein 2	NotAvailable	cellular_component:intracellular (GO:0005622);
NovelmiRNA-131	Up	gene_82232	Down	NotAvailable	NotAvailable	NotAvailable	NotAvailable
NovelmiRNA-175	Down	gene_11366	Up	Plant protein of unknown function (DUF869)	Filament-like plant protein (Fragment)	NotAvailable	NotAvailable
NovelmiRNA-175	Down	gene_11366	Up	Plant protein of unknown function (DUF869)	Filament-like plant protein (Fragment)	NotAvailable	NotAvailable
NovelmiRNA-175	Down	gene_11366	Up	Plant protein of unknown function (DUF869)	Filament-like plant protein (Fragment)	NotAvailable	NotAvailable
NovelmiRNA-175	Down	gene_11366	Up	Plant protein of unknown function (DUF869)	Filament-like plant protein (Fragment)	NotAvailable	NotAvailable
NovelmiRNA-186	Up	gene_5099	Down	unknown protein	Kinesin motor family protein	NotAvailable	molecular_function:plus-end-directed microtubule motor activity (GO:0008574);

## Sheet: WL vs DL
miRNA	Regulaton of miRNA (WL vs. DL)	targets of miRNA	Regulaton of gene expression (WL vs. DL)	Homologous genes in A. thaliana	Homologous genes in tomato	Classification of transcription factor	GO_Item
NovelmiRNA-91	Down	gene_7859	Up	flavin-dependent monooxygenase 1	Dimethylaniline monooxygenase 5	NotAvailable	molecular_function:monooxygenase activity (GO:0004497);
NovelmiRNA-91	Down	gene_39449	Up	GAG/POL/ENV polyprotein	Retroelement pol polyprotein-like	NotAvailable	NotAvailable
NovelmiRNA-91	Down	gene_39449	Up	GAG/POL/ENV polyprotein	Retroelement pol polyprotein-like	NotAvailable	NotAvailable
NovelmiRNA-91	Down	gene_39449	Up	GAG/POL/ENV polyprotein	Retroelement pol polyprotein-like	NotAvailable	NotAvailable
NovelmiRNA-91	Down	gene_39449	Up	GAG/POL/ENV polyprotein	Retroelement pol polyprotein-like	NotAvailable	NotAvailable
NovelmiRNA-91	Down	gene_59626	Up	NotAvailable	NotAvailable	NotAvailable	molecular_function:pectinesterase activity (GO:0030599);
NovelmiRNA-342	Down	gene_66644	Up	inflorescence meristem receptor-like kinase 2	Receptor like kinase, RLK	NotAvailable	NotAvailable
NovelmiRNA-91	Down	gene_66644	Up	inflorescence meristem receptor-like kinase 2	Receptor like kinase, RLK	NotAvailable	NotAvailable
NovelmiRNA-342	Down	gene_60313	Up	topoisomerase II	DNA topoisomerase 2	NotAvailable	molecular_function:DNA topoisomerase type II (ATP-hydrolyzing) activity (GO:0003918);
NovelmiRNA-42	Down	gene_7843	Up	minichromosome maintenance (MCM2/3/5) family protein	DNA replication licensing factor	NotAvailable	molecular_function:protein binding (GO:0005515);
NovelmiRNA-42	Down	gene_7843	Up	minichromosome maintenance (MCM2/3/5) family protein	DNA replication licensing factor	NotAvailable	molecular_function:protein binding (GO:0005515);
NovelmiRNA-91	Down	gene_21828	Up	NotAvailable	NotAvailable	NotAvailable	biological_process:proteolysis (GO:0006508);biological_process:negative regulation of catalytic activity (GO:0043086);
NovelmiRNA-340	Up	gene_51808	Down	NotAvailable	NotAvailable	NotAvailable	molecular_function:protein tyrosine kinase activity (GO:0004713);molecular_function:phosphoprotein binding (GO:0051219);
NovelmiRNA-340	Up	gene_51808	Down	NotAvailable	NotAvailable	NotAvailable	molecular_function:protein tyrosine kinase activity (GO:0004713);molecular_function:phosphoprotein binding (GO:0051219);
NovelmiRNA-342	Down	gene_58878	Up	topoisomerase II	DNA topoisomerase 2	NotAvailable	molecular_function:DNA topoisomerase type II (ATP-hydrolyzing) activity (GO:0003918);
NovelmiRNA-342	Down	gene_58878	Up	topoisomerase II	DNA topoisomerase 2	NotAvailable	molecular_function:DNA topoisomerase type II (ATP-hydrolyzing) activity (GO:0003918);
NovelmiRNA-342	Down	gene_33119	Up	inflorescence meristem receptor-like kinase 2	Receptor like kinase, RLK	NotAvailable	NotAvailable
NovelmiRNA-328	Down	gene_29836	Up	xyloglucan endotransglycosylase 6	Xyloglucan endotransglucosylase_hydrolase 2	NotAvailable	molecular_function:hydrolase activity, acting on glycosyl bonds (GO:0016798);
NovelmiRNA-342	Down	gene_63234	Up	structural maintenance of chromosomes 2	Structural maintenance of chromosomes 2	NotAvailable	cellular_component:chromosome (GO:0005694);
NovelmiRNA-342	Down	gene_63234	Up	structural maintenance of chromosomes 2	Structural maintenance of chromosomes 2	NotAvailable	cellular_component:chromosome (GO:0005694);
NovelmiRNA-91	Down	gene_2521	Up	UDP-glucosyl transferase 85A2	UDP-glucuronosyltransferase	NotAvailable	biological_process:metabolic process (GO:0008152);
NovelmiRNA-42	Down	gene_39576	Up	minichromosome maintenance (MCM2/3/5) family protein	DNA replication licensing factor	NotAvailable	molecular_function:protein binding (GO:0005515);
NovelmiRNA-282	Up	gene_78620	Down	glucose-6-phosphate/phosphate translocator 2	Glucose-6-phosphate_phosphate translocator 2	NotAvailable	molecular_function:glucose 6-phosphate:phosphate antiporter activity (GO:0008524);
NovelmiRNA-51	Up	gene_85126	Down	unknown protein	Unknown Protein	NotAvailable	NotAvailable
NovelmiRNA-42	Down	gene_60654	Up	NotAvailable	NotAvailable	NotAvailable	molecular_function:4-alpha-methyl-delta7-sterol-4alpha-methyl oxidase activity (GO:0080065);
NovelmiRNA-250	Up	gene_74113	Down	NotAvailable	NotAvailable	NotAvailable	NotAvailable
NovelmiRNA-282	Up	gene_17674	Down	NotAvailable	NotAvailable	NotAvailable	NotAvailable
NovelmiRNA-91	Down	gene_22039	Up	NotAvailable	NotAvailable	NotAvailable	NotAvailable
NovelmiRNA-342	Down	gene_24609	Up	Remorin family protein	Remorin	NotAvailable	NotAvailable
NovelmiRNA-342	Down	gene_54685	Up	beta-galactosidase 10	Beta-galactosidase	NotAvailable	molecular_function:protein binding (GO:0005515);
NovelmiRNA-342	Down	gene_54685	Up	beta-galactosidase 10	Beta-galactosidase	NotAvailable	molecular_function:protein binding (GO:0005515);
NovelmiRNA-15	Up	gene_44351	Down	NotAvailable	NotAvailable	NotAvailable	molecular_function:oxidoreductase activity (GO:0016491);
